# Supplementary material for: Systematic identification of variant-specific RNA structure-small molecule interactions exemplified by RNA G-quadruplexes
Source: Nat Commun. 2026 Mar 19;17:2243. doi: 10.1038/s41467-026-70097-9 (PMC13002888; doi:10.1038/s41467-026-70097-9)
Supplement: Supplementary file 3 — Supplementary Data 1 [file 41467_2026_70097_MOESM3_ESM.xlsx]

## Sheet: 5UTR somatic mutation library
Num	Category	Name	Gene	ENST	chr_num	chrst	chrfin	5' UTRsequence	FwdPrimer	RevPrimer	RNA sequence	Dial primer sequence	DNAtemplace	COSV	COSS	RNA soruce	RNA length	Foward primer for Dial-out PCR	Reverse primer for Dial-out PCR	Annealing temperature (℃) for Dial-out PCR	PCR cycles (Dial-out PCR)	Foward primer for amplification of dsDNA before IVT	Reverse primer for for amplification of dsDNA before IVT	Annealing temperature (℃) for for amplification of dsDNA before IVT	PCR cycles for amplification of dsDNA before IVT
1	Reference	PRDM16 5'UTR Reference	PRDM16	ENST00000270722.10	chr1	3069203	3069259	AGUGUGUGGCUGCUUCUGGACUCAAGGAGGAGGAGAGAGAUUCCGCGAGCCGACACC	GAGAUGUCUGGCGCAGACAUCUC	ACAUUCUUGCAACAGCAGGAGUG	GAGAUGUCUGGCGCAGACAUCUCAGUGUGUGGCUGCUUCUGGACUCAAGGAGGAGGAGAGAGAUUCCGCGAGCCGACACCACAUUCUUGCAACAGCAGGAGUG	UAGGACGUGCAUCGCCAGUUG	CACTCCTGCTGTTGCAAGAATGTGGTGTCGGCTCGCGGAATCTCTCTCCTCCTCCTTGAGTCCAGAAGCAGCCACACACTGAGATGTCTGCGCCAGACATCTCTTTAGTTGCCCTGAAAGGTTTTACAGCATTGTTGAGGCGGGGTAACTGCGTTTACCCGCCATCCGCACATGCCACCCTCCAGATATATTCGTCTCGAGAGACCGATTGATCTCTTGGGTGACGATACAACTGGCGATGCACGTCCTA			Twist (Oligo pools)	103	TAGGACGTGCATCGCCAGTTG	CACTCCTGCTGTTGCAAGAATGT	66.5	16	GCTAATACGACTCACTATAGAGATGTCTGGCGCAGAC	CACTCCTGCTGTTGCAAGAATGT	63	25
2	Reference	TP73 5'UTR Reference	TP73	ENST00000378295.9	chr1	3652516	3682365	GCCCUGCCUCCCCGCCCGCGCACCCGCCCGGAGGCUCGCGCGCCCGCGAAGGGGACGCAGCGAAACCGGGGCCCGCGCCAGGCCAGCCGGGACGGACGCCGAUGCCCGGGGCUGCGACGGCUGCAGAGCGAGCUGCCCUCGGAGGCCGGCGUGGGGAAG	GAGAUGUCUGGCGCAGACAUCUC	ACAUUCUUGCAACAGCAGGAGUG	GAGAUGUCUGGCGCAGACAUCUCGCCCUGCCUCCCCGCCCGCGCACCCGCCCGGAGGCUCGCGCGCCCGCGAAGGGGACGCAGCGAAACCGGGGCCCGCGCCAGGCCAGCCGGGACGGACGCCGAUGCCCGGGGCUGCGACGGCUGCAGAGCGAGCUGCCCUCGGAGGCCGGCGUGGGGAAGACAUUCUUGCAACAGCAGGAGUG	UAGGACGUGCAUCGCCAGUUG	CACTCCTGCTGTTGCAAGAATGTCTTCCCCACGCCGGCCTCCGAGGGCAGCTCGCTCTGCAGCCGTCGCAGCCCCGGGCATCGGCGTCCGTCCCGGCTGGCCTGGCGCGGGCCCCGGTTTCGCTGCGTCCCCTTCGCGGGCGCGCGAGCCTCCGGGCGGGTGCGCGGGCGGGGAGGCAGGGCGAGATGTCTGCGCCAGACATCTCCGATTGATCTCTTGGGTGACGATACAACTGGCGATGCACGTCCTA			Twist (Oligo pools)	205	TAGGACGTGCATCGCCAGTTG	CACTCCTGCTGTTGCAAGAATGT	66.5	16	GCTAATACGACTCACTATAGAGATGTCTGGCGCAGAC	CACTCCTGCTGTTGCAAGAATGT	63	25
3	Reference	PARK7 5'UTR Reference	PARK7	ENST00000338639.10	chr1	7961711	7962785	GCGUUCAUUUUCAGCCUGGUGUGGGGUGAGUGGUACCCAACGGGCCGGGGCGCCGCGUCCGCAGGAAGAGGCGCGGGGUGCAGGCUUGUAAACAUAUAACAUAAAA	GAGAUGUCUGGCGCAGACAUCUC	ACAUUCUUGCAACAGCAGGAGUG	GAGAUGUCUGGCGCAGACAUCUCGCGUUCAUUUUCAGCCUGGUGUGGGGUGAGUGGUACCCAACGGGCCGGGGCGCCGCGUCCGCAGGAAGAGGCGCGGGGUGCAGGCUUGUAAACAUAUAACAUAAAAACAUUCUUGCAACAGCAGGAGUG	UAGGACGUGCAUCGCCAGUUG	CACTCCTGCTGTTGCAAGAATGTTTTTATGTTATATGTTTACAAGCCTGCACCCCGCGCCTCTTCCTGCGGACGCGGCGCCCCGGCCCGTTGGGTACCACTCACCCCACACCAGGCTGAAAATGAACGCGAGATGTCTGCGCCAGACATCTCGTTTACCCGCCATCCGCACATGCCACCCTCCAGATATATTCGTCTCGAGAGACCGATTGATCTCTTGGGTGACGATACAACTGGCGATGCACGTCCTA			Twist (Oligo pools)	152	TAGGACGTGCATCGCCAGTTG	CACTCCTGCTGTTGCAAGAATGT	66.5	16	GCTAATACGACTCACTATAGAGATGTCTGGCGCAGAC	CACTCCTGCTGTTGCAAGAATGT	63	25
4	Reference	DFFA 5'UTR Reference	DFFA	ENST00000377038.8	chr1	10472459	10472529	GUCGAGUAGAAGGACCGCCGCUCCGGCCUCCCGCGACUUCUCGAAGGUGGGCAGGUCCCACCUUGUGGAGG	GAGAUGUCUGGCGCAGACAUCUC	ACAUUCUUGCAACAGCAGGAGUG	GAGAUGUCUGGCGCAGACAUCUCGUCGAGUAGAAGGACCGCCGCUCCGGCCUCCCGCGACUUCUCGAAGGUGGGCAGGUCCCACCUUGUGGAGGACAUUCUUGCAACAGCAGGAGUG	UAGGACGUGCAUCGCCAGUUG	CACTCCTGCTGTTGCAAGAATGTCCTCCACAAGGTGGGACCTGCCCACCTTCGAGAAGTCGCGGGAGGCCGGAGCGGCGGTCCTTCTACTCGACGAGATGTCTGCGCCAGACATCTCAAGGTTTTACAGCATTGTTGAGGCGGGGTAACTGCGTTTACCCGCCATCCGCACATGCCACCCTCCAGATATATTCGTCTCGAGAGACCGATTGATCTCTTGGGTGACGATACAACTGGCGATGCACGTCCTA			Twist (Oligo pools)	117	TAGGACGTGCATCGCCAGTTG	CACTCCTGCTGTTGCAAGAATGT	66.5	16	GCTAATACGACTCACTATAGAGATGTCTGGCGCAGAC	CACTCCTGCTGTTGCAAGAATGT	63	25
5	Reference	HSPB7 5'UTR Reference	HSPB7	ENST00000311890.14	chr1	16017964	16018043	ACGCUCGCCCAGAGGCCUGCGCCCACACCCUCUCCUGUCCAGCCCUCGCCCGCCUGGGCAGGGCCCGGCGCCGUCCGUGG	GAGAUGUCUGGCGCAGACAUCUC	ACAUUCUUGCAACAGCAGGAGUG	GAGAUGUCUGGCGCAGACAUCUCACGCUCGCCCAGAGGCCUGCGCCCACACCCUCUCCUGUCCAGCCCUCGCCCGCCUGGGCAGGGCCCGGCGCCGUCCGUGGACAUUCUUGCAACAGCAGGAGUG	UAGGACGUGCAUCGCCAGUUG	CACTCCTGCTGTTGCAAGAATGTCCACGGACGGCGCCGGGCCCTGCCCAGGCGGGCGAGGGCTGGACAGGAGAGGGTGTGGGCGCAGGCCTCTGGGCGAGCGTGAGATGTCTGCGCCAGACATCTCCAGCATTGTTGAGGCGGGGTAACTGCGTTTACCCGCCATCCGCACATGCCACCCTCCAGATATATTCGTCTCGAGAGACCGATTGATCTCTTGGGTGACGATACAACTGGCGATGCACGTCCTA			Twist (Oligo pools)	126	TAGGACGTGCATCGCCAGTTG	CACTCCTGCTGTTGCAAGAATGT	66.5	16	GCTAATACGACTCACTATAGAGATGTCTGGCGCAGAC	CACTCCTGCTGTTGCAAGAATGT	63	25
6	Reference	STMN1 5'UTR Reference	STMN1	ENST00000455785.7	chr1	25904677	25906419	AGAGUGUGGUCAGGCGGCUCGGACUGAGCAGGACUUUCCUUAUCCCAGUUGAUUGUGCAGAAUACACUGCCUGUCGCUUGUCUUCUAUUCACC	GAGAUGUCUGGCGCAGACAUCUC	ACAUUCUUGCAACAGCAGGAGUG	GAGAUGUCUGGCGCAGACAUCUCAGAGUGUGGUCAGGCGGCUCGGACUGAGCAGGACUUUCCUUAUCCCAGUUGAUUGUGCAGAAUACACUGCCUGUCGCUUGUCUUCUAUUCACCACAUUCUUGCAACAGCAGGAGUG	UAGGACGUGCAUCGCCAGUUG	CACTCCTGCTGTTGCAAGAATGTGGTGAATAGAAGACAAGCGACAGGCAGTGTATTCTGCACAATCAACTGGGATAAGGAAAGTCCTGCTCAGTCCGAGCCGCCTGACCACACTCTGAGATGTCTGCGCCAGACATCTCGCGGGGTAACTGCGTTTACCCGCCATCCGCACATGCCACCCTCCAGATATATTCGTCTCGAGAGACCGATTGATCTCTTGGGTGACGATACAACTGGCGATGCACGTCCTA			Twist (Oligo pools)	139	TAGGACGTGCATCGCCAGTTG	CACTCCTGCTGTTGCAAGAATGT	66.5	16	GCTAATACGACTCACTATAGAGATGTCTGGCGCAGAC	CACTCCTGCTGTTGCAAGAATGT	63	25
7	Reference	LCK 5'UTR Reference	LCK	ENST00000336890.10	chr1	32251265	32274329	GAGACAGGUGGUGGCUACGACGGCGAAGGGAGCUGAGACUGUCCAGGCAGCCAGGUUAGGCCAGGAGGACCAUGUGAAUGGGGCCAGAGGGCUCCCGGGCUGGGCAGGGACC	GAGAUGUCUGGCGCAGACAUCUC	ACAUUCUUGCAACAGCAGGAGUG	GAGAUGUCUGGCGCAGACAUCUCGAGACAGGUGGUGGCUACGACGGCGAAGGGAGCUGAGACUGUCCAGGCAGCCAGGUUAGGCCAGGAGGACCAUGUGAAUGGGGCCAGAGGGCUCCCGGGCUGGGCAGGGACCACAUUCUUGCAACAGCAGGAGUG	UAGGACGUGCAUCGCCAGUUG	CACTCCTGCTGTTGCAAGAATGTGGTCCCTGCCCAGCCCGGGAGCCCTCTGGCCCCATTCACATGGTCCTCCTGGCCTAACCTGGCTGCCTGGACAGTCTCAGCTCCCTTCGCCGTCGTAGCCACCACCTGTCTCGAGATGTCTGCGCCAGACATCTCCCGCCATCCGCACATGCCACCCTCCAGATATATTCGTCTCGAGAGACCGATTGATCTCTTGGGTGACGATACAACTGGCGATGCACGTCCTA			Twist (Oligo pools)	158	TAGGACGTGCATCGCCAGTTG	CACTCCTGCTGTTGCAAGAATGT	66.5	16	GCTAATACGACTCACTATAGAGATGTCTGGCGCAGAC	CACTCCTGCTGTTGCAAGAATGT	63	25
8	Reference	HDAC1 5'UTR Reference	HDAC1	ENST00000373548.8	chr1	32292083	32292169	CCCCUCCCCCCUGGGUCGGACGCUGAGCGGAGCCGCGGGCGGGAGGGCGGACGGACCGACUGACGGUAGGGACGGGAGGCGAGCAAG	GAGAUGUCUGGCGCAGACAUCUC	ACAUUCUUGCAACAGCAGGAGUG	GAGAUGUCUGGCGCAGACAUCUCCCCCUCCCCCCUGGGUCGGACGCUGAGCGGAGCCGCGGGCGGGAGGGCGGACGGACCGACUGACGGUAGGGACGGGAGGCGAGCAAGACAUUCUUGCAACAGCAGGAGUG	UAGGACGUGCAUCGCCAGUUG	CACTCCTGCTGTTGCAAGAATGTCTTGCTCGCCTCCCGTCCCTACCGTCAGTCGGTCCGTCCGCCCTCCCGCCCGCGGCTCCGCTCAGCGTCCGACCCAGGGGGGAGGGGGAGATGTCTGCGCCAGACATCTCGTTGAGGCGGGGTAACTGCGTTTACCCGCCATCCGCACATGCCACCCTCCAGATATATTCGTCTCGAGAGACCGATTGATCTCTTGGGTGACGATACAACTGGCGATGCACGTCCTA			Twist (Oligo pools)	133	TAGGACGTGCATCGCCAGTTG	CACTCCTGCTGTTGCAAGAATGT	66.5	16	GCTAATACGACTCACTATAGAGATGTCTGGCGCAGAC	CACTCCTGCTGTTGCAAGAATGT	63	25
9	Reference	OSCP1 5'UTR Reference	OSCP1	ENST00000235532.9	chr1	36450370	36450451	AUUGGGACGCUGCGGCCUGGCCUUCAGGCCACUGGCUACCGAACCCCGGGGCUCUUCACCAGUCCAGCUCGUUUCCAGCACC	GAGAUGUCUGGCGCAGACAUCUC	ACAUUCUUGCAACAGCAGGAGUG	GAGAUGUCUGGCGCAGACAUCUCAUUGGGACGCUGCGGCCUGGCCUUCAGGCCACUGGCUACCGAACCCCGGGGCUCUUCACCAGUCCAGCUCGUUUCCAGCACCACAUUCUUGCAACAGCAGGAGUG	UAGGACGUGCAUCGCCAGUUG	CACTCCTGCTGTTGCAAGAATGTGGTGCTGGAAACGAGCTGGACTGGTGAAGAGCCCCGGGGTTCGGTAGCCAGTGGCCTGAAGGCCAGGCCGCAGCGTCCCAATGAGATGTCTGCGCCAGACATCTCGCATTGTTGAGGCGGGGTAACTGCGTTTACCCGCCATCCGCACATGCCACCCTCCAGATATATTCGTCTCGAGAGACCGATTGATCTCTTGGGTGACGATACAACTGGCGATGCACGTCCTA			Twist (Oligo pools)	128	TAGGACGTGCATCGCCAGTTG	CACTCCTGCTGTTGCAAGAATGT	66.5	16	GCTAATACGACTCACTATAGAGATGTCTGGCGCAGAC	CACTCCTGCTGTTGCAAGAATGT	63	25
10	Reference	YBX1 5'UTR Reference	YBX1	ENST00000321358.12	chr1	42682418	42682565	AUUCUCGCUAGUUCGAUCGGUAGCGGGAGCGGAGAGCGGACCCCAGAGAGCCCUGAGCAGCCCCACCGCCGCCGCCGGCCUAGUUACCAUCACACCCCGGGAGGAGCCGCAGCUGCCGCAGCCGGCCCCAGUCACCAUCACCGCAACC	GAGAUGUCUGGCGCAGACAUCUC	ACAUUCUUGCAACAGCAGGAGUG	GAGAUGUCUGGCGCAGACAUCUCAUUCUCGCUAGUUCGAUCGGUAGCGGGAGCGGAGAGCGGACCCCAGAGAGCCCUGAGCAGCCCCACCGCCGCCGCCGGCCUAGUUACCAUCACACCCCGGGAGGAGCCGCAGCUGCCGCAGCCGGCCCCAGUCACCAUCACCGCAACCACAUUCUUGCAACAGCAGGAGUG	UAGGACGUGCAUCGCCAGUUG	CACTCCTGCTGTTGCAAGAATGTGGTTGCGGTGATGGTGACTGGGGCCGGCTGCGGCAGCTGCGGCTCCTCCCGGGGTGTGATGGTAACTAGGCCGGCGGCGGCGGTGGGGCTGCTCAGGGCTCTCTGGGGTCCGCTCTCCGCTCCCGCTACCGATCGAACTAGCGAGAATGAGATGTCTGCGCCAGACATCTCTCTCGAGAGACCGATTGATCTCTTGGGTGACGATACAACTGGCGATGCACGTCCTA			Twist (Oligo pools)	194	TAGGACGTGCATCGCCAGTTG	CACTCCTGCTGTTGCAAGAATGT	66.5	16	GCTAATACGACTCACTATAGAGATGTCTGGCGCAGAC	CACTCCTGCTGTTGCAAGAATGT	63	25
11	Reference	STIL 5'UTR Reference	STIL	ENST00000371877.8	chr1	47310320	47314147	AGUUCCCGCGACCCCAACGUCCCAGAGGCGGGGCCGGAGUCGGCGGUGGCGCUCCUUGGAGCCGGCUCCCGCUCCUACCCUGCAAACAGACCUCAGCUCCGCGGAAGUUGCGGAUACUGAGGAUUUGGAAUUAAAGAAAUCAUUCACCAGACAUC	GAGAUGUCUGGCGCAGACAUCUC	ACAUUCUUGCAACAGCAGGAGUG	GAGAUGUCUGGCGCAGACAUCUCAGUUCCCGCGACCCCAACGUCCCAGAGGCGGGGCCGGAGUCGGCGGUGGCGCUCCUUGGAGCCGGCUCCCGCUCCUACCCUGCAAACAGACCUCAGCUCCGCGGAAGUUGCGGAUACUGAGGAUUUGGAAUUAAAGAAAUCAUUCACCAGACAUCACAUUCUUGCAACAGCAGGAGUG	UAGGACGUGCAUCGCCAGUUG	CACTCCTGCTGTTGCAAGAATGTGATGTCTGGTGAATGATTTCTTTAATTCCAAATCCTCAGTATCCGCAACTTCCGCGGAGCTGAGGTCTGTTTGCAGGGTAGGAGCGGGAGCCGGCTCCAAGGAGCGCCACCGCCGACTCCGGCCCCGCCTCTGGGACGTTGGGGTCGCGGGAACTGAGATGTCTGCGCCAGACATCTCAGACCGATTGATCTCTTGGGTGACGATACAACTGGCGATGCACGTCCTA			Twist (Oligo pools)	201	TAGGACGTGCATCGCCAGTTG	CACTCCTGCTGTTGCAAGAATGT	66.5	16	GCTAATACGACTCACTATAGAGATGTCTGGCGCAGAC	CACTCCTGCTGTTGCAAGAATGT	63	25
12	Reference	PRKAA2 5'UTR Reference	PRKAA2	ENST00000371244.9	chr1	56645314	56645387	GCACUGUGGGUAGGCGGCGGCGGCGGCGGCUACGCGGAGCGGCAGGCGGUGGAGCGAGGCCGCGCGCGCCGAAG	GAGAUGUCUGGCGCAGACAUCUC	ACAUUCUUGCAACAGCAGGAGUG	GAGAUGUCUGGCGCAGACAUCUCGCACUGUGGGUAGGCGGCGGCGGCGGCGGCUACGCGGAGCGGCAGGCGGUGGAGCGAGGCCGCGCGCGCCGAAGACAUUCUUGCAACAGCAGGAGUG	UAGGACGUGCAUCGCCAGUUG	CACTCCTGCTGTTGCAAGAATGTCTTCGGCGCGCGCGGCCTCGCTCCACCGCCTGCCGCTCCGCGTAGCCGCCGCCGCCGCCGCCTACCCACAGTGCGAGATGTCTGCGCCAGACATCTCGTTTTACAGCATTGTTGAGGCGGGGTAACTGCGTTTACCCGCCATCCGCACATGCCACCCTCCAGATATATTCGTCTCGAGAGACCGATTGATCTCTTGGGTGACGATACAACTGGCGATGCACGTCCTA			Twist (Oligo pools)	120	TAGGACGTGCATCGCCAGTTG	CACTCCTGCTGTTGCAAGAATGT	66.5	16	GCTAATACGACTCACTATAGAGATGTCTGGCGCAGAC	CACTCCTGCTGTTGCAAGAATGT	63	25
13	Reference	RPL5 5'UTR Reference	RPL5	ENST00000370321.8	chr1	92832040	92832114	CCUUUUCCCACCCCCUAGCGCCGCUGGGCCUGCAGGUCUCUGUCGAGCAGCGGACGCCGGUCUCUGUUCCGCAGG	GAGAUGUCUGGCGCAGACAUCUC	ACAUUCUUGCAACAGCAGGAGUG	GAGAUGUCUGGCGCAGACAUCUCCCUUUUCCCACCCCCUAGCGCCGCUGGGCCUGCAGGUCUCUGUCGAGCAGCGGACGCCGGUCUCUGUUCCGCAGGACAUUCUUGCAACAGCAGGAGUG	UAGGACGUGCAUCGCCAGUUG	CACTCCTGCTGTTGCAAGAATGTCCTGCGGAACAGAGACCGGCGTCCGCTGCTCGACAGAGACCTGCAGGCCCAGCGGCGCTAGGGGGTGGGAAAAGGGAGATGTCTGCGCCAGACATCTCTTTTACAGCATTGTTGAGGCGGGGTAACTGCGTTTACCCGCCATCCGCACATGCCACCCTCCAGATATATTCGTCTCGAGAGACCGATTGATCTCTTGGGTGACGATACAACTGGCGATGCACGTCCTA			Twist (Oligo pools)	121	TAGGACGTGCATCGCCAGTTG	CACTCCTGCTGTTGCAAGAATGT	66.5	16	GCTAATACGACTCACTATAGAGATGTCTGGCGCAGAC	CACTCCTGCTGTTGCAAGAATGT	63	25
14	Reference	CSF1 5'UTR Reference	CSF1	ENST00000329608.11	chr1	109910849	109911023	GAGGCUCGGCCCGGGGAAAGUGAAAGUUUGCCUGGGUCCUCUCGGCGCCAGAGCCGCUCUCCGCAUCCCAGGACAGCGGUGCGGCCCUCGGCCGGGGCGCCCACUCCGCAGCAGCCAGCGAGCGAGCGAGCGAGCGAGGGCGGCCGACGCGCCCGGCCGGGACCCAGCUGCCCGU	GAGAUGUCUGGCGCAGACAUCUC	ACAUUCUUGCAACAGCAGGAGUG	GAGAUGUCUGGCGCAGACAUCUCGAGGCUCGGCCCGGGGAAAGUGAAAGUUUGCCUGGGUCCUCUCGGCGCCAGAGCCGCUCUCCGCAUCCCAGGACAGCGGUGCGGCCCUCGGCCGGGGCGCCCACUCCGCAGCAGCCAGCGAGCGAGCGAGCGAGCGAGGGCGGCCGACGCGCCCGGCCGGGACCCAGCUGCCCGUACAUUCUUGCAACAGCAGGAGUG	UAGGACGUGCAUCGCCAGUUG	CACTCCTGCTGTTGCAAGAATGTACGGGCAGCTGGGTCCCGGCCGGGCGCGTCGGCCGCCCTCGCTCGCTCGCTCGCTCGCTGGCTGCTGCGGAGTGGGCGCCCCGGCCGAGGGCCGCACCGCTGTCCTGGGATGCGGAGAGCGGCTCTGGCGCCGAGAGGACCCAGGCAAACTTTCACTTTCCCCGGGCCGAGCCTCGAGATGTCTGCGCCAGACATCTCTGACGATACAACTGGCGATGCACGTCCTA			Twist (Oligo pools)	221	TAGGACGTGCATCGCCAGTTG	CACTCCTGCTGTTGCAAGAATGT	66.5	16	GCTAATACGACTCACTATAGAGATGTCTGGCGCAGAC	CACTCCTGCTGTTGCAAGAATGT	63	25
15	Reference	LAMTOR5 5'UTR Reference	LAMTOR5	ENST00000602318.6	chr1	110407621	110407694	AAGUGACUGAGGCCUGUGGUGGAGAAGGACGUGCCGUGCCGCUGGGUUCUGAGCCGGAGUGGUCGGUGGGUGGG	GAGAUGUCUGGCGCAGACAUCUC	ACAUUCUUGCAACAGCAGGAGUG	GAGAUGUCUGGCGCAGACAUCUCAAGUGACUGAGGCCUGUGGUGGAGAAGGACGUGCCGUGCCGCUGGGUUCUGAGCCGGAGUGGUCGGUGGGUGGGACAUUCUUGCAACAGCAGGAGUG	UAGGACGUGCAUCGCCAGUUG	CACTCCTGCTGTTGCAAGAATGTCCCACCCACCGACCACTCCGGCTCAGAACCCAGCGGCACGGCACGTCCTTCTCCACCACAGGCCTCAGTCACTTGAGATGTCTGCGCCAGACATCTCGTTTTACAGCATTGTTGAGGCGGGGTAACTGCGTTTACCCGCCATCCGCACATGCCACCCTCCAGATATATTCGTCTCGAGAGACCGATTGATCTCTTGGGTGACGATACAACTGGCGATGCACGTCCTA			Twist (Oligo pools)	120	TAGGACGTGCATCGCCAGTTG	CACTCCTGCTGTTGCAAGAATGT	66.5	16	GCTAATACGACTCACTATAGAGATGTCTGGCGCAGAC	CACTCCTGCTGTTGCAAGAATGT	63	25
16	Reference	RHOC 5'UTR Reference	RHOC	ENST00000339083.12	chr1	112703800	112707127	AGUCUGAGCCUCCGGCACCGGCCGCGCAGCUGGAGGCGGCGGAGCGGAAGCCUUGACUUCAUCUCAGCUCCAGAGCCCGCCCUCUCUUCCUGCAGCCUGGGAACUUCAGCCGGCUGGAGCCCCACC	GAGAUGUCUGGCGCAGACAUCUC	ACAUUCUUGCAACAGCAGGAGUG	GAGAUGUCUGGCGCAGACAUCUCAGUCUGAGCCUCCGGCACCGGCCGCGCAGCUGGAGGCGGCGGAGCGGAAGCCUUGACUUCAUCUCAGCUCCAGAGCCCGCCCUCUCUUCCUGCAGCCUGGGAACUUCAGCCGGCUGGAGCCCCACCACAUUCUUGCAACAGCAGGAGUG	UAGGACGUGCAUCGCCAGUUG	CACTCCTGCTGTTGCAAGAATGTGGTGGGGCTCCAGCCGGCTGAAGTTCCCAGGCTGCAGGAAGAGAGGGCGGGCTCTGGAGCTGAGATGAAGTCAAGGCTTCCGCTCCGCCGCCTCCAGCTGCGCGGCCGGTGCCGGAGGCTCAGACTGAGATGTCTGCGCCAGACATCTCTGCCACCCTCCAGATATATTCGTCTCGAGAGACCGATTGATCTCTTGGGTGACGATACAACTGGCGATGCACGTCCTA			Twist (Oligo pools)	172	TAGGACGTGCATCGCCAGTTG	CACTCCTGCTGTTGCAAGAATGT	66.5	16	GCTAATACGACTCACTATAGAGATGTCTGGCGCAGAC	CACTCCTGCTGTTGCAAGAATGT	63	25
17	Reference	MCL1 5'UTR Reference	MCL1	ENST00000369026.3	chr1	150579531	150579610	ACUUCUCACUUCCGCUUCCUUCCAGUAAGGAGUCGGGGUCUUCCCCAGUUUUCUCAGCCAGGCGGCGGCGGCGACUGGCA	GAGAUGUCUGGCGCAGACAUCUC	ACAUUCUUGCAACAGCAGGAGUG	GAGAUGUCUGGCGCAGACAUCUCACUUCUCACUUCCGCUUCCUUCCAGUAAGGAGUCGGGGUCUUCCCCAGUUUUCUCAGCCAGGCGGCGGCGGCGACUGGCAACAUUCUUGCAACAGCAGGAGUG	UAGGACGUGCAUCGCCAGUUG	CACTCCTGCTGTTGCAAGAATGTTGCCAGTCGCCGCCGCCGCCTGGCTGAGAAAACTGGGGAAGACCCCGACTCCTTACTGGAAGGAAGCGGAAGTGAGAAGTGAGATGTCTGCGCCAGACATCTCCAGCATTGTTGAGGCGGGGTAACTGCGTTTACCCGCCATCCGCACATGCCACCCTCCAGATATATTCGTCTCGAGAGACCGATTGATCTCTTGGGTGACGATACAACTGGCGATGCACGTCCTA			Twist (Oligo pools)	126	TAGGACGTGCATCGCCAGTTG	CACTCCTGCTGTTGCAAGAATGT	66.5	16	GCTAATACGACTCACTATAGAGATGTCTGGCGCAGAC	CACTCCTGCTGTTGCAAGAATGT	63	25
18	Reference	HAX1 5'UTR Reference	HAX1	ENST00000328703.12	chr1	154272629	154272723	GACGCCUCGCUCAAUUUCUCACAGGGCUGCGCAGGUUUCCCCCGUCUGCGAAUGGACCACUGGAGGGGUUCAAAGGUUCGCGUCCCAGUACGGGA	GAGAUGUCUGGCGCAGACAUCUC	ACAUUCUUGCAACAGCAGGAGUG	GAGAUGUCUGGCGCAGACAUCUCGACGCCUCGCUCAAUUUCUCACAGGGCUGCGCAGGUUUCCCCCGUCUGCGAAUGGACCACUGGAGGGGUUCAAAGGUUCGCGUCCCAGUACGGGAACAUUCUUGCAACAGCAGGAGUG	UAGGACGUGCAUCGCCAGUUG	CACTCCTGCTGTTGCAAGAATGTTCCCGTACTGGGACGCGAACCTTTGAACCCCTCCAGTGGTCCATTCGCAGACGGGGGAAACCTGCGCAGCCCTGTGAGAAATTGAGCGAGGCGTCGAGATGTCTGCGCCAGACATCTCGGGGTAACTGCGTTTACCCGCCATCCGCACATGCCACCCTCCAGATATATTCGTCTCGAGAGACCGATTGATCTCTTGGGTGACGATACAACTGGCGATGCACGTCCTA			Twist (Oligo pools)	141	TAGGACGTGCATCGCCAGTTG	CACTCCTGCTGTTGCAAGAATGT	66.5	16	GCTAATACGACTCACTATAGAGATGTCTGGCGCAGAC	CACTCCTGCTGTTGCAAGAATGT	63	25
19	Reference	CKS1B 5'UTR Reference	CKS1B	ENST00000308987.6	chr1	154974681	154974745	GCGUGCUGUUGGGAGUUGCUUGGAGGUUGGCGGCGCGGGGCUGAAGGCUAGCAAACCGAGCGAUC	GAGAUGUCUGGCGCAGACAUCUC	ACAUUCUUGCAACAGCAGGAGUG	GAGAUGUCUGGCGCAGACAUCUCGCGUGCUGUUGGGAGUUGCUUGGAGGUUGGCGGCGCGGGGCUGAAGGCUAGCAAACCGAGCGAUCACAUUCUUGCAACAGCAGGAGUG	UAGGACGUGCAUCGCCAGUUG	CACTCCTGCTGTTGCAAGAATGTGATCGCTCGGTTTGCTAGCCTTCAGCCCCGCGCCGCCAACCTCCAAGCAACTCCCAACAGCACGCGAGATGTCTGCGCCAGACATCTCCCCTGAAAGGTTTTACAGCATTGTTGAGGCGGGGTAACTGCGTTTACCCGCCATCCGCACATGCCACCCTCCAGATATATTCGTCTCGAGAGACCGATTGATCTCTTGGGTGACGATACAACTGGCGATGCACGTCCTA			Twist (Oligo pools)	111	TAGGACGTGCATCGCCAGTTG	CACTCCTGCTGTTGCAAGAATGT	66.5	16	GCTAATACGACTCACTATAGAGATGTCTGGCGCAGAC	CACTCCTGCTGTTGCAAGAATGT	63	25
20	Reference	RIT1 5'UTR Reference	RIT1	ENST00000368323.8	chr1	155910762	155911349	AGUGCCGGAGCCUCCGCGAGUGAAGGAAGACGAAGUGCGUGACCCGACCGGCUGUGGUGUUCCAGUCCCCACUGACCAGUAGGAGCAGCAGGGCGUCGGCUUGUGAGGUGGCUUUUCCUCGGGGCAACCGAGGAAGGCCCCAAGAGGACA	GAGAUGUCUGGCGCAGACAUCUC	ACAUUCUUGCAACAGCAGGAGUG	GAGAUGUCUGGCGCAGACAUCUCAGUGCCGGAGCCUCCGCGAGUGAAGGAAGACGAAGUGCGUGACCCGACCGGCUGUGGUGUUCCAGUCCCCACUGACCAGUAGGAGCAGCAGGGCGUCGGCUUGUGAGGUGGCUUUUCCUCGGGGCAACCGAGGAAGGCCCCAAGAGGACAACAUUCUUGCAACAGCAGGAGUG	UAGGACGUGCAUCGCCAGUUG	CACTCCTGCTGTTGCAAGAATGTTGTCCTCTTGGGGCCTTCCTCGGTTGCCCCGAGGAAAAGCCACCTCACAAGCCGACGCCCTGCTGCTCCTACTGGTCAGTGGGGACTGGAACACCACAGCCGGTCGGGTCACGCACTTCGTCTTCCTTCACTCGCGGAGGCTCCGGCACTGAGATGTCTGCGCCAGACATCTCTCGAGAGACCGATTGATCTCTTGGGTGACGATACAACTGGCGATGCACGTCCTA			Twist (Oligo pools)	196	TAGGACGTGCATCGCCAGTTG	CACTCCTGCTGTTGCAAGAATGT	66.5	16	GCTAATACGACTCACTATAGAGATGTCTGGCGCAGAC	CACTCCTGCTGTTGCAAGAATGT	63	25
21	Reference	ETV3 5'UTR Reference	ETV3	ENST00000368192.9	chr1	157136353	157138395	ACUUCCUGCUGGGGUGGAUGAGGAGGAGCCGGAGACGCCGCGGAGGAGACCGGACCGAAGACGGACCGUGCCGGGAAGAGCAGGCGGGUGAAA	GAGAUGUCUGGCGCAGACAUCUC	ACAUUCUUGCAACAGCAGGAGUG	GAGAUGUCUGGCGCAGACAUCUCACUUCCUGCUGGGGUGGAUGAGGAGGAGCCGGAGACGCCGCGGAGGAGACCGGACCGAAGACGGACCGUGCCGGGAAGAGCAGGCGGGUGAAAACAUUCUUGCAACAGCAGGAGUG	UAGGACGUGCAUCGCCAGUUG	CACTCCTGCTGTTGCAAGAATGTTTTCACCCGCCTGCTCTTCCCGGCACGGTCCGTCTTCGGTCCGGTCTCCTCCGCGGCGTCTCCGGCTCCTCCTCATCCACCCCAGCAGGAAGTGAGATGTCTGCGCCAGACATCTCGCGGGGTAACTGCGTTTACCCGCCATCCGCACATGCCACCCTCCAGATATATTCGTCTCGAGAGACCGATTGATCTCTTGGGTGACGATACAACTGGCGATGCACGTCCTA			Twist (Oligo pools)	139	TAGGACGTGCATCGCCAGTTG	CACTCCTGCTGTTGCAAGAATGT	66.5	16	GCTAATACGACTCACTATAGAGATGTCTGGCGCAGAC	CACTCCTGCTGTTGCAAGAATGT	63	25
22	Reference	CADM3 5'UTR Reference	CADM3	ENST00000368125.9	chr1	159171615	159171765	GGCUCCCUCCCGGUCCCCACCUCGGCCCCGGGCUCCGAAGCGGCUCGGGGGCGCCCUUUCGGUCAACAUCGUAGUCCACCCCCUCCCCAUCCCCAGCCCCCGGGGAUUCAGGCUCGCCAGCGCCCAGCCAGGGAGCCGGCCGGGAAGCGCG	GAGAUGUCUGGCGCAGACAUCUC	ACAUUCUUGCAACAGCAGGAGUG	GAGAUGUCUGGCGCAGACAUCUCGGCUCCCUCCCGGUCCCCACCUCGGCCCCGGGCUCCGAAGCGGCUCGGGGGCGCCCUUUCGGUCAACAUCGUAGUCCACCCCCUCCCCAUCCCCAGCCCCCGGGGAUUCAGGCUCGCCAGCGCCCAGCCAGGGAGCCGGCCGGGAAGCGCGACAUUCUUGCAACAGCAGGAGUG	UAGGACGUGCAUCGCCAGUUG	CACTCCTGCTGTTGCAAGAATGTCGCGCTTCCCGGCCGGCTCCCTGGCTGGGCGCTGGCGAGCCTGAATCCCCGGGGGCTGGGGATGGGGAGGGGGTGGACTACGATGTTGACCGAAAGGGCGCCCCCGAGCCGCTTCGGAGCCCGGGGCCGAGGTGGGGACCGGGAGGGAGCCGAGATGTCTGCGCCAGACATCTCCGAGAGACCGATTGATCTCTTGGGTGACGATACAACTGGCGATGCACGTCCTA			Twist (Oligo pools)	197	TAGGACGTGCATCGCCAGTTG	CACTCCTGCTGTTGCAAGAATGT	66.5	16	GCTAATACGACTCACTATAGAGATGTCTGGCGCAGAC	CACTCCTGCTGTTGCAAGAATGT	63	25
23	Reference	GORAB 5'UTR Reference	GORAB	ENST00000367763.8	chr1	170532166	170532223	GUUGGCAGUCGCGGCUGCGAGAUUUGGGCACUUUUGGGGGUGCCGGUGGCCCGGGCCG	GAGAUGUCUGGCGCAGACAUCUC	ACAUUCUUGCAACAGCAGGAGUG	GAGAUGUCUGGCGCAGACAUCUCGUUGGCAGUCGCGGCUGCGAGAUUUGGGCACUUUUGGGGGUGCCGGUGGCCCGGGCCGACAUUCUUGCAACAGCAGGAGUG	UAGGACGUGCAUCGCCAGUUG	CACTCCTGCTGTTGCAAGAATGTCGGCCCGGGCCACCGGCACCCCCAAAAGTGCCCAAATCTCGCAGCCGCGACTGCCAACGAGATGTCTGCGCCAGACATCTCTTAGTTGCCCTGAAAGGTTTTACAGCATTGTTGAGGCGGGGTAACTGCGTTTACCCGCCATCCGCACATGCCACCCTCCAGATATATTCGTCTCGAGAGACCGATTGATCTCTTGGGTGACGATACAACTGGCGATGCACGTCCTA			Twist (Oligo pools)	104	TAGGACGTGCATCGCCAGTTG	CACTCCTGCTGTTGCAAGAATGT	66.5	16	GCTAATACGACTCACTATAGAGATGTCTGGCGCAGAC	CACTCCTGCTGTTGCAAGAATGT	63	25
24	Reference	CDC73 5'UTR Reference	CDC73	ENST00000367435.5	chr1	193122031	193122200	GCUACUGCCCCUGCUGCUGUCGUAGGCGAGGACGGCUGUUAGUGCUGCUGCUGUUGGUUCGUCGCGGCGGCGAAGGAGGAGGAGGAAGAGGGCGAGGCGACAAGAGAAGAAGGAGGCAGGCGCGGCGGCAGCGGCGGCGCCCCGAGCCGGCGGAGGCGAGGGGGGGGAAG	GAGAUGUCUGGCGCAGACAUCUC	ACAUUCUUGCAACAGCAGGAGUG	GAGAUGUCUGGCGCAGACAUCUCGCUACUGCCCCUGCUGCUGUCGUAGGCGAGGACGGCUGUUAGUGCUGCUGCUGUUGGUUCGUCGCGGCGGCGAAGGAGGAGGAGGAAGAGGGCGAGGCGACAAGAGAAGAAGGAGGCAGGCGCGGCGGCAGCGGCGGCGCCCCGAGCCGGCGGAGGCGAGGGGGGGGAAGACAUUCUUGCAACAGCAGGAGUG	UAGGACGUGCAUCGCCAGUUG	CACTCCTGCTGTTGCAAGAATGTCTTCCCCCCCCTCGCCTCCGCCGGCTCGGGGCGCCGCCGCTGCCGCCGCGCCTGCCTCCTTCTTCTCTTGTCGCCTCGCCCTCTTCCTCCTCCTCCTTCGCCGCCGCGACGAACCAACAGCAGCAGCACTAACAGCCGTCCTCGCCTACGACAGCAGCAGGGGCAGTAGCGAGATGTCTGCGCCAGACATCTCTTGGGTGACGATACAACTGGCGATGCACGTCCTA			Twist (Oligo pools)	216	TAGGACGTGCATCGCCAGTTG	CACTCCTGCTGTTGCAAGAATGT	66.5	16	GCTAATACGACTCACTATAGAGATGTCTGGCGCAGAC	CACTCCTGCTGTTGCAAGAATGT	63	25
25	Reference	PTPRC 5'UTR Reference	PTPRC	ENST00000442510.8	chr1	198639040	198639268	GACAUCAUCACCUAGCAGUUCAUGCAGCUAGCAAGUGGUUUGUUCUUAGGGUAACAGAGGAGGAAAUUGUUCCUCGUCUGAUAAGACAACAGUGGAGAAAGGACGCAUGCUGUUUCUUAGGGACACGGCUGACUUCCAGAU	GAGAUGUCUGGCGCAGACAUCUC	ACAUUCUUGCAACAGCAGGAGUG	GAGAUGUCUGGCGCAGACAUCUCGACAUCAUCACCUAGCAGUUCAUGCAGCUAGCAAGUGGUUUGUUCUUAGGGUAACAGAGGAGGAAAUUGUUCCUCGUCUGAUAAGACAACAGUGGAGAAAGGACGCAUGCUGUUUCUUAGGGACACGGCUGACUUCCAGAUACAUUCUUGCAACAGCAGGAGUG	UAGGACGUGCAUCGCCAGUUG	CACTCCTGCTGTTGCAAGAATGTATCTGGAAGTCAGCCGTGTCCCTAAGAAACAGCATGCGTCCTTTCTCCACTGTTGTCTTATCAGACGAGGAACAATTTCCTCCTCTGTTACCCTAAGAACAAACCACTTGCTAGCTGCATGAACTGCTAGGTGATGATGTCGAGATGTCTGCGCCAGACATCTCATATTCGTCTCGAGAGACCGATTGATCTCTTGGGTGACGATACAACTGGCGATGCACGTCCTA			Twist (Oligo pools)	187	TAGGACGTGCATCGCCAGTTG	CACTCCTGCTGTTGCAAGAATGT	66.5	16	GCTAATACGACTCACTATAGAGATGTCTGGCGCAGAC	CACTCCTGCTGTTGCAAGAATGT	63	25
26	Reference	MDM4 5'UTR Reference	MDM4	ENST00000367182.8	chr1	204516406	204525518	AUUACUCGCCAUUUCAAAAUGCUGCCGAGGCCCUAGGAUCUGUGACUGCCACCCCUCCCCCCACCCGGGCUCGGCGGGGGAGCGACUCAUGGAGCUGCCGUAAGUUUUACCAACAGACUGCAGUUUCUUCACUACCAAA	GAGAUGUCUGGCGCAGACAUCUC	ACAUUCUUGCAACAGCAGGAGUG	GAGAUGUCUGGCGCAGACAUCUCAUUACUCGCCAUUUCAAAAUGCUGCCGAGGCCCUAGGAUCUGUGACUGCCACCCCUCCCCCCACCCGGGCUCGGCGGGGGAGCGACUCAUGGAGCUGCCGUAAGUUUUACCAACAGACUGCAGUUUCUUCACUACCAAAACAUUCUUGCAACAGCAGGAGUG	UAGGACGUGCAUCGCCAGUUG	CACTCCTGCTGTTGCAAGAATGTTTTGGTAGTGAAGAAACTGCAGTCTGTTGGTAAAACTTACGGCAGCTCCATGAGTCGCTCCCCCGCCGAGCCCGGGTGGGGGGAGGGGTGGCAGTCACAGATCCTAGGGCCTCGGCAGCATTTTGAAATGGCGAGTAATGAGATGTCTGCGCCAGACATCTCATATATTCGTCTCGAGAGACCGATTGATCTCTTGGGTGACGATACAACTGGCGATGCACGTCCTA			Twist (Oligo pools)	185	TAGGACGTGCATCGCCAGTTG	CACTCCTGCTGTTGCAAGAATGT	66.5	16	GCTAATACGACTCACTATAGAGATGTCTGGCGCAGAC	CACTCCTGCTGTTGCAAGAATGT	63	25
27	Reference	INTS7 5'UTR Reference	INTS7	ENST00000366994.8	chr1	212035438	212035557	GUAACAGGGCUUGACAGCGCGCGGAAGAAAAACCAGCAAGAAGGCGGCGGGGGAAGAUGGCGGUCCUGGGGUAGAGUUUGCAAGCUUUCUGACUAGGCUAGUCGAGUAACUAUUCGGGUC	GAGAUGUCUGGCGCAGACAUCUC	ACAUUCUUGCAACAGCAGGAGUG	GAGAUGUCUGGCGCAGACAUCUCGUAACAGGGCUUGACAGCGCGCGGAAGAAAAACCAGCAAGAAGGCGGCGGGGGAAGAUGGCGGUCCUGGGGUAGAGUUUGCAAGCUUUCUGACUAGGCUAGUCGAGUAACUAUUCGGGUCACAUUCUUGCAACAGCAGGAGUG	UAGGACGUGCAUCGCCAGUUG	CACTCCTGCTGTTGCAAGAATGTGACCCGAATAGTTACTCGACTAGCCTAGTCAGAAAGCTTGCAAACTCTACCCCAGGACCGCCATCTTCCCCCGCCGCCTTCTTGCTGGTTTTTCTTCCGCGCGCTGTCAAGCCCTGTTACGAGATGTCTGCGCCAGACATCTCCGCACATGCCACCCTCCAGATATATTCGTCTCGAGAGACCGATTGATCTCTTGGGTGACGATACAACTGGCGATGCACGTCCTA			Twist (Oligo pools)	166	TAGGACGTGCATCGCCAGTTG	CACTCCTGCTGTTGCAAGAATGT	66.5	16	GCTAATACGACTCACTATAGAGATGTCTGGCGCAGAC	CACTCCTGCTGTTGCAAGAATGT	63	25
28	Reference	PARP1 5'UTR Reference	PARP1	ENST00000366794.10	chr1	226407930	226408093	AGCAAUCUAUCAGGGAACGGCGGUGGCCGGUGCGGCGUGUUCGGUGGCGGCUCUGGCCGCUCAGGCGCCUGCGGCUGGGUGAGCGCACGCGAGGCGGCGAGGCGGCAGCGUGUUUCUAGGUCGUGGCGUCGGGCUUCCGGAGCUUUGGCGGCAGCUAGGGGAGG	GAGAUGUCUGGCGCAGACAUCUC	ACAUUCUUGCAACAGCAGGAGUG	GAGAUGUCUGGCGCAGACAUCUCAGCAAUCUAUCAGGGAACGGCGGUGGCCGGUGCGGCGUGUUCGGUGGCGGCUCUGGCCGCUCAGGCGCCUGCGGCUGGGUGAGCGCACGCGAGGCGGCGAGGCGGCAGCGUGUUUCUAGGUCGUGGCGUCGGGCUUCCGGAGCUUUGGCGGCAGCUAGGGGAGGACAUUCUUGCAACAGCAGGAGUG	UAGGACGUGCAUCGCCAGUUG	CACTCCTGCTGTTGCAAGAATGTCCTCCCCTAGCTGCCGCCAAAGCTCCGGAAGCCCGACGCCACGACCTAGAAACACGCTGCCGCCTCGCCGCCTCGCGTGCGCTCACCCAGCCGCAGGCGCCTGAGCGGCCAGAGCCGCCACCGAACACGCCGCACCGGCCACCGCCGTTCCCTGATAGATTGCTGAGATGTCTGCGCCAGACATCTCGATCTCTTGGGTGACGATACAACTGGCGATGCACGTCCTA			Twist (Oligo pools)	210	TAGGACGTGCATCGCCAGTTG	CACTCCTGCTGTTGCAAGAATGT	66.5	16	GCTAATACGACTCACTATAGAGATGTCTGGCGCAGAC	CACTCCTGCTGTTGCAAGAATGT	63	25
29	Reference	RAB18 5'UTR Reference	RAB18	ENST00000356940.11	chr10	27504304	27504369	ACUCUGCUGAAGGGCUGAGAGGCGCACCCGGGCGGCCAGCUGGGCUCGGAGCGGAACGGGGUCAGG	GAGAUGUCUGGCGCAGACAUCUC	ACAUUCUUGCAACAGCAGGAGUG	GAGAUGUCUGGCGCAGACAUCUCACUCUGCUGAAGGGCUGAGAGGCGCACCCGGGCGGCCAGCUGGGCUCGGAGCGGAACGGGGUCAGGACAUUCUUGCAACAGCAGGAGUG	UAGGACGUGCAUCGCCAGUUG	CACTCCTGCTGTTGCAAGAATGTCCTGACCCCGTTCCGCTCCGAGCCCAGCTGGCCGCCCGGGTGCGCCTCTCAGCCCTTCAGCAGAGTGAGATGTCTGCGCCAGACATCTCCCTGAAAGGTTTTACAGCATTGTTGAGGCGGGGTAACTGCGTTTACCCGCCATCCGCACATGCCACCCTCCAGATATATTCGTCTCGAGAGACCGATTGATCTCTTGGGTGACGATACAACTGGCGATGCACGTCCTA			Twist (Oligo pools)	112	TAGGACGTGCATCGCCAGTTG	CACTCCTGCTGTTGCAAGAATGT	66.5	16	GCTAATACGACTCACTATAGAGATGTCTGGCGCAGAC	CACTCCTGCTGTTGCAAGAATGT	63	25
30	Reference	DKK1 5'UTR Reference	DKK 1.00	ENST00000373970.4	chr10	52314281	52314434	GCAGAGCUCUGUGCUCCCUGCAGUCAGGACUCUGGGACCGCAGGGGGCUCCCGGACCCUGACUCUGCAGCCGAACCGGCACGGUUUCGUGGGGACCCAGGCUUGCAAAGUGACGGUCAUUUUCUCUUUCUUUCUCCCUCUUGAGUCCUUCUGAG	GAGAUGUCUGGCGCAGACAUCUC	ACAUUCUUGCAACAGCAGGAGUG	GAGAUGUCUGGCGCAGACAUCUCGCAGAGCUCUGUGCUCCCUGCAGUCAGGACUCUGGGACCGCAGGGGGCUCCCGGACCCUGACUCUGCAGCCGAACCGGCACGGUUUCGUGGGGACCCAGGCUUGCAAAGUGACGGUCAUUUUCUCUUUCUUUCUCCCUCUUGAGUCCUUCUGAGACAUUCUUGCAACAGCAGGAGUG	UAGGACGUGCAUCGCCAGUUG	CACTCCTGCTGTTGCAAGAATGTCTCAGAAGGACTCAAGAGGGAGAAAGAAAGAGAAAATGACCGTCACTTTGCAAGCCTGGGTCCCCACGAAACCGTGCCGGTTCGGCTGCAGAGTCAGGGTCCGGGAGCCCCCTGCGGTCCCAGAGTCCTGACTGCAGGGAGCACAGAGCTCTGCGAGATGTCTGCGCCAGACATCTCGAGACCGATTGATCTCTTGGGTGACGATACAACTGGCGATGCACGTCCTA			Twist (Oligo pools)	200	TAGGACGTGCATCGCCAGTTG	CACTCCTGCTGTTGCAAGAATGT	66.5	16	GCTAATACGACTCACTATAGAGATGTCTGGCGCAGAC	CACTCCTGCTGTTGCAAGAATGT	63	25
31	Reference	NFKB2 5'UTR Reference	NFKB2	ENST00000661543.1	chr10	102395705	102395959	AACUUUCCUGCCCCUUCCCCGGCCAAGCCCAACUCCGGAUCUCGCUCUCCACCGGAUCUCACCCGCCACACCCGGACAGGCGGCUGGAGGAGGCGGGCGUCUAAAAUUCUGGGAAGCAGAACCUGGCCGGAGCCACUAGACAGAGCCGGGCCUAGCCCAGAGAC	GAGAUGUCUGGCGCAGACAUCUC	ACAUUCUUGCAACAGCAGGAGUG	GAGAUGUCUGGCGCAGACAUCUCAACUUUCCUGCCCCUUCCCCGGCCAAGCCCAACUCCGGAUCUCGCUCUCCACCGGAUCUCACCCGCCACACCCGGACAGGCGGCUGGAGGAGGCGGGCGUCUAAAAUUCUGGGAAGCAGAACCUGGCCGGAGCCACUAGACAGAGCCGGGCCUAGCCCAGAGACACAUUCUUGCAACAGCAGGAGUG	UAGGACGUGCAUCGCCAGUUG	CACTCCTGCTGTTGCAAGAATGTGTCTCTGGGCTAGGCCCGGCTCTGTCTAGTGGCTCCGGCCAGGTTCTGCTTCCCAGAATTTTAGACGCCCGCCTCCTCCAGCCGCCTGTCCGGGTGTGGCGGGTGAGATCCGGTGGAGAGCGAGATCCGGAGTTGGGCTTGGCCGGGGAAGGGGCAGGAAAGTTGAGATGTCTGCGCCAGACATCTCGATCTCTTGGGTGACGATACAACTGGCGATGCACGTCCTA			Twist (Oligo pools)	210	TAGGACGTGCATCGCCAGTTG	CACTCCTGCTGTTGCAAGAATGT	66.5	16	GCTAATACGACTCACTATAGAGATGTCTGGCGCAGAC	CACTCCTGCTGTTGCAAGAATGT	63	25
32	Reference	TRIM8 5'UTR Reference	TRIM8	ENST00000643721.2	chr10	102644479	102644617	GAAGGCGCUGCUGACUGAGCGACCGUCGGGGCCGGCUGGGGCCGGAGCUCGGGGCUCGGUGGGCCUACAGCGGCUCCGGACGGACCCCCGGGGCUGGGGAGUCGGGGAGGCCUGCCCCGGCCCCCUGCCCGCGGCCGCC	GAGAUGUCUGGCGCAGACAUCUC	ACAUUCUUGCAACAGCAGGAGUG	GAGAUGUCUGGCGCAGACAUCUCGAAGGCGCUGCUGACUGAGCGACCGUCGGGGCCGGCUGGGGCCGGAGCUCGGGGCUCGGUGGGCCUACAGCGGCUCCGGACGGACCCCCGGGGCUGGGGAGUCGGGGAGGCCUGCCCCGGCCCCCUGCCCGCGGCCGCCACAUUCUUGCAACAGCAGGAGUG	UAGGACGUGCAUCGCCAGUUG	CACTCCTGCTGTTGCAAGAATGTGGCGGCCGCGGGCAGGGGGCCGGGGCAGGCCTCCCCGACTCCCCAGCCCCGGGGGTCCGTCCGGAGCCGCTGTAGGCCCACCGAGCCCCGAGCTCCGGCCCCAGCCGGCCCCGACGGTCGCTCAGTCAGCAGCGCCTTCGAGATGTCTGCGCCAGACATCTCATATATTCGTCTCGAGAGACCGATTGATCTCTTGGGTGACGATACAACTGGCGATGCACGTCCTA			Twist (Oligo pools)	185	TAGGACGTGCATCGCCAGTTG	CACTCCTGCTGTTGCAAGAATGT	66.5	16	GCTAATACGACTCACTATAGAGATGTCTGGCGCAGAC	CACTCCTGCTGTTGCAAGAATGT	63	25
33	Reference	PDCD4 5'UTR Reference	PDCD4	ENST00000280154.12	chr10	110871928	110876027	AGAGACUCUCCGAGGCGGCGGCAGAGACAGAAGAGCGGGGUCGGGGCCGGCUGACCAGGAACCUGGGCGAGCAGCGGCGGGGGCCCGAGGGAUUCUGAAGGAAGAUUUCCAUUAGGUAAUUUGUUUAAUCAGUGCAAGCGAAAUUAAGGGAAA	GAGAUGUCUGGCGCAGACAUCUC	ACAUUCUUGCAACAGCAGGAGUG	GAGAUGUCUGGCGCAGACAUCUCAGAGACUCUCCGAGGCGGCGGCAGAGACAGAAGAGCGGGGUCGGGGCCGGCUGACCAGGAACCUGGGCGAGCAGCGGCGGGGGCCCGAGGGAUUCUGAAGGAAGAUUUCCAUUAGGUAAUUUGUUUAAUCAGUGCAAGCGAAAUUAAGGGAAAACAUUCUUGCAACAGCAGGAGUG	UAGGACGUGCAUCGCCAGUUG	CACTCCTGCTGTTGCAAGAATGTTTTCCCTTAATTTCGCTTGCACTGATTAAACAAATTACCTAATGGAAATCTTCCTTCAGAATCCCTCGGGCCCCCGCCGCTGCTCGCCCAGGTTCCTGGTCAGCCGGCCCCGACCCCGCTCTTCTGTCTCTGCCGCCGCCTCGGAGAGTCTCTGAGATGTCTGCGCCAGACATCTCAGAGACCGATTGATCTCTTGGGTGACGATACAACTGGCGATGCACGTCCTA			Twist (Oligo pools)	199	TAGGACGTGCATCGCCAGTTG	CACTCCTGCTGTTGCAAGAATGT	66.5	16	GCTAATACGACTCACTATAGAGATGTCTGGCGCAGAC	CACTCCTGCTGTTGCAAGAATGT	63	25
34	Reference	WDR11 5'UTR Reference	WDR11	ENST00000263461.11	chr10	120851362	120851420	ACAGUGUCCGCCGCUUCCUGGUUGCGGGUCAGCGCCCAGGUCCUGGGCUGGCCGCCGGG	GAGAUGUCUGGCGCAGACAUCUC	ACAUUCUUGCAACAGCAGGAGUG	GAGAUGUCUGGCGCAGACAUCUCACAGUGUCCGCCGCUUCCUGGUUGCGGGUCAGCGCCCAGGUCCUGGGCUGGCCGCCGGGACAUUCUUGCAACAGCAGGAGUG	UAGGACGUGCAUCGCCAGUUG	CACTCCTGCTGTTGCAAGAATGTCCCGGCGGCCAGCCCAGGACCTGGGCGCTGACCCGCAACCAGGAAGCGGCGGACACTGTGAGATGTCTGCGCCAGACATCTCTAGTTGCCCTGAAAGGTTTTACAGCATTGTTGAGGCGGGGTAACTGCGTTTACCCGCCATCCGCACATGCCACCCTCCAGATATATTCGTCTCGAGAGACCGATTGATCTCTTGGGTGACGATACAACTGGCGATGCACGTCCTA			Twist (Oligo pools)	105	TAGGACGTGCATCGCCAGTTG	CACTCCTGCTGTTGCAAGAATGT	66.5	16	GCTAATACGACTCACTATAGAGATGTCTGGCGCAGAC	CACTCCTGCTGTTGCAAGAATGT	63	25
35	Reference	TSPAN32 5'UTR Reference	TSPAN32	ENST00000182290.9	chr11	2302013	2302149	AGGGCGAUGUUGACAGACAGACAGAGGGGCGGAUGCAGCCUACCUCCUGGGCAGUGAGCUGCGGUCUGAGGCCCCUGCCCAGCUGGAAACCACAGGGAGGGGAAGGGAGGGGAGGAGAGGAGAGGAGAGGAACCGUC	GAGAUGUCUGGCGCAGACAUCUC	ACAUUCUUGCAACAGCAGGAGUG	GAGAUGUCUGGCGCAGACAUCUCAGGGCGAUGUUGACAGACAGACAGAGGGGCGGAUGCAGCCUACCUCCUGGGCAGUGAGCUGCGGUCUGAGGCCCCUGCCCAGCUGGAAACCACAGGGAGGGGAAGGGAGGGGAGGAGAGGAGAGGAGAGGAACCGUCACAUUCUUGCAACAGCAGGAGUG	UAGGACGUGCAUCGCCAGUUG	CACTCCTGCTGTTGCAAGAATGTGACGGTTCCTCTCCTCTCCTCTCCTCCCCTCCCTTCCCCTCCCTGTGGTTTCCAGCTGGGCAGGGGCCTCAGACCGCAGCTCACTGCCCAGGAGGTAGGCTGCATCCGCCCCTCTGTCTGTCTGTCAACATCGCCCTGAGATGTCTGCGCCAGACATCTCAGATATATTCGTCTCGAGAGACCGATTGATCTCTTGGGTGACGATACAACTGGCGATGCACGTCCTA			Twist (Oligo pools)	183	TAGGACGTGCATCGCCAGTTG	CACTCCTGCTGTTGCAAGAATGT	66.5	16	GCTAATACGACTCACTATAGAGATGTCTGGCGCAGAC	CACTCCTGCTGTTGCAAGAATGT	63	25
36	Reference	CDKN1C 5'UTR Reference	CDKN1C	ENST00000440480.8	chr11	2885457	2885775	CCACAGGCCAAGUGCGCUGUGCUCGAGGGGUGCCGGCCAGGCCUGAGCGAGCGAGCUAGCCAGCAGGCAUCGAGGGGGCGCGGCUGCCGUCCGGACGAGACAGGCGAACCCGACGCAGAAGAGUCCACCACCGGACAGCCAGCACAUCCACG	GAGAUGUCUGGCGCAGACAUCUC	ACAUUCUUGCAACAGCAGGAGUG	GAGAUGUCUGGCGCAGACAUCUCCCACAGGCCAAGUGCGCUGUGCUCGAGGGGUGCCGGCCAGGCCUGAGCGAGCGAGCUAGCCAGCAGGCAUCGAGGGGGCGCGGCUGCCGUCCGGACGAGACAGGCGAACCCGACGCAGAAGAGUCCACCACCGGACAGCCAGCACAUCCACGACAUUCUUGCAACAGCAGGAGUG	UAGGACGUGCAUCGCCAGUUG	CACTCCTGCTGTTGCAAGAATGTCGTGGATGTGCTGGCTGTCCGGTGGTGGACTCTTCTGCGTCGGGTTCGCCTGTCTCGTCCGGACGGCAGCCGCGCCCCCTCGATGCCTGCTGGCTAGCTCGCTCGCTCAGGCCTGGCCGGCACCCCTCGAGCACAGCGCACTTGGCCTGTGGGAGATGTCTGCGCCAGACATCTCGAGAGACCGATTGATCTCTTGGGTGACGATACAACTGGCGATGCACGTCCTA			Twist (Oligo pools)	198	TAGGACGTGCATCGCCAGTTG	CACTCCTGCTGTTGCAAGAATGT	66.5	16	GCTAATACGACTCACTATAGAGATGTCTGGCGCAGAC	CACTCCTGCTGTTGCAAGAATGT	63	25
37	Reference	CYB5R2 5'UTR Reference	CYB5R2	ENST00000299498.11	chr11	7672826	7673500	GAGACUCCAGUGACCCGGCGGGAGGAGAGGCAACUUUCCCUGUCGGGCUUGAGUUGGGAGAGGAGCAGGGCGGCCUUGUAGGGACCCGUCCCUGCUCCUGACCAUCACCGUCACUGGGGUCACUGUGCUCGUGUUGGUCCUGAAGAGC	GAGAUGUCUGGCGCAGACAUCUC	ACAUUCUUGCAACAGCAGGAGUG	GAGAUGUCUGGCGCAGACAUCUCGAGACUCCAGUGACCCGGCGGGAGGAGAGGCAACUUUCCCUGUCGGGCUUGAGUUGGGAGAGGAGCAGGGCGGCCUUGUAGGGACCCGUCCCUGCUCCUGACCAUCACCGUCACUGGGGUCACUGUGCUCGUGUUGGUCCUGAAGAGCACAUUCUUGCAACAGCAGGAGUG	UAGGACGUGCAUCGCCAGUUG	CACTCCTGCTGTTGCAAGAATGTGCTCTTCAGGACCAACACGAGCACAGTGACCCCAGTGACGGTGATGGTCAGGAGCAGGGACGGGTCCCTACAAGGCCGCCCTGCTCCTCTCCCAACTCAAGCCCGACAGGGAAAGTTGCCTCTCCTCCCGCCGGGTCACTGGAGTCTCGAGATGTCTGCGCCAGACATCTCTCTCGAGAGACCGATTGATCTCTTGGGTGACGATACAACTGGCGATGCACGTCCTA			Twist (Oligo pools)	194	TAGGACGTGCATCGCCAGTTG	CACTCCTGCTGTTGCAAGAATGT	66.5	16	GCTAATACGACTCACTATAGAGATGTCTGGCGCAGAC	CACTCCTGCTGTTGCAAGAATGT	63	25
38	Reference	SWAP70 5'UTR Reference	SWAP70	ENST00000318950.11	chr11	9664077	9664179	AGGUGACUGCGCGGCGGGCUGUGGCUGCGGAGGUUGAGGGGCGUCCGAGGCGCGGAGGGGCUGGCUGGGCAGGAGGGGUUGGCGGGGCAGCAGGGCCGCGGCC	GAGAUGUCUGGCGCAGACAUCUC	ACAUUCUUGCAACAGCAGGAGUG	GAGAUGUCUGGCGCAGACAUCUCAGGUGACUGCGCGGCGGGCUGUGGCUGCGGAGGUUGAGGGGCGUCCGAGGCGCGGAGGGGCUGGCUGGGCAGGAGGGGUUGGCGGGGCAGCAGGGCCGCGGCCACAUUCUUGCAACAGCAGGAGUG	UAGGACGUGCAUCGCCAGUUG	CACTCCTGCTGTTGCAAGAATGTGGCCGCGGCCCTGCTGCCCCGCCAACCCCTCCTGCCCAGCCAGCCCCTCCGCGCCTCGGACGCCCCTCAACCTCCGCAGCCACAGCCCGCCGCGCAGTCACCTGAGATGTCTGCGCCAGACATCTCTGCGTTTACCCGCCATCCGCACATGCCACCCTCCAGATATATTCGTCTCGAGAGACCGATTGATCTCTTGGGTGACGATACAACTGGCGATGCACGTCCTA			Twist (Oligo pools)	149	TAGGACGTGCATCGCCAGTTG	CACTCCTGCTGTTGCAAGAATGT	66.5	16	GCTAATACGACTCACTATAGAGATGTCTGGCGCAGAC	CACTCCTGCTGTTGCAAGAATGT	63	25
39	Reference	TSG101 5'UTR Reference	TSG101	ENST00000251968.4	chr11	18526817	18526942	GUAGUGGUGCCGACUUCCUGUUGUUUGAGGCCGGGUUGGGGGUGUGCGAUUGUGUGGGACGGUCUGGGGCAGCCCAGCAGCGGCUGACCCUCUGCCUGCGGGGAAGGGAGUCGCCAGGCGGCCGUC	GAGAUGUCUGGCGCAGACAUCUC	ACAUUCUUGCAACAGCAGGAGUG	GAGAUGUCUGGCGCAGACAUCUCGUAGUGGUGCCGACUUCCUGUUGUUUGAGGCCGGGUUGGGGGUGUGCGAUUGUGUGGGACGGUCUGGGGCAGCCCAGCAGCGGCUGACCCUCUGCCUGCGGGGAAGGGAGUCGCCAGGCGGCCGUCACAUUCUUGCAACAGCAGGAGUG	UAGGACGUGCAUCGCCAGUUG	CACTCCTGCTGTTGCAAGAATGTGACGGCCGCCTGGCGACTCCCTTCCCCGCAGGCAGAGGGTCAGCCGCTGCTGGGCTGCCCCAGACCGTCCCACACAATCGCACACCCCCAACCCGGCCTCAAACAACAGGAAGTCGGCACCACTACGAGATGTCTGCGCCAGACATCTCTGCCACCCTCCAGATATATTCGTCTCGAGAGACCGATTGATCTCTTGGGTGACGATACAACTGGCGATGCACGTCCTA			Twist (Oligo pools)	172	TAGGACGTGCATCGCCAGTTG	CACTCCTGCTGTTGCAAGAATGT	66.5	16	GCTAATACGACTCACTATAGAGATGTCTGGCGCAGAC	CACTCCTGCTGTTGCAAGAATGT	63	25
40	Reference	SYT13 5'UTR Reference	SYT13	ENST00000020926.8	chr11	45286208	45286341	CUCCCUCCGUCCCCGCCCCUCUGGCGGCGGGAGAGCUGCUGGCUCGCCCGGAUCCCGGGAGCUGCCUGGAGGCGGGCCCGGCCCGGGGAAGGUGAGCGGCUGCGGGACCCAGCCCCUCGCCGGGAGCGGGCACC	GAGAUGUCUGGCGCAGACAUCUC	ACAUUCUUGCAACAGCAGGAGUG	GAGAUGUCUGGCGCAGACAUCUCCUCCCUCCGUCCCCGCCCCUCUGGCGGCGGGAGAGCUGCUGGCUCGCCCGGAUCCCGGGAGCUGCCUGGAGGCGGGCCCGGCCCGGGGAAGGUGAGCGGCUGCGGGACCCAGCCCCUCGCCGGGAGCGGGCACCACAUUCUUGCAACAGCAGGAGUG	UAGGACGUGCAUCGCCAGUUG	CACTCCTGCTGTTGCAAGAATGTGGTGCCCGCTCCCGGCGAGGGGCTGGGTCCCGCAGCCGCTCACCTTCCCCGGGCCGGGCCCGCCTCCAGGCAGCTCCCGGGATCCGGGCGAGCCAGCAGCTCTCCCGCCGCCAGAGGGGCGGGGACGGAGGGAGGAGATGTCTGCGCCAGACATCTCTCCAGATATATTCGTCTCGAGAGACCGATTGATCTCTTGGGTGACGATACAACTGGCGATGCACGTCCTA			Twist (Oligo pools)	180	TAGGACGTGCATCGCCAGTTG	CACTCCTGCTGTTGCAAGAATGT	66.5	16	GCTAATACGACTCACTATAGAGATGTCTGGCGCAGAC	CACTCCTGCTGTTGCAAGAATGT	63	25
41	Reference	DDB2 5'UTR Reference	DDB2	ENST00000256996.9	chr11	47214974	47215136	GGUUUGAACAAGCCCUGGGCAUGUUUGGCGGGAAGUUGGCUUAGCUCGGCUACCUGUGGCCCCGCAGUUUUGUAGUCCCCGCCUUGUUUCUCCCCAGAGGCCUCUCAAUCCUCCCUCCAUGAUCUUCGCAUAGAGCACAGUACCCCUUCACACGGAGGACGCG	GAGAUGUCUGGCGCAGACAUCUC	ACAUUCUUGCAACAGCAGGAGUG	GAGAUGUCUGGCGCAGACAUCUCGGUUUGAACAAGCCCUGGGCAUGUUUGGCGGGAAGUUGGCUUAGCUCGGCUACCUGUGGCCCCGCAGUUUUGUAGUCCCCGCCUUGUUUCUCCCCAGAGGCCUCUCAAUCCUCCCUCCAUGAUCUUCGCAUAGAGCACAGUACCCCUUCACACGGAGGACGCGACAUUCUUGCAACAGCAGGAGUG	UAGGACGUGCAUCGCCAGUUG	CACTCCTGCTGTTGCAAGAATGTCGCGTCCTCCGTGTGAAGGGGTACTGTGCTCTATGCGAAGATCATGGAGGGAGGATTGAGAGGCCTCTGGGGAGAAACAAGGCGGGGACTACAAAACTGCGGGGCCACAGGTAGCCGAGCTAAGCCAACTTCCCGCCAAACATGCCCAGGGCTTGTTCAAACCGAGATGTCTGCGCCAGACATCTCTGATCTCTTGGGTGACGATACAACTGGCGATGCACGTCCTA			Twist (Oligo pools)	209	TAGGACGTGCATCGCCAGTTG	CACTCCTGCTGTTGCAAGAATGT	66.5	16	GCTAATACGACTCACTATAGAGATGTCTGGCGCAGAC	CACTCCTGCTGTTGCAAGAATGT	63	25
42	Reference	SLC3A2 5'UTR Reference	SLC3A2	ENST00000338663.12	chr11	62880896	62881023	AGAUGCAGUAGCCGAAACUGCGCGGAGGCACAGAGGCCGGGGAGAGCGUUCUGGGUCCGAGGGUCCAGGUAGGGGUUGAGCCACCAUCUGACCGCAAGCUGCGUCGUGUCGCCGGUUCUGCAGGCACC	GAGAUGUCUGGCGCAGACAUCUC	ACAUUCUUGCAACAGCAGGAGUG	GAGAUGUCUGGCGCAGACAUCUCAGAUGCAGUAGCCGAAACUGCGCGGAGGCACAGAGGCCGGGGAGAGCGUUCUGGGUCCGAGGGUCCAGGUAGGGGUUGAGCCACCAUCUGACCGCAAGCUGCGUCGUGUCGCCGGUUCUGCAGGCACCACAUUCUUGCAACAGCAGGAGUG	UAGGACGUGCAUCGCCAGUUG	CACTCCTGCTGTTGCAAGAATGTGGTGCCTGCAGAACCGGCGACACGACGCAGCTTGCGGTCAGATGGTGGCTCAACCCCTACCTGGACCCTCGGACCCAGAACGCTCTCCCCGGCCTCTGTGCCTCCGCGCAGTTTCGGCTACTGCATCTGAGATGTCTGCGCCAGACATCTCCCACCCTCCAGATATATTCGTCTCGAGAGACCGATTGATCTCTTGGGTGACGATACAACTGGCGATGCACGTCCTA			Twist (Oligo pools)	174	TAGGACGTGCATCGCCAGTTG	CACTCCTGCTGTTGCAAGAATGT	66.5	16	GCTAATACGACTCACTATAGAGATGTCTGGCGCAGAC	CACTCCTGCTGTTGCAAGAATGT	63	25
43	Reference	MACROD1 5'UTR Reference	MACROD1	ENST00000255681.7	chr11	64165995	64166113	GAGCAGGUCGCCGCUGGCUGGCAGUCGCCACCCGGUCCCAGAGUAAAUAAGGGAGAGACACUCCCGAGCGCCGUAAAUAGAGUCCAAGUGGGCGGAGAGCCGUCCCGCGCCGCCCGCUC	GAGAUGUCUGGCGCAGACAUCUC	ACAUUCUUGCAACAGCAGGAGUG	GAGAUGUCUGGCGCAGACAUCUCGAGCAGGUCGCCGCUGGCUGGCAGUCGCCACCCGGUCCCAGAGUAAAUAAGGGAGAGACACUCCCGAGCGCCGUAAAUAGAGUCCAAGUGGGCGGAGAGCCGUCCCGCGCCGCCCGCUCACAUUCUUGCAACAGCAGGAGUG	UAGGACGUGCAUCGCCAGUUG	CACTCCTGCTGTTGCAAGAATGTGAGCGGGCGGCGCGGGACGGCTCTCCGCCCACTTGGACTCTATTTACGGCGCTCGGGAGTGTCTCTCCCTTATTTACTCTGGGACCGGGTGGCGACTGCCAGCCAGCGGCGACCTGCTCGAGATGTCTGCGCCAGACATCTCCCGCACATGCCACCCTCCAGATATATTCGTCTCGAGAGACCGATTGATCTCTTGGGTGACGATACAACTGGCGATGCACGTCCTA			Twist (Oligo pools)	165	TAGGACGTGCATCGCCAGTTG	CACTCCTGCTGTTGCAAGAATGT	66.5	16	GCTAATACGACTCACTATAGAGATGTCTGGCGCAGAC	CACTCCTGCTGTTGCAAGAATGT	63	25
44	Reference	RBM14 5'UTR Reference	RBM14	ENST00000310137.5	chr11	66616630	66616720	AUUCCUGAGGAGGACUGCCGGUCGUUCGGACGUCUUGCCUGUCGCUGGAGGAGAGGUCCGGGCUCUCCAGGAAGGUGGCUGCGGCGACAAA	GAGAUGUCUGGCGCAGACAUCUC	ACAUUCUUGCAACAGCAGGAGUG	GAGAUGUCUGGCGCAGACAUCUCAUUCCUGAGGAGGACUGCCGGUCGUUCGGACGUCUUGCCUGUCGCUGGAGGAGAGGUCCGGGCUCUCCAGGAAGGUGGCUGCGGCGACAAAACAUUCUUGCAACAGCAGGAGUG	UAGGACGUGCAUCGCCAGUUG	CACTCCTGCTGTTGCAAGAATGTTTTGTCGCCGCAGCCACCTTCCTGGAGAGCCCGGACCTCTCCTCCAGCGACAGGCAAGACGTCCGAACGACCGGCAGTCCTCCTCAGGAATGAGATGTCTGCGCCAGACATCTCAGGCGGGGTAACTGCGTTTACCCGCCATCCGCACATGCCACCCTCCAGATATATTCGTCTCGAGAGACCGATTGATCTCTTGGGTGACGATACAACTGGCGATGCACGTCCTA			Twist (Oligo pools)	137	TAGGACGTGCATCGCCAGTTG	CACTCCTGCTGTTGCAAGAATGT	66.5	16	GCTAATACGACTCACTATAGAGATGTCTGGCGCAGAC	CACTCCTGCTGTTGCAAGAATGT	63	25
45	Reference	RBM4 5'UTR Reference	RBM4	ENST00000310092.12	chr11	66638703	66639711	GUCAGAAGCGUCCGCGCCGCGAGGAGGAGGCCCUGCUGGUUUCUGUGCGGGCUCUUGUCAGG	GAGAUGUCUGGCGCAGACAUCUC	ACAUUCUUGCAACAGCAGGAGUG	GAGAUGUCUGGCGCAGACAUCUCGUCAGAAGCGUCCGCGCCGCGAGGAGGAGGCCCUGCUGGUUUCUGUGCGGGCUCUUGUCAGGACAUUCUUGCAACAGCAGGAGUG	UAGGACGUGCAUCGCCAGUUG	CACTCCTGCTGTTGCAAGAATGTCCTGACAAGAGCCCGCACAGAAACCAGCAGGGCCTCCTCCTCGCGGCGCGGACGCTTCTGACGAGATGTCTGCGCCAGACATCTCTTGCCCTGAAAGGTTTTACAGCATTGTTGAGGCGGGGTAACTGCGTTTACCCGCCATCCGCACATGCCACCCTCCAGATATATTCGTCTCGAGAGACCGATTGATCTCTTGGGTGACGATACAACTGGCGATGCACGTCCTA			Twist (Oligo pools)	108	TAGGACGTGCATCGCCAGTTG	CACTCCTGCTGTTGCAAGAATGT	66.5	16	GCTAATACGACTCACTATAGAGATGTCTGGCGCAGAC	CACTCCTGCTGTTGCAAGAATGT	63	25
46	Reference	PPP1CA 5'UTR Reference	PPP1CA	ENST00000376745.9	chr11	67401783	67401858	AGGCCGGAAGGAGGCUGCCGGAGGGCGGGAGGCAGGAGCGGGCCAGGAGCUGCUGGGCUGGAGCGGCGGCGCCGCC	GAGAUGUCUGGCGCAGACAUCUC	ACAUUCUUGCAACAGCAGGAGUG	GAGAUGUCUGGCGCAGACAUCUCAGGCCGGAAGGAGGCUGCCGGAGGGCGGGAGGCAGGAGCGGGCCAGGAGCUGCUGGGCUGGAGCGGCGGCGCCGCCACAUUCUUGCAACAGCAGGAGUG	UAGGACGUGCAUCGCCAGUUG	CACTCCTGCTGTTGCAAGAATGTGGCGGCGCCGCCGCTCCAGCCCAGCAGCTCCTGGCCCGCTCCTGCCTCCCGCCCTCCGGCAGCCTCCTTCCGGCCTGAGATGTCTGCGCCAGACATCTCTTTACAGCATTGTTGAGGCGGGGTAACTGCGTTTACCCGCCATCCGCACATGCCACCCTCCAGATATATTCGTCTCGAGAGACCGATTGATCTCTTGGGTGACGATACAACTGGCGATGCACGTCCTA			Twist (Oligo pools)	122	TAGGACGTGCATCGCCAGTTG	CACTCCTGCTGTTGCAAGAATGT	66.5	16	GCTAATACGACTCACTATAGAGATGTCTGGCGCAGAC	CACTCCTGCTGTTGCAAGAATGT	63	25
47	Reference	AIP 5'UTR Reference	AIP	ENST00000279146.8	chr11	67483026	67483158	CCCUUUUGGCUUCUGCCCUCAACCAAAAUGGCGCUAGCUCGGAAGCUGCCGAGGUGCUAGGAGUUGCCGAAGCAAGUCCGGAAGCUACCGAGCGAGUCCGGAAGUUGCCGAAAGGGAGCAGCGGGGAAGGAGG	GAGAUGUCUGGCGCAGACAUCUC	ACAUUCUUGCAACAGCAGGAGUG	GAGAUGUCUGGCGCAGACAUCUCCCCUUUUGGCUUCUGCCCUCAACCAAAAUGGCGCUAGCUCGGAAGCUGCCGAGGUGCUAGGAGUUGCCGAAGCAAGUCCGGAAGCUACCGAGCGAGUCCGGAAGUUGCCGAAAGGGAGCAGCGGGGAAGGAGGACAUUCUUGCAACAGCAGGAGUG	UAGGACGUGCAUCGCCAGUUG	CACTCCTGCTGTTGCAAGAATGTCCTCCTTCCCCGCTGCTCCCTTTCGGCAACTTCCGGACTCGCTCGGTAGCTTCCGGACTTGCTTCGGCAACTCCTAGCACCTCGGCAGCTTCCGAGCTAGCGCCATTTTGGTTGAGGGCAGAAGCCAAAAGGGGAGATGTCTGCGCCAGACATCTCCTCCAGATATATTCGTCTCGAGAGACCGATTGATCTCTTGGGTGACGATACAACTGGCGATGCACGTCCTA			Twist (Oligo pools)	179	TAGGACGTGCATCGCCAGTTG	CACTCCTGCTGTTGCAAGAATGT	66.5	16	GCTAATACGACTCACTATAGAGATGTCTGGCGCAGAC	CACTCCTGCTGTTGCAAGAATGT	63	25
48	Reference	WNT11 5'UTR Reference	WNT11	ENST00000322563.8	chr11	76206408	76206502	GCAGGCGGCGUGCAGGACCAGCGGCGGCCGUGCAGGCGGAGGACUUCGGCGCGGCUCCUCCUGGGUGUGACCCCGGGCGCGCCCGCCGCGCGACG	GAGAUGUCUGGCGCAGACAUCUC	ACAUUCUUGCAACAGCAGGAGUG	GAGAUGUCUGGCGCAGACAUCUCGCAGGCGGCGUGCAGGACCAGCGGCGGCCGUGCAGGCGGAGGACUUCGGCGCGGCUCCUCCUGGGUGUGACCCCGGGCGCGCCCGCCGCGCGACGACAUUCUUGCAACAGCAGGAGUG	UAGGACGUGCAUCGCCAGUUG	CACTCCTGCTGTTGCAAGAATGTCGTCGCGCGGCGGGCGCGCCCGGGGTCACACCCAGGAGGAGCCGCGCCGAAGTCCTCCGCCTGCACGGCCGCCGCTGGTCCTGCACGCCGCCTGCGAGATGTCTGCGCCAGACATCTCGGGGTAACTGCGTTTACCCGCCATCCGCACATGCCACCCTCCAGATATATTCGTCTCGAGAGACCGATTGATCTCTTGGGTGACGATACAACTGGCGATGCACGTCCTA			Twist (Oligo pools)	141	TAGGACGTGCATCGCCAGTTG	CACTCCTGCTGTTGCAAGAATGT	66.5	16	GCTAATACGACTCACTATAGAGATGTCTGGCGCAGAC	CACTCCTGCTGTTGCAAGAATGT	63	25
49	Reference	EMSY 5'UTR Reference	EMSY	ENST00000695367.1	chr11	76445018	76446938	GUUACCUGUCGCCAUCUUGCCCCUUCAGAGGCACCGCAAACAAACCCAAUUCCUGGUGUCCCCUAGUCUUGGCGGAGGAGCCUUUUAGAUGAGCCCCGAAAGGCCGGGCAGGGAGGACAAGCUCUUUGGGGCUACCAAACAGAAGCAGCA	GAGAUGUCUGGCGCAGACAUCUC	ACAUUCUUGCAACAGCAGGAGUG	GAGAUGUCUGGCGCAGACAUCUCGUUACCUGUCGCCAUCUUGCCCCUUCAGAGGCACCGCAAACAAACCCAAUUCCUGGUGUCCCCUAGUCUUGGCGGAGGAGCCUUUUAGAUGAGCCCCGAAAGGCCGGGCAGGGAGGACAAGCUCUUUGGGGCUACCAAACAGAAGCAGCAACAUUCUUGCAACAGCAGGAGUG	UAGGACGUGCAUCGCCAGUUG	CACTCCTGCTGTTGCAAGAATGTTGCTGCTTCTGTTTGGTAGCCCCAAAGAGCTTGTCCTCCCTGCCCGGCCTTTCGGGGCTCATCTAAAAGGCTCCTCCGCCAAGACTAGGGGACACCAGGAATTGGGTTTGTTTGCGGTGCCTCTGAAGGGGCAAGATGGCGACAGGTAACGAGATGTCTGCGCCAGACATCTCTCGAGAGACCGATTGATCTCTTGGGTGACGATACAACTGGCGATGCACGTCCTA			Twist (Oligo pools)	196	TAGGACGTGCATCGCCAGTTG	CACTCCTGCTGTTGCAAGAATGT	66.5	16	GCTAATACGACTCACTATAGAGATGTCTGGCGCAGAC	CACTCCTGCTGTTGCAAGAATGT	63	25
50	Reference	ATM 5'UTR Reference	ATM	ENST00000675843.1	chr11	108223067	108227624	AGGUAGCUGCGUGGCUAACGGAGAAAAGAAGCCGUGGCCGCGGGAGGAGGCGAGAGGAGUCGGGAUCUGCGCUGCAGCCACCGCCGCGGUUGAUACUACUUUGACCUUCCGAGUGCAGUGACAGUGAUGUGUGUUCUGAAAUUGUGAACC	GAGAUGUCUGGCGCAGACAUCUC	ACAUUCUUGCAACAGCAGGAGUG	GAGAUGUCUGGCGCAGACAUCUCAGGUAGCUGCGUGGCUAACGGAGAAAAGAAGCCGUGGCCGCGGGAGGAGGCGAGAGGAGUCGGGAUCUGCGCUGCAGCCACCGCCGCGGUUGAUACUACUUUGACCUUCCGAGUGCAGUGACAGUGAUGUGUGUUCUGAAAUUGUGAACCACAUUCUUGCAACAGCAGGAGUG	UAGGACGUGCAUCGCCAGUUG	CACTCCTGCTGTTGCAAGAATGTGGTTCACAATTTCAGAACACACATCACTGTCACTGCACTCGGAAGGTCAAAGTAGTATCAACCGCGGCGGTGGCTGCAGCGCAGATCCCGACTCCTCTCGCCTCCTCCCGCGGCCACGGCTTCTTTTCTCCGTTAGCCACGCAGCTACCTGAGATGTCTGCGCCAGACATCTCTCGAGAGACCGATTGATCTCTTGGGTGACGATACAACTGGCGATGCACGTCCTA			Twist (Oligo pools)	196	TAGGACGTGCATCGCCAGTTG	CACTCCTGCTGTTGCAAGAATGT	66.5	16	GCTAATACGACTCACTATAGAGATGTCTGGCGCAGAC	CACTCCTGCTGTTGCAAGAATGT	63	25
51	Reference	THY1 5'UTR Reference	THY1	ENST00000284240.10	chr11	119420906	119423172	AGCAACCGGAGGCGGCGGCGCGUCUGGAGGAGGCUGCAGCAGCGGAAGACCCCAGUCCAGAUCCAGGACUGAGAUCCCAGAACC	GAGAUGUCUGGCGCAGACAUCUC	ACAUUCUUGCAACAGCAGGAGUG	GAGAUGUCUGGCGCAGACAUCUCAGCAACCGGAGGCGGCGGCGCGUCUGGAGGAGGCUGCAGCAGCGGAAGACCCCAGUCCAGAUCCAGGACUGAGAUCCCAGAACCACAUUCUUGCAACAGCAGGAGUG	UAGGACGUGCAUCGCCAGUUG	CACTCCTGCTGTTGCAAGAATGTGGTTCTGGGATCTCAGTCCTGGATCTGGACTGGGGTCTTCCGCTGCTGCAGCCTCCTCCAGACGCGCCGCCGCCTCCGGTTGCTGAGATGTCTGCGCCAGACATCTCATTGTTGAGGCGGGGTAACTGCGTTTACCCGCCATCCGCACATGCCACCCTCCAGATATATTCGTCTCGAGAGACCGATTGATCTCTTGGGTGACGATACAACTGGCGATGCACGTCCTA			Twist (Oligo pools)	130	TAGGACGTGCATCGCCAGTTG	CACTCCTGCTGTTGCAAGAATGT	66.5	16	GCTAATACGACTCACTATAGAGATGTCTGGCGCAGAC	CACTCCTGCTGTTGCAAGAATGT	63	25
52	Reference	PTPN6 5'UTR Reference	PTPN6	ENST00000318974.14	chr12	6951356	6951512	AGUGGAGUGGCAGCCCCAGAACUGGGACCACCGGGGGUGGUGAGGCGGCCCGGCACUGGGAGCUGCAUCUGAGGCUUAGUCCCUGAGCUCUCUGCCUGCCCAGACUAGCUGCACCUCCUCAUUCCCUGCGCCCCCUUCCUCUCCGGAAGCCCCCAGG	GAGAUGUCUGGCGCAGACAUCUC	ACAUUCUUGCAACAGCAGGAGUG	GAGAUGUCUGGCGCAGACAUCUCAGUGGAGUGGCAGCCCCAGAACUGGGACCACCGGGGGUGGUGAGGCGGCCCGGCACUGGGAGCUGCAUCUGAGGCUUAGUCCCUGAGCUCUCUGCCUGCCCAGACUAGCUGCACCUCCUCAUUCCCUGCGCCCCCUUCCUCUCCGGAAGCCCCCAGGACAUUCUUGCAACAGCAGGAGUG	UAGGACGUGCAUCGCCAGUUG	CACTCCTGCTGTTGCAAGAATGTCCTGGGGGCTTCCGGAGAGGAAGGGGGCGCAGGGAATGAGGAGGTGCAGCTAGTCTGGGCAGGCAGAGAGCTCAGGGACTAAGCCTCAGATGCAGCTCCCAGTGCCGGGCCGCCTCACCACCCCCGGTGGTCCCAGTTCTGGGGCTGCCACTCCACTGAGATGTCTGCGCCAGACATCTCACCGATTGATCTCTTGGGTGACGATACAACTGGCGATGCACGTCCTA			Twist (Oligo pools)	203	TAGGACGTGCATCGCCAGTTG	CACTCCTGCTGTTGCAAGAATGT	66.5	16	GCTAATACGACTCACTATAGAGATGTCTGGCGCAGAC	CACTCCTGCTGTTGCAAGAATGT	63	25
53	Reference	ARID2 5'UTR Reference	ARID2	ENST00000334344.11	chr12	45729706	45729836	GCCGGCCCAUGACUGAGCCCCGCCGCCGCCGGCCGAGGAAUGGGCUCCGGGCUCUGGUAGGAAGCGCUGGGAGCGGGGGGCGCUUUUAAAACACCGAUCUGGGUUUUUUAAAAACCUCCUUUGAAAAAAUA	GAGAUGUCUGGCGCAGACAUCUC	ACAUUCUUGCAACAGCAGGAGUG	GAGAUGUCUGGCGCAGACAUCUCGCCGGCCCAUGACUGAGCCCCGCCGCCGCCGGCCGAGGAAUGGGCUCCGGGCUCUGGUAGGAAGCGCUGGGAGCGGGGGGCGCUUUUAAAACACCGAUCUGGGUUUUUUAAAAACCUCCUUUGAAAAAAUAACAUUCUUGCAACAGCAGGAGUG	UAGGACGUGCAUCGCCAGUUG	CACTCCTGCTGTTGCAAGAATGTTATTTTTTCAAAGGAGGTTTTTAAAAAACCCAGATCGGTGTTTTAAAAGCGCCCCCCGCTCCCAGCGCTTCCTACCAGAGCCCGGAGCCCATTCCTCGGCCGGCGGCGGCGGGGCTCAGTCATGGGCCGGCGAGATGTCTGCGCCAGACATCTCCCCTCCAGATATATTCGTCTCGAGAGACCGATTGATCTCTTGGGTGACGATACAACTGGCGATGCACGTCCTA			Twist (Oligo pools)	177	TAGGACGTGCATCGCCAGTTG	CACTCCTGCTGTTGCAAGAATGT	66.5	16	GCTAATACGACTCACTATAGAGATGTCTGGCGCAGAC	CACTCCTGCTGTTGCAAGAATGT	63	25
54	Reference	ANP32D 5'UTR Reference	ANP32D	ENST00000266594.4	chr12	48472559	48472664	GAGAACCCAGCAGAGCUGGUUGAGCUUUCAAAUGUGCGGUUGUGGGUUCGGGGUUUAUUGGUUGAAUUCCGCUGGCUCAGGAGCCUCUGCAGAGAAAGCGUGAGAG	GAGAUGUCUGGCGCAGACAUCUC	ACAUUCUUGCAACAGCAGGAGUG	GAGAUGUCUGGCGCAGACAUCUCGAGAACCCAGCAGAGCUGGUUGAGCUUUCAAAUGUGCGGUUGUGGGUUCGGGGUUUAUUGGUUGAAUUCCGCUGGCUCAGGAGCCUCUGCAGAGAAAGCGUGAGAGACAUUCUUGCAACAGCAGGAGUG	UAGGACGUGCAUCGCCAGUUG	CACTCCTGCTGTTGCAAGAATGTCTCTCACGCTTTCTCTGCAGAGGCTCCTGAGCCAGCGGAATTCAACCAATAAACCCCGAACCCACAACCGCACATTTGAAAGCTCAACCAGCTCTGCTGGGTTCTCGAGATGTCTGCGCCAGACATCTCGTTTACCCGCCATCCGCACATGCCACCCTCCAGATATATTCGTCTCGAGAGACCGATTGATCTCTTGGGTGACGATACAACTGGCGATGCACGTCCTA			Twist (Oligo pools)	152	TAGGACGTGCATCGCCAGTTG	CACTCCTGCTGTTGCAAGAATGT	66.5	16	GCTAATACGACTCACTATAGAGATGTCTGGCGCAGAC	CACTCCTGCTGTTGCAAGAATGT	63	25
55	Reference	ITGA5 5'UTR Reference	ITGA5	ENST00000293379.9	chr12	54419199	54419266	AUUCGCCUCUGGGAGGUUUAGGAAGCGGCUCCGGGUCGGUGGCCCCAGGACAGGGAAGAGCGGGCGCU	GAGAUGUCUGGCGCAGACAUCUC	ACAUUCUUGCAACAGCAGGAGUG	GAGAUGUCUGGCGCAGACAUCUCAUUCGCCUCUGGGAGGUUUAGGAAGCGGCUCCGGGUCGGUGGCCCCAGGACAGGGAAGAGCGGGCGCUACAUUCUUGCAACAGCAGGAGUG	UAGGACGUGCAUCGCCAGUUG	CACTCCTGCTGTTGCAAGAATGTAGCGCCCGCTCTTCCCTGTCCTGGGGCCACCGACCCGGAGCCGCTTCCTAAACCTCCCAGAGGCGAATGAGATGTCTGCGCCAGACATCTCTGAAAGGTTTTACAGCATTGTTGAGGCGGGGTAACTGCGTTTACCCGCCATCCGCACATGCCACCCTCCAGATATATTCGTCTCGAGAGACCGATTGATCTCTTGGGTGACGATACAACTGGCGATGCACGTCCTA			Twist (Oligo pools)	114	TAGGACGTGCATCGCCAGTTG	CACTCCTGCTGTTGCAAGAATGT	66.5	16	GCTAATACGACTCACTATAGAGATGTCTGGCGCAGAC	CACTCCTGCTGTTGCAAGAATGT	63	25
56	Reference	ERBB3 5'UTR Reference	ERBB3	ENST00000267101.8	chr12	56080165	56080300	GCAAUUUGCAACCUCCGCUGCCGUCGCCGCAGCAGCCACCAAUUCGCCAGCGGUUCAGGUGGCUCUUGCCUCGAUGUCCUAGCCUAGGGGCCCCCGGGCCGGACUUGGCUGGGCUCCCUUCACCCUCUGCGGAGUC	GAGAUGUCUGGCGCAGACAUCUC	ACAUUCUUGCAACAGCAGGAGUG	GAGAUGUCUGGCGCAGACAUCUCGCAAUUUGCAACCUCCGCUGCCGUCGCCGCAGCAGCCACCAAUUCGCCAGCGGUUCAGGUGGCUCUUGCCUCGAUGUCCUAGCCUAGGGGCCCCCGGGCCGGACUUGGCUGGGCUCCCUUCACCCUCUGCGGAGUCACAUUCUUGCAACAGCAGGAGUG	UAGGACGUGCAUCGCCAGUUG	CACTCCTGCTGTTGCAAGAATGTGACTCCGCAGAGGGTGAAGGGAGCCCAGCCAAGTCCGGCCCGGGGGCCCCTAGGCTAGGACATCGAGGCAAGAGCCACCTGAACCGCTGGCGAATTGGTGGCTGCTGCGGCGACGGCAGCGGAGGTTGCAAATTGCGAGATGTCTGCGCCAGACATCTCCAGATATATTCGTCTCGAGAGACCGATTGATCTCTTGGGTGACGATACAACTGGCGATGCACGTCCTA			Twist (Oligo pools)	182	TAGGACGTGCATCGCCAGTTG	CACTCCTGCTGTTGCAAGAATGT	66.5	16	GCTAATACGACTCACTATAGAGATGTCTGGCGCAGAC	CACTCCTGCTGTTGCAAGAATGT	63	25
57	Reference	PA2G4 5'UTR Reference	PA2G4	ENST00000303305.11	chr12	56104559	56104737	AGCCCGCGCGCUCGCAGCUUCUCGCUCUCGCCUGCCUGCCCGCUCCCUUGCUUGCUCGCGCUUUCGCUCGCCCUCUCCUCGAGGAUCGAGGGGACUCUGACCACAGCCUGUGGCUGGGAAGGGAGACAGAGGCGGCGGCGGCUCAGGGGAAACGAGGCUGCAGUGGUGGUAGUAGGAAG	GAGAUGUCUGGCGCAGACAUCUC	ACAUUCUUGCAACAGCAGGAGUG	GAGAUGUCUGGCGCAGACAUCUCAGCCCGCGCGCUCGCAGCUUCUCGCUCUCGCCUGCCUGCCCGCUCCCUUGCUUGCUCGCGCUUUCGCUCGCCCUCUCCUCGAGGAUCGAGGGGACUCUGACCACAGCCUGUGGCUGGGAAGGGAGACAGAGGCGGCGGCGGCUCAGGGGAAACGAGGCUGCAGUGGUGGUAGUAGGAAGACAUUCUUGCAACAGCAGGAGUG	UAGGACGUGCAUCGCCAGUUG	CACTCCTGCTGTTGCAAGAATGTCTTCCTACTACCACCACTGCAGCCTCGTTTCCCCTGAGCCGCCGCCGCCTCTGTCTCCCTTCCCAGCCACAGGCTGTGGTCAGAGTCCCCTCGATCCTCGAGGAGAGGGCGAGCGAAAGCGCGAGCAAGCAAGGGAGCGGGCAGGCAGGCGAGAGCGAGAAGCTGCGAGCGCGCGGGCTGAGATGTCTGCGCCAGACATCTCGATACAACTGGCGATGCACGTCCTA			Twist (Oligo pools)	225	TAGGACGTGCATCGCCAGTTG	CACTCCTGCTGTTGCAAGAATGT	66.5	16	GCTAATACGACTCACTATAGAGATGTCTGGCGCAGAC	CACTCCTGCTGTTGCAAGAATGT	63	25
58	Reference	ZC3H10 5'UTR Reference	ZC3H10	ENST00000257940.7	chr12	56118266	56120562	GUCGAAGCUAGAGGACCGGCAGGCGGCAGCAGCAACUACGGCGGCGGCGGCAGAACCCAGCAGUGAUGUGGAGGUGGAGACCCACAGGAGCCCCGGACUUCACCUGAGCUACCUCAGUGGUCACCAAGAGUGGCAAGAUAAAGAAAACCCUGAGUUGGGCGGGACCAGG	GAGAUGUCUGGCGCAGACAUCUC	ACAUUCUUGCAACAGCAGGAGUG	GAGAUGUCUGGCGCAGACAUCUCGUCGAAGCUAGAGGACCGGCAGGCGGCAGCAGCAACUACGGCGGCGGCGGCAGAACCCAGCAGUGAUGUGGAGGUGGAGACCCACAGGAGCCCCGGACUUCACCUGAGCUACCUCAGUGGUCACCAAGAGUGGCAAGAUAAAGAAAACCCUGAGUUGGGCGGGACCAGGACAUUCUUGCAACAGCAGGAGUG	UAGGACGUGCAUCGCCAGUUG	CACTCCTGCTGTTGCAAGAATGTCCTGGTCCCGCCCAACTCAGGGTTTTCTTTATCTTGCCACTCTTGGTGACCACTGAGGTAGCTCAGGTGAAGTCCGGGGCTCCTGTGGGTCTCCACCTCCACATCACTGCTGGGTTCTGCCGCCGCCGCCGTAGTTGCTGCTGCCGCCTGCCGGTCCTCTAGCTTCGACGAGATGTCTGCGCCAGACATCTCCTTGGGTGACGATACAACTGGCGATGCACGTCCTA			Twist (Oligo pools)	215	TAGGACGTGCATCGCCAGTTG	CACTCCTGCTGTTGCAAGAATGT	66.5	16	GCTAATACGACTCACTATAGAGATGTCTGGCGCAGAC	CACTCCTGCTGTTGCAAGAATGT	63	25
59	Reference	CDK4 5'UTR Reference	CDK4	ENST00000257904.11	chr12	57751718	57752310	AGCUUGCGGCCUGUGUCUAUGGUCGGGCCCUCUGCGUCCAGCUGCUCCGGACCGAGCUCGGGUGUAUGGGGCCGUAGGAACCGGCUCCGGGGCCCCGAUAACGGGCCGCCCCCACAGCACCCCGGGCUGGCGUGAGGGUCUCCCUUGAUCUGAGA	GAGAUGUCUGGCGCAGACAUCUC	ACAUUCUUGCAACAGCAGGAGUG	GAGAUGUCUGGCGCAGACAUCUCAGCUUGCGGCCUGUGUCUAUGGUCGGGCCCUCUGCGUCCAGCUGCUCCGGACCGAGCUCGGGUGUAUGGGGCCGUAGGAACCGGCUCCGGGGCCCCGAUAACGGGCCGCCCCCACAGCACCCCGGGCUGGCGUGAGGGUCUCCCUUGAUCUGAGAACAUUCUUGCAACAGCAGGAGUG	UAGGACGUGCAUCGCCAGUUG	CACTCCTGCTGTTGCAAGAATGTTCTCAGATCAAGGGAGACCCTCACGCCAGCCCGGGGTGCTGTGGGGGCGGCCCGTTATCGGGGCCCCGGAGCCGGTTCCTACGGCCCCATACACCCGAGCTCGGTCCGGAGCAGCTGGACGCAGAGGGCCCGACCATAGACACAGGCCGCAAGCTGAGATGTCTGCGCCAGACATCTCAGACCGATTGATCTCTTGGGTGACGATACAACTGGCGATGCACGTCCTA			Twist (Oligo pools)	201	TAGGACGTGCATCGCCAGTTG	CACTCCTGCTGTTGCAAGAATGT	66.5	16	GCTAATACGACTCACTATAGAGATGTCTGGCGCAGAC	CACTCCTGCTGTTGCAAGAATGT	63	25
60	Reference	RASSF3 5'UTR Reference	RASSF3	ENST00000542104.6	chr12	64610495	64610632	GAUUGAGCGGCGGCCGCAGCUGCAUAAGGACUGCCCGGGGCUGCGCGCCGGGAACCUCGCGGGGCUGGCGGGCGCCGCACCCCCUCCCUGGCCGCCUGCGCCCCGGGGAGGCCGCCCGCGCGCGACGGGACCGGCAGC	GAGAUGUCUGGCGCAGACAUCUC	ACAUUCUUGCAACAGCAGGAGUG	GAGAUGUCUGGCGCAGACAUCUCGAUUGAGCGGCGGCCGCAGCUGCAUAAGGACUGCCCGGGGCUGCGCGCCGGGAACCUCGCGGGGCUGGCGGGCGCCGCACCCCCUCCCUGGCCGCCUGCGCCCCGGGGAGGCCGCCCGCGCGCGACGGGACCGGCAGCACAUUCUUGCAACAGCAGGAGUG	UAGGACGUGCAUCGCCAGUUG	CACTCCTGCTGTTGCAAGAATGTGCTGCCGGTCCCGTCGCGCGCGGGCGGCCTCCCCGGGGCGCAGGCGGCCAGGGAGGGGGTGCGGCGCCCGCCAGCCCCGCGAGGTTCCCGGCGCGCAGCCCCGGGCAGTCCTTATGCAGCTGCGGCCGCCGCTCAATCGAGATGTCTGCGCCAGACATCTCGATATATTCGTCTCGAGAGACCGATTGATCTCTTGGGTGACGATACAACTGGCGATGCACGTCCTA			Twist (Oligo pools)	184	TAGGACGTGCATCGCCAGTTG	CACTCCTGCTGTTGCAAGAATGT	66.5	16	GCTAATACGACTCACTATAGAGATGTCTGGCGCAGAC	CACTCCTGCTGTTGCAAGAATGT	63	25
61	Reference	WIF1 5'UTR Reference	WIF1	ENST00000286574.9	chr12	65121192	65121305	AAACGGGAACAGCCCUGGCUGAGGGAGCUGCAGCGCAGCAGAGUAUCUGACGGCGCCAGGUUGCGUAGGUGCGGCACGAGGAGUUUUCCCGGCAGCGAGGAGGUCCUGAGCAGC	GAGAUGUCUGGCGCAGACAUCUC	ACAUUCUUGCAACAGCAGGAGUG	GAGAUGUCUGGCGCAGACAUCUCAAACGGGAACAGCCCUGGCUGAGGGAGCUGCAGCGCAGCAGAGUAUCUGACGGCGCCAGGUUGCGUAGGUGCGGCACGAGGAGUUUUCCCGGCAGCGAGGAGGUCCUGAGCAGCACAUUCUUGCAACAGCAGGAGUG	UAGGACGUGCAUCGCCAGUUG	CACTCCTGCTGTTGCAAGAATGTGCTGCTCAGGACCTCCTCGCTGCCGGGAAAACTCCTCGTGCCGCACCTACGCAACCTGGCGCCGTCAGATACTCTGCTGCGCTGCAGCTCCCTCAGCCAGGGCTGTTCCCGTTTGAGATGTCTGCGCCAGACATCTCGCCATCCGCACATGCCACCCTCCAGATATATTCGTCTCGAGAGACCGATTGATCTCTTGGGTGACGATACAACTGGCGATGCACGTCCTA			Twist (Oligo pools)	160	TAGGACGTGCATCGCCAGTTG	CACTCCTGCTGTTGCAAGAATGT	66.5	16	GCTAATACGACTCACTATAGAGATGTCTGGCGCAGAC	CACTCCTGCTGTTGCAAGAATGT	63	25
62	Reference	TCHP 5'UTR Reference	TCHP	ENST00000405876.9	chr12	109900274	109900426	GUCGUCGGGCUCGUUGCCGGUGCAAACAGGGAGGAAACAGCCGGCGUUGCUGUAGCGCGUCUGGGAAUUACACCGGGGGACUGGCCGGCCCGCUUCGUGCCUGCGGGAAGUCGGGCCGGGGGACUCUUCGGAAACUCCGAGCCUCAGAGAAAU	GAGAUGUCUGGCGCAGACAUCUC	ACAUUCUUGCAACAGCAGGAGUG	GAGAUGUCUGGCGCAGACAUCUCGUCGUCGGGCUCGUUGCCGGUGCAAACAGGGAGGAAACAGCCGGCGUUGCUGUAGCGCGUCUGGGAAUUACACCGGGGGACUGGCCGGCCCGCUUCGUGCCUGCGGGAAGUCGGGCCGGGGGACUCUUCGGAAACUCCGAGCCUCAGAGAAAUACAUUCUUGCAACAGCAGGAGUG	UAGGACGUGCAUCGCCAGUUG	CACTCCTGCTGTTGCAAGAATGTATTTCTCTGAGGCTCGGAGTTTCCGAAGAGTCCCCCGGCCCGACTTCCCGCAGGCACGAAGCGGGCCGGCCAGTCCCCCGGTGTAATTCCCAGACGCGCTACAGCAACGCCGGCTGTTTCCTCCCTGTTTGCACCGGCAACGAGCCCGACGACGAGATGTCTGCGCCAGACATCTCAGAGACCGATTGATCTCTTGGGTGACGATACAACTGGCGATGCACGTCCTA			Twist (Oligo pools)	199	TAGGACGTGCATCGCCAGTTG	CACTCCTGCTGTTGCAAGAATGT	66.5	16	GCTAATACGACTCACTATAGAGATGTCTGGCGCAGAC	CACTCCTGCTGTTGCAAGAATGT	63	25
63	Reference	USP12 5'UTR Reference	USP12	ENST00000282344.11	chr13	27171640	27171811	AGUGCCUGAGCGCCGGCGGCGACGACGGCAGCGGCGGCCCAGCGGGCUCGGUGGUUGGGUCCGCGGCGGCUCGGGGUCCGCCCGCGGGCUGCGGUGCGAGCGGGCGGCCCGGCUCCCCUCCUCCCCCGCCCGCCGCCGCCGCUGUGAUUGGGUGGAAGAUGGCGCUGGCCGG	GAGAUGUCUGGCGCAGACAUCUC	ACAUUCUUGCAACAGCAGGAGUG	GAGAUGUCUGGCGCAGACAUCUCAGUGCCUGAGCGCCGGCGGCGACGACGGCAGCGGCGGCCCAGCGGGCUCGGUGGUUGGGUCCGCGGCGGCUCGGGGUCCGCCCGCGGGCUGCGGUGCGAGCGGGCGGCCCGGCUCCCCUCCUCCCCCGCCCGCCGCCGCCGCUGUGAUUGGGUGGAAGAUGGCGCUGGCCGGACAUUCUUGCAACAGCAGGAGUG	UAGGACGUGCAUCGCCAGUUG	CACTCCTGCTGTTGCAAGAATGTCCGGCCAGCGCCATCTTCCACCCAATCACAGCGGCGGCGGCGGGCGGGGGAGGAGGGGAGCCGGGCCGCCCGCTCGCACCGCAGCCCGCGGGCGGACCCCGAGCCGCCGCGGACCCAACCACCGAGCCCGCTGGGCCGCCGCTGCCGTCGTCGCCGCCGGCGCTCAGGCACTGAGATGTCTGCGCCAGACATCTCGGGTGACGATACAACTGGCGATGCACGTCCTA			Twist (Oligo pools)	218	TAGGACGTGCATCGCCAGTTG	CACTCCTGCTGTTGCAAGAATGT	66.5	16	GCTAATACGACTCACTATAGAGATGTCTGGCGCAGAC	CACTCCTGCTGTTGCAAGAATGT	63	25
64	Reference	RASL11A 5'UTR Reference	RASL11A	ENST00000241463.5	chr13	27270830	27270944	AGGCAGCCGCCGCGGUCCCGGACCUCUAGUCCCGCACUCCCAGCUGGCGAGCCGGCUCCGGGUGCGGCGAGGCCCAGCCCUCUCGGAUUGCGCGCCGGACCCCGGGACGCGCUCC	GAGAUGUCUGGCGCAGACAUCUC	ACAUUCUUGCAACAGCAGGAGUG	GAGAUGUCUGGCGCAGACAUCUCAGGCAGCCGCCGCGGUCCCGGACCUCUAGUCCCGCACUCCCAGCUGGCGAGCCGGCUCCGGGUGCGGCGAGGCCCAGCCCUCUCGGAUUGCGCGCCGGACCCCGGGACGCGCUCCACAUUCUUGCAACAGCAGGAGUG	UAGGACGUGCAUCGCCAGUUG	CACTCCTGCTGTTGCAAGAATGTGGAGCGCGTCCCGGGGTCCGGCGCGCAATCCGAGAGGGCTGGGCCTCGCCGCACCCGGAGCCGGCTCGCCAGCTGGGAGTGCGGGACTAGAGGTCCGGGACCGCGGCGGCTGCCTGAGATGTCTGCGCCAGACATCTCCCATCCGCACATGCCACCCTCCAGATATATTCGTCTCGAGAGACCGATTGATCTCTTGGGTGACGATACAACTGGCGATGCACGTCCTA			Twist (Oligo pools)	161	TAGGACGTGCATCGCCAGTTG	CACTCCTGCTGTTGCAAGAATGT	66.5	16	GCTAATACGACTCACTATAGAGATGTCTGGCGCAGAC	CACTCCTGCTGTTGCAAGAATGT	63	25
65	Reference	STARD13 5'UTR Reference	STARD13	ENST00000336934.10	chr13	33285639	33285755	AAAAAUCGCUGGGUCUGUUGAGCUGUCCUGGGCUGGGUGCCUUGCUCUUUGACUGAGACUGGAGACAGACGGCAACAGCCACAGGCAGACUGAGGUGGCAAUAGGAAAUCUGCCGAG	GAGAUGUCUGGCGCAGACAUCUC	ACAUUCUUGCAACAGCAGGAGUG	GAGAUGUCUGGCGCAGACAUCUCAAAAAUCGCUGGGUCUGUUGAGCUGUCCUGGGCUGGGUGCCUUGCUCUUUGACUGAGACUGGAGACAGACGGCAACAGCCACAGGCAGACUGAGGUGGCAAUAGGAAAUCUGCCGAGACAUUCUUGCAACAGCAGGAGUG	UAGGACGUGCAUCGCCAGUUG	CACTCCTGCTGTTGCAAGAATGTCTCGGCAGATTTCCTATTGCCACCTCAGTCTGCCTGTGGCTGTTGCCGTCTGTCTCCAGTCTCAGTCAAAGAGCAAGGCACCCAGCCCAGGACAGCTCAACAGACCCAGCGATTTTTGAGATGTCTGCGCCAGACATCTCATCCGCACATGCCACCCTCCAGATATATTCGTCTCGAGAGACCGATTGATCTCTTGGGTGACGATACAACTGGCGATGCACGTCCTA			Twist (Oligo pools)	163	TAGGACGTGCATCGCCAGTTG	CACTCCTGCTGTTGCAAGAATGT	66.5	16	GCTAATACGACTCACTATAGAGATGTCTGGCGCAGAC	CACTCCTGCTGTTGCAAGAATGT	63	25
66	Reference	DIS3 5'UTR Reference	DIS3	ENST00000377767.9	chr13	72781833	72781900	GUAUUCUAGAUUGACGCCUUUUGCUGGAAGAGCGCUGCUGGGGUUAGGAUUCUGCGCGGCGAGGCAAG	GAGAUGUCUGGCGCAGACAUCUC	ACAUUCUUGCAACAGCAGGAGUG	GAGAUGUCUGGCGCAGACAUCUCGUAUUCUAGAUUGACGCCUUUUGCUGGAAGAGCGCUGCUGGGGUUAGGAUUCUGCGCGGCGAGGCAAGACAUUCUUGCAACAGCAGGAGUG	UAGGACGUGCAUCGCCAGUUG	CACTCCTGCTGTTGCAAGAATGTCTTGCCTCGCCGCGCAGAATCCTAACCCCAGCAGCGCTCTTCCAGCAAAAGGCGTCAATCTAGAATACGAGATGTCTGCGCCAGACATCTCTGAAAGGTTTTACAGCATTGTTGAGGCGGGGTAACTGCGTTTACCCGCCATCCGCACATGCCACCCTCCAGATATATTCGTCTCGAGAGACCGATTGATCTCTTGGGTGACGATACAACTGGCGATGCACGTCCTA			Twist (Oligo pools)	114	TAGGACGTGCATCGCCAGTTG	CACTCCTGCTGTTGCAAGAATGT	66.5	16	GCTAATACGACTCACTATAGAGATGTCTGGCGCAGAC	CACTCCTGCTGTTGCAAGAATGT	63	25
67	Reference	MNAT1 5'UTR Reference	MNAT1	ENST00000261245.9	chr14	60734761	60734862	AAGCGCCUGUUGGUAGGAACCUGCUUGGUCGCGUCUGAGGGGGCUUGUAGGUGGCUCUGGCUGAAACAGGCGCCUGCGAGAGUCUGUAGGAGGGAAACCGCC	GAGAUGUCUGGCGCAGACAUCUC	ACAUUCUUGCAACAGCAGGAGUG	GAGAUGUCUGGCGCAGACAUCUCAAGCGCCUGUUGGUAGGAACCUGCUUGGUCGCGUCUGAGGGGGCUUGUAGGUGGCUCUGGCUGAAACAGGCGCCUGCGAGAGUCUGUAGGAGGGAAACCGCCACAUUCUUGCAACAGCAGGAGUG	UAGGACGUGCAUCGCCAGUUG	CACTCCTGCTGTTGCAAGAATGTGGCGGTTTCCCTCCTACAGACTCTCGCAGGCGCCTGTTTCAGCCAGAGCCACCTACAAGCCCCCTCAGACGCGACCAAGCAGGTTCCTACCAACAGGCGCTTGAGATGTCTGCGCCAGACATCTCCTGCGTTTACCCGCCATCCGCACATGCCACCCTCCAGATATATTCGTCTCGAGAGACCGATTGATCTCTTGGGTGACGATACAACTGGCGATGCACGTCCTA			Twist (Oligo pools)	148	TAGGACGTGCATCGCCAGTTG	CACTCCTGCTGTTGCAAGAATGT	66.5	16	GCTAATACGACTCACTATAGAGATGTCTGGCGCAGAC	CACTCCTGCTGTTGCAAGAATGT	63	25
68	Reference	MAX 5'UTR Reference	MAX	ENST00000358664.9	chr14	65102340	65102517	AGUGAGGAGGUGGUUCUUGCCCGUGUUGUGUGUGUGUGUGAGUGAGAGAGCGAGUGAGUGAGUGAGUGAGUGUGUGUGUGGGGGGGACUCGGCUUGUUGUUGUCGGUGACUUCCCCCUCCCCUUCACCCCUUCCCCUCCCCGCCGCCGCUGCAGUGGCCGCUCCCUGGGCCGUAGGAA	GAGAUGUCUGGCGCAGACAUCUC	ACAUUCUUGCAACAGCAGGAGUG	GAGAUGUCUGGCGCAGACAUCUCAGUGAGGAGGUGGUUCUUGCCCGUGUUGUGUGUGUGUGUGAGUGAGAGAGCGAGUGAGUGAGUGAGUGAGUGUGUGUGUGGGGGGGACUCGGCUUGUUGUUGUCGGUGACUUCCCCCUCCCCUUCACCCCUUCCCCUCCCCGCCGCCGCUGCAGUGGCCGCUCCCUGGGCCGUAGGAAACAUUCUUGCAACAGCAGGAGUG	UAGGACGUGCAUCGCCAGUUG	CACTCCTGCTGTTGCAAGAATGTTTCCTACGGCCCAGGGAGCGGCCACTGCAGCGGCGGCGGGGAGGGGAAGGGGTGAAGGGGAGGGGGAAGTCACCGACAACAACAAGCCGAGTCCCCCCCACACACACACTCACTCACTCACTCACTCGCTCTCTCACTCACACACACACACAACACGGGCAAGAACCACCTCCTCACTGAGATGTCTGCGCCAGACATCTCCGATACAACTGGCGATGCACGTCCTA			Twist (Oligo pools)	224	TAGGACGTGCATCGCCAGTTG	CACTCCTGCTGTTGCAAGAATGT	66.5	16	GCTAATACGACTCACTATAGAGATGTCTGGCGCAGAC	CACTCCTGCTGTTGCAAGAATGT	63	25
69	Reference	MLH3 5'UTR Reference	MLH3	ENST00000355774.7	chr14	75049656	75051467	GUGGGCACGCACGAGCCUCAAGAUCCAAGGUGCGCGCGUCGGCGUCCGAGGCGGUUGGUGUCGGAGAAUUUGUUAAGCGGGACUCCAGGCAAUUAUUUCCAGUCAGAGAAGGAAACCAGUGCCUGGCAUUCUCACCAUCUUUCUACCUACC	GAGAUGUCUGGCGCAGACAUCUC	ACAUUCUUGCAACAGCAGGAGUG	GAGAUGUCUGGCGCAGACAUCUCGUGGGCACGCACGAGCCUCAAGAUCCAAGGUGCGCGCGUCGGCGUCCGAGGCGGUUGGUGUCGGAGAAUUUGUUAAGCGGGACUCCAGGCAAUUAUUUCCAGUCAGAGAAGGAAACCAGUGCCUGGCAUUCUCACCAUCUUUCUACCUACCACAUUCUUGCAACAGCAGGAGUG	UAGGACGUGCAUCGCCAGUUG	CACTCCTGCTGTTGCAAGAATGTGGTAGGTAGAAAGATGGTGAGAATGCCAGGCACTGGTTTCCTTCTCTGACTGGAAATAATTGCCTGGAGTCCCGCTTAACAAATTCTCCGACACCAACCGCCTCGGACGCCGACGCGCGCACCTTGGATCTTGAGGCTCGTGCGTGCCCACGAGATGTCTGCGCCAGACATCTCCGAGAGACCGATTGATCTCTTGGGTGACGATACAACTGGCGATGCACGTCCTA			Twist (Oligo pools)	197	TAGGACGTGCATCGCCAGTTG	CACTCCTGCTGTTGCAAGAATGT	66.5	16	GCTAATACGACTCACTATAGAGATGTCTGGCGCAGAC	CACTCCTGCTGTTGCAAGAATGT	63	25
70	Reference	YY1 5'UTR Reference	YY1	ENST00000262238.10	chr14	100239144	100239244	CUCCCUCUGCCUUCCUUCCCCACGGCCGGCCGCCUCCUCGCCCGCCCGCCCGCAGCCGAGGAGCCGAGGCCGCCGCGGCCGUGGCGGCGGAGCCCUCAGCC	GAGAUGUCUGGCGCAGACAUCUC	ACAUUCUUGCAACAGCAGGAGUG	GAGAUGUCUGGCGCAGACAUCUCCUCCCUCUGCCUUCCUUCCCCACGGCCGGCCGCCUCCUCGCCCGCCCGCCCGCAGCCGAGGAGCCGAGGCCGCCGCGGCCGUGGCGGCGGAGCCCUCAGCCACAUUCUUGCAACAGCAGGAGUG	UAGGACGUGCAUCGCCAGUUG	CACTCCTGCTGTTGCAAGAATGTGGCTGAGGGCTCCGCCGCCACGGCCGCGGCGGCCTCGGCTCCTCGGCTGCGGGCGGGCGGGCGAGGAGGCGGCCGGCCGTGGGGAAGGAAGGCAGAGGGAGGAGATGTCTGCGCCAGACATCTCACTGCGTTTACCCGCCATCCGCACATGCCACCCTCCAGATATATTCGTCTCGAGAGACCGATTGATCTCTTGGGTGACGATACAACTGGCGATGCACGTCCTA			Twist (Oligo pools)	147	TAGGACGTGCATCGCCAGTTG	CACTCCTGCTGTTGCAAGAATGT	66.5	16	GCTAATACGACTCACTATAGAGATGTCTGGCGCAGAC	CACTCCTGCTGTTGCAAGAATGT	63	25
71	Reference	DLK1 5'UTR Reference	DLK1	ENST00000341267.9	chr14	100726892	100727068	GGCAGCUCCCCGGCAGCGGCGGUGGAGAGCGCAGCGCGCAGCCCGGUGCAGCCCUGGCUUUCCCCUCGCUGCGCGCCCGCGCCCCCUUUCGCGUCCGCAACCAGAAGCCCAGUGCGGCGCCAGGAGCCGGACCCGCGCCCGCACCGCUCCCGGGACCGCGACCCCGGCCGCCCAGAG	GAGAUGUCUGGCGCAGACAUCUC	ACAUUCUUGCAACAGCAGGAGUG	GAGAUGUCUGGCGCAGACAUCUCGGCAGCUCCCCGGCAGCGGCGGUGGAGAGCGCAGCGCGCAGCCCGGUGCAGCCCUGGCUUUCCCCUCGCUGCGCGCCCGCGCCCCCUUUCGCGUCCGCAACCAGAAGCCCAGUGCGGCGCCAGGAGCCGGACCCGCGCCCGCACCGCUCCCGGGACCGCGACCCCGGCCGCCCAGAGACAUUCUUGCAACAGCAGGAGUG	UAGGACGUGCAUCGCCAGUUG	CACTCCTGCTGTTGCAAGAATGTCTCTGGGCGGCCGGGGTCGCGGTCCCGGGAGCGGTGCGGGCGCGGGTCCGGCTCCTGGCGCCGCACTGGGCTTCTGGTTGCGGACGCGAAAGGGGGCGCGGGCGCGCAGCGAGGGGAAAGCCAGGGCTGCACCGGGCTGCGCGCTGCGCTCTCCACCGCCGCTGCCGGGGAGCTGCCGAGATGTCTGCGCCAGACATCTCACGATACAACTGGCGATGCACGTCCTA			Twist (Oligo pools)	223	TAGGACGTGCATCGCCAGTTG	CACTCCTGCTGTTGCAAGAATGT	66.5	16	GCTAATACGACTCACTATAGAGATGTCTGGCGCAGAC	CACTCCTGCTGTTGCAAGAATGT	63	25
72	Reference	CCNDBP1 5'UTR Reference	CCNDBP1	ENST00000300213.9	chr15	43185403	43185498	CUUGACGCUGUGGCCCGGAAGUGGAGCGGCUGUCGCAGUGCGGCUCCGGCAGUGGCAGCGGAGGCCUGUGUUUGCGGCCUUCGGCAAGCGACUGAG	GAGAUGUCUGGCGCAGACAUCUC	ACAUUCUUGCAACAGCAGGAGUG	GAGAUGUCUGGCGCAGACAUCUCCUUGACGCUGUGGCCCGGAAGUGGAGCGGCUGUCGCAGUGCGGCUCCGGCAGUGGCAGCGGAGGCCUGUGUUUGCGGCCUUCGGCAAGCGACUGAGACAUUCUUGCAACAGCAGGAGUG	UAGGACGUGCAUCGCCAGUUG	CACTCCTGCTGTTGCAAGAATGTCTCAGTCGCTTGCCGAAGGCCGCAAACACAGGCCTCCGCTGCCACTGCCGGAGCCGCACTGCGACAGCCGCTCCACTTCCGGGCCACAGCGTCAAGGAGATGTCTGCGCCAGACATCTCGGGTAACTGCGTTTACCCGCCATCCGCACATGCCACCCTCCAGATATATTCGTCTCGAGAGACCGATTGATCTCTTGGGTGACGATACAACTGGCGATGCACGTCCTA			Twist (Oligo pools)	142	TAGGACGTGCATCGCCAGTTG	CACTCCTGCTGTTGCAAGAATGT	66.5	16	GCTAATACGACTCACTATAGAGATGTCTGGCGCAGAC	CACTCCTGCTGTTGCAAGAATGT	63	25
73	Reference	TP53BP1 5'UTR Reference	TP53BP1	ENST00000382044.9	chr15	43493044	43493156	GAGUUCGCGGCCGGUGGCGGCGGUGGCGACAGCGGCGACCUAGGGAUCGAUCUGGAGGGACUUGGGGAGCGUGCAGAGACCUCUAGCUCGAGCGCGAGGGACCUCCCGCCGGG	GAGAUGUCUGGCGCAGACAUCUC	ACAUUCUUGCAACAGCAGGAGUG	GAGAUGUCUGGCGCAGACAUCUCGAGUUCGCGGCCGGUGGCGGCGGUGGCGACAGCGGCGACCUAGGGAUCGAUCUGGAGGGACUUGGGGAGCGUGCAGAGACCUCUAGCUCGAGCGCGAGGGACCUCCCGCCGGGACAUUCUUGCAACAGCAGGAGUG	UAGGACGUGCAUCGCCAGUUG	CACTCCTGCTGTTGCAAGAATGTCCCGGCGGGAGGTCCCTCGCGCTCGAGCTAGAGGTCTCTGCACGCTCCCCAAGTCCCTCCAGATCGATCCCTAGGTCGCCGCTGTCGCCACCGCCGCCACCGGCCGCGAACTCGAGATGTCTGCGCCAGACATCTCCGCCATCCGCACATGCCACCCTCCAGATATATTCGTCTCGAGAGACCGATTGATCTCTTGGGTGACGATACAACTGGCGATGCACGTCCTA			Twist (Oligo pools)	159	TAGGACGTGCATCGCCAGTTG	CACTCCTGCTGTTGCAAGAATGT	66.5	16	GCTAATACGACTCACTATAGAGATGTCTGGCGCAGAC	CACTCCTGCTGTTGCAAGAATGT	63	25
74	Reference	STUB1 5'UTR Reference	STUB1	ENST00000219548.9	chr16	680410	680525	GGAGCUGGGCCGGGCCCGAGCGGAUCGCGGGCUCGGGCUGCGGGGCUCCGGCUGCGGGCGCUGGGCCGCGAGGCGCGGAGCUUGGGAGCGGAGCCCAGGCCGUGCCGCGCGGCGCC	GAGAUGUCUGGCGCAGACAUCUC	ACAUUCUUGCAACAGCAGGAGUG	GAGAUGUCUGGCGCAGACAUCUCGGAGCUGGGCCGGGCCCGAGCGGAUCGCGGGCUCGGGCUGCGGGGCUCCGGCUGCGGGCGCUGGGCCGCGAGGCGCGGAGCUUGGGAGCGGAGCCCAGGCCGUGCCGCGCGGCGCCACAUUCUUGCAACAGCAGGAGUG	UAGGACGUGCAUCGCCAGUUG	CACTCCTGCTGTTGCAAGAATGTGGCGCCGCGCGGCACGGCCTGGGCTCCGCTCCCAAGCTCCGCGCCTCGCGGCCCAGCGCCCGCAGCCGGAGCCCCGCAGCCCGAGCCCGCGATCCGCTCGGGCCCGGCCCAGCTCCGAGATGTCTGCGCCAGACATCTCCATCCGCACATGCCACCCTCCAGATATATTCGTCTCGAGAGACCGATTGATCTCTTGGGTGACGATACAACTGGCGATGCACGTCCTA			Twist (Oligo pools)	162	TAGGACGTGCATCGCCAGTTG	CACTCCTGCTGTTGCAAGAATGT	66.5	16	GCTAATACGACTCACTATAGAGATGTCTGGCGCAGAC	CACTCCTGCTGTTGCAAGAATGT	63	25
75	Reference	TSC2 5'UTR Reference	TSC2	ENST00000219476.9	chr16	2047985	2048615	GCUUCCGGCGGCGUCCCGGGGCCAGGGGGGUGCGCCUUUCUCCGCGUCGGGGCGGCCCGGAGCGCGGUGGCGCGGCGCGGGAGGGGUUUUCUGGUGCGUCCUGGUCCACC	GAGAUGUCUGGCGCAGACAUCUC	ACAUUCUUGCAACAGCAGGAGUG	GAGAUGUCUGGCGCAGACAUCUCGCUUCCGGCGGCGUCCCGGGGCCAGGGGGGUGCGCCUUUCUCCGCGUCGGGGCGGCCCGGAGCGCGGUGGCGCGGCGCGGGAGGGGUUUUCUGGUGCGUCCUGGUCCACCACAUUCUUGCAACAGCAGGAGUG	UAGGACGUGCAUCGCCAGUUG	CACTCCTGCTGTTGCAAGAATGTGGTGGACCAGGACGCACCAGAAAACCCCTCCCGCGCCGCGCCACCGCGCTCCGGGCCGCCCCGACGCGGAGAAAGGCGCACCCCCCTGGCCCCGGGACGCCGCCGGAAGCGAGATGTCTGCGCCAGACATCTCACCCGCCATCCGCACATGCCACCCTCCAGATATATTCGTCTCGAGAGACCGATTGATCTCTTGGGTGACGATACAACTGGCGATGCACGTCCTA			Twist (Oligo pools)	156	TAGGACGTGCATCGCCAGTTG	CACTCCTGCTGTTGCAAGAATGT	66.5	16	GCTAATACGACTCACTATAGAGATGTCTGGCGCAGAC	CACTCCTGCTGTTGCAAGAATGT	63	25
76	Reference	SOCS1 5'UTR Reference	SOCS1	ENST00000332029.4	chr16	11255479	11256204	GAACAGAGCGAGCUGCGGCCGUGGCAGCUGCACGGCUCCUGGCCCCGGAGCAUGCGCGAGAGCCGCCCCGGAGCGCCCCGGAGCCCCCCGCCGUCCCGCCCGCGGCGUCCCGCGCCCCGCCGCCAGCGCACCCCCGGACGCUAUGGCCCACCCCUCCGGCUGGCCCCUUCUGUAGG	GAGAUGUCUGGCGCAGACAUCUC	ACAUUCUUGCAACAGCAGGAGUG	GAGAUGUCUGGCGCAGACAUCUCGAACAGAGCGAGCUGCGGCCGUGGCAGCUGCACGGCUCCUGGCCCCGGAGCAUGCGCGAGAGCCGCCCCGGAGCGCCCCGGAGCCCCCCGCCGUCCCGCCCGCGGCGUCCCGCGCCCCGCCGCCAGCGCACCCCCGGACGCUAUGGCCCACCCCUCCGGCUGGCCCCUUCUGUAGGACAUUCUUGCAACAGCAGGAGUG	UAGGACGUGCAUCGCCAGUUG	CACTCCTGCTGTTGCAAGAATGTCCTACAGAAGGGGCCAGCCGGAGGGGTGGGCCATAGCGTCCGGGGGTGCGCTGGCGGCGGGGCGCGGGACGCCGCGGGCGGGACGGCGGGGGGCTCCGGGGCGCTCCGGGGCGGCTCTCGCGCATGCTCCGGGGCCAGGAGCCGTGCAGCTGCCACGGCCGCAGCTCGCTCTGTTCGAGATGTCTGCGCCAGACATCTCGACGATACAACTGGCGATGCACGTCCTA			Twist (Oligo pools)	222	TAGGACGTGCATCGCCAGTTG	CACTCCTGCTGTTGCAAGAATGT	66.5	16	GCTAATACGACTCACTATAGAGATGTCTGGCGCAGAC	CACTCCTGCTGTTGCAAGAATGT	63	25
77	Reference	PALB2 5'UTR Reference	PALB2	ENST00000261584.9	chr16	23641158	23641310	GCCCGCGUGGGUCAGCUGAUCGCGCACUGAGGGUGCGAUCCCGGGCUCCCCAUUCCUUCCUGGGGCGCCUCCCCGGCCCAGGGCCAACUGGGUCCCGGUGUCGGCAGGCCUGGGGUCGGCGACGGCUGCUCUUUUCGUUCUGUCGCCUGCCCG	GAGAUGUCUGGCGCAGACAUCUC	ACAUUCUUGCAACAGCAGGAGUG	GAGAUGUCUGGCGCAGACAUCUCGCCCGCGUGGGUCAGCUGAUCGCGCACUGAGGGUGCGAUCCCGGGCUCCCCAUUCCUUCCUGGGGCGCCUCCCCGGCCCAGGGCCAACUGGGUCCCGGUGUCGGCAGGCCUGGGGUCGGCGACGGCUGCUCUUUUCGUUCUGUCGCCUGCCCGACAUUCUUGCAACAGCAGGAGUG	UAGGACGUGCAUCGCCAGUUG	CACTCCTGCTGTTGCAAGAATGTCGGGCAGGCGACAGAACGAAAAGAGCAGCCGTCGCCGACCCCAGGCCTGCCGACACCGGGACCCAGTTGGCCCTGGGCCGGGGAGGCGCCCCAGGAAGGAATGGGGAGCCCGGGATCGCACCCTCAGTGCGCGATCAGCTGACCCACGCGGGCGAGATGTCTGCGCCAGACATCTCAGAGACCGATTGATCTCTTGGGTGACGATACAACTGGCGATGCACGTCCTA			Twist (Oligo pools)	199	TAGGACGTGCATCGCCAGTTG	CACTCCTGCTGTTGCAAGAATGT	66.5	16	GCTAATACGACTCACTATAGAGATGTCTGGCGCAGAC	CACTCCTGCTGTTGCAAGAATGT	63	25
78	Reference	FUS 5'UTR Reference	FUS	ENST00000254108.12	chr16	31180139	31180214	GCUCAGUCCUCCAGGCGUCGGUACUCAGCGGUGUUGGAACUUCGUUGCUUGCUUGCCUGUGCGCGCGUGCGCGGAC	GAGAUGUCUGGCGCAGACAUCUC	ACAUUCUUGCAACAGCAGGAGUG	GAGAUGUCUGGCGCAGACAUCUCGCUCAGUCCUCCAGGCGUCGGUACUCAGCGGUGUUGGAACUUCGUUGCUUGCUUGCCUGUGCGCGCGUGCGCGGACACAUUCUUGCAACAGCAGGAGUG	UAGGACGUGCAUCGCCAGUUG	CACTCCTGCTGTTGCAAGAATGTGTCCGCGCACGCGCGCACAGGCAAGCAAGCAACGAAGTTCCAACACCGCTGAGTACCGACGCCTGGAGGACTGAGCGAGATGTCTGCGCCAGACATCTCTTTACAGCATTGTTGAGGCGGGGTAACTGCGTTTACCCGCCATCCGCACATGCCACCCTCCAGATATATTCGTCTCGAGAGACCGATTGATCTCTTGGGTGACGATACAACTGGCGATGCACGTCCTA			Twist (Oligo pools)	122	TAGGACGTGCATCGCCAGTTG	CACTCCTGCTGTTGCAAGAATGT	66.5	16	GCTAATACGACTCACTATAGAGATGTCTGGCGCAGAC	CACTCCTGCTGTTGCAAGAATGT	63	25
79	Reference	PYCARD 5'UTR Reference	PYCARD	ENST00000247470.10	chr16	31202691	31202760	GGAGCCGACUUCCUCCUGGUCGGCGGCUGCAGCGGGGUGAGCGGCGGCAGCGGCCGGGGAUCCUGGAGCC	GAGAUGUCUGGCGCAGACAUCUC	ACAUUCUUGCAACAGCAGGAGUG	GAGAUGUCUGGCGCAGACAUCUCGGAGCCGACUUCCUCCUGGUCGGCGGCUGCAGCGGGGUGAGCGGCGGCAGCGGCCGGGGAUCCUGGAGCCACAUUCUUGCAACAGCAGGAGUG	UAGGACGUGCAUCGCCAGUUG	CACTCCTGCTGTTGCAAGAATGTGGCTCCAGGATCCCCGGCCGCTGCCGCCGCTCACCCCGCTGCAGCCGCCGACCAGGAGGAAGTCGGCTCCGAGATGTCTGCGCCAGACATCTCAAAGGTTTTACAGCATTGTTGAGGCGGGGTAACTGCGTTTACCCGCCATCCGCACATGCCACCCTCCAGATATATTCGTCTCGAGAGACCGATTGATCTCTTGGGTGACGATACAACTGGCGATGCACGTCCTA			Twist (Oligo pools)	116	TAGGACGTGCATCGCCAGTTG	CACTCCTGCTGTTGCAAGAATGT	66.5	16	GCTAATACGACTCACTATAGAGATGTCTGGCGCAGAC	CACTCCTGCTGTTGCAAGAATGT	63	25
80	Reference	AKTIP 5'UTR Reference	AKTIP	ENST00000394657.12	chr16	53500260	53503209	GGGAGAUGCUGUCGGGCCGCGGCGGCGCUUGGCAGCCAGGAGCUCUGCAUUGAAGGCACUGGGGUAAAGUGAAUGCCGAAGACAGAAGAUUUGGAUGAUACACCACUGACUUUCUUUGUUUGGAAUACACGUU	GAGAUGUCUGGCGCAGACAUCUC	ACAUUCUUGCAACAGCAGGAGUG	GAGAUGUCUGGCGCAGACAUCUCGGGAGAUGCUGUCGGGCCGCGGCGGCGCUUGGCAGCCAGGAGCUCUGCAUUGAAGGCACUGGGGUAAAGUGAAUGCCGAAGACAGAAGAUUUGGAUGAUACACCACUGACUUUCUUUGUUUGGAAUACACGUUACAUUCUUGCAACAGCAGGAGUG	UAGGACGUGCAUCGCCAGUUG	CACTCCTGCTGTTGCAAGAATGTAACGTGTATTCCAAACAAAGAAAGTCAGTGGTGTATCATCCAAATCTTCTGTCTTCGGCATTCACTTTACCCCAGTGCCTTCAATGCAGAGCTCCTGGCTGCCAAGCGCCGCCGCGGCCCGACAGCATCTCCCGAGATGTCTGCGCCAGACATCTCCTCCAGATATATTCGTCTCGAGAGACCGATTGATCTCTTGGGTGACGATACAACTGGCGATGCACGTCCTA			Twist (Oligo pools)	179	TAGGACGTGCATCGCCAGTTG	CACTCCTGCTGTTGCAAGAATGT	66.5	16	GCTAATACGACTCACTATAGAGATGTCTGGCGCAGAC	CACTCCTGCTGTTGCAAGAATGT	63	25
81	Reference	IST1 5'UTR Reference	IST1	ENST00000378799.11	chr16	71895531	71915640	AUUUUGGAUGGUGAACCCUGAAGUCGGUGUCUGCUGCGUUCACGGCAGGAUUCGGUUAGGAGGAACAGCACAGC	GAGAUGUCUGGCGCAGACAUCUC	ACAUUCUUGCAACAGCAGGAGUG	GAGAUGUCUGGCGCAGACAUCUCAUUUUGGAUGGUGAACCCUGAAGUCGGUGUCUGCUGCGUUCACGGCAGGAUUCGGUUAGGAGGAACAGCACAGCACAUUCUUGCAACAGCAGGAGUG	UAGGACGUGCAUCGCCAGUUG	CACTCCTGCTGTTGCAAGAATGTGCTGTGCTGTTCCTCCTAACCGAATCCTGCCGTGAACGCAGCAGACACCGACTTCAGGGTTCACCATCCAAAATGAGATGTCTGCGCCAGACATCTCGTTTTACAGCATTGTTGAGGCGGGGTAACTGCGTTTACCCGCCATCCGCACATGCCACCCTCCAGATATATTCGTCTCGAGAGACCGATTGATCTCTTGGGTGACGATACAACTGGCGATGCACGTCCTA			Twist (Oligo pools)	120	TAGGACGTGCATCGCCAGTTG	CACTCCTGCTGTTGCAAGAATGT	66.5	16	GCTAATACGACTCACTATAGAGATGTCTGGCGCAGAC	CACTCCTGCTGTTGCAAGAATGT	63	25
82	Reference	WWOX 5'UTR Reference	WWOX	ENST00000566780.6	chr16	78099654	78099778	GCAGUGCGCAGGCGUGAGCGGUCGGGCCCCGACGCGCGCGGGUCUCGUUUGGAGCGGGAGUGAGUUCCUGAGCGAGUGGACCCGGCAGCGGGCGAUAGGGGGGCCAGGUGCCUCCACAGUCAGCC	GAGAUGUCUGGCGCAGACAUCUC	ACAUUCUUGCAACAGCAGGAGUG	GAGAUGUCUGGCGCAGACAUCUCGCAGUGCGCAGGCGUGAGCGGUCGGGCCCCGACGCGCGCGGGUCUCGUUUGGAGCGGGAGUGAGUUCCUGAGCGAGUGGACCCGGCAGCGGGCGAUAGGGGGGCCAGGUGCCUCCACAGUCAGCCACAUUCUUGCAACAGCAGGAGUG	UAGGACGUGCAUCGCCAGUUG	CACTCCTGCTGTTGCAAGAATGTGGCTGACTGTGGAGGCACCTGGCCCCCCTATCGCCCGCTGCCGGGTCCACTCGCTCAGGAACTCACTCCCGCTCCAAACGAGACCCGCGCGCGTCGGGGCCCGACCGCTCACGCCTGCGCACTGCGAGATGTCTGCGCCAGACATCTCATGCCACCCTCCAGATATATTCGTCTCGAGAGACCGATTGATCTCTTGGGTGACGATACAACTGGCGATGCACGTCCTA			Twist (Oligo pools)	171	TAGGACGTGCATCGCCAGTTG	CACTCCTGCTGTTGCAAGAATGT	66.5	16	GCTAATACGACTCACTATAGAGATGTCTGGCGCAGAC	CACTCCTGCTGTTGCAAGAATGT	63	25
83	Reference	CDH13 5'UTR Reference	CDH13	ENST00000567109.6	chr16	82626969	82627092	AUUUGGGAAGUUGGCUGGCUGGCGAGGCAGAGCCUCUCCUCAAAGCCUGGCUCCCACGGAAAAUAUGCUCAGUGCAGCCGCGUGCAUGAAUGAAAACGCCGCCGGGCGCUUCUAGUCGGACAAA	GAGAUGUCUGGCGCAGACAUCUC	ACAUUCUUGCAACAGCAGGAGUG	GAGAUGUCUGGCGCAGACAUCUCAUUUGGGAAGUUGGCUGGCUGGCGAGGCAGAGCCUCUCCUCAAAGCCUGGCUCCCACGGAAAAUAUGCUCAGUGCAGCCGCGUGCAUGAAUGAAAACGCCGCCGGGCGCUUCUAGUCGGACAAAACAUUCUUGCAACAGCAGGAGUG	UAGGACGUGCAUCGCCAGUUG	CACTCCTGCTGTTGCAAGAATGTTTTGTCCGACTAGAAGCGCCCGGCGGCGTTTTCATTCATGCACGCGGCTGCACTGAGCATATTTTCCGTGGGAGCCAGGCTTTGAGGAGAGGCTCTGCCTCGCCAGCCAGCCAACTTCCCAAATGAGATGTCTGCGCCAGACATCTCCATGCCACCCTCCAGATATATTCGTCTCGAGAGACCGATTGATCTCTTGGGTGACGATACAACTGGCGATGCACGTCCTA			Twist (Oligo pools)	170	TAGGACGTGCATCGCCAGTTG	CACTCCTGCTGTTGCAAGAATGT	66.5	16	GCTAATACGACTCACTATAGAGATGTCTGGCGCAGAC	CACTCCTGCTGTTGCAAGAATGT	63	25
84	Reference	IRF8 5'UTR Reference	IRF8	ENST00000268638.10	chr16	85899162	85903015	GCCUGGAGCGCGGCAGCAAGCGUGGGAACGCGGGCGGCGAGACGGCGGCAGGACGGCGGCAGG	GAGAUGUCUGGCGCAGACAUCUC	ACAUUCUUGCAACAGCAGGAGUG	GAGAUGUCUGGCGCAGACAUCUCGCCUGGAGCGCGGCAGCAAGCGUGGGAACGCGGGCGGCGAGACGGCGGCAGGACGGCGGCAGGACAUUCUUGCAACAGCAGGAGUG	UAGGACGUGCAUCGCCAGUUG	CACTCCTGCTGTTGCAAGAATGTCCTGCCGCCGTCCTGCCGCCGTCTCGCCGCCCGCGTTCCCACGCTTGCTGCCGCGCTCCAGGCGAGATGTCTGCGCCAGACATCTCTGCCCTGAAAGGTTTTACAGCATTGTTGAGGCGGGGTAACTGCGTTTACCCGCCATCCGCACATGCCACCCTCCAGATATATTCGTCTCGAGAGACCGATTGATCTCTTGGGTGACGATACAACTGGCGATGCACGTCCTA			Twist (Oligo pools)	109	TAGGACGTGCATCGCCAGTTG	CACTCCTGCTGTTGCAAGAATGT	66.5	16	GCTAATACGACTCACTATAGAGATGTCTGGCGCAGAC	CACTCCTGCTGTTGCAAGAATGT	63	25
85	Reference	VPS53 5'UTR Reference	VPS53	ENST00000437048.7	chr17	714710	714839	GACAGAGCGGCUGACGGAGCCGGGCUCACCAGGUCGCUGCCGCGAGGGAGUUGCUGUGCUGGGGCCUGGGUGGCGGCUGGAGGCCUGAGUUGGGCUCGCGGCGGGGGUCGGCAGGGGGCCGGGUGGCGGA	GAGAUGUCUGGCGCAGACAUCUC	ACAUUCUUGCAACAGCAGGAGUG	GAGAUGUCUGGCGCAGACAUCUCGACAGAGCGGCUGACGGAGCCGGGCUCACCAGGUCGCUGCCGCGAGGGAGUUGCUGUGCUGGGGCCUGGGUGGCGGCUGGAGGCCUGAGUUGGGCUCGCGGCGGGGGUCGGCAGGGGGCCGGGUGGCGGAACAUUCUUGCAACAGCAGGAGUG	UAGGACGUGCAUCGCCAGUUG	CACTCCTGCTGTTGCAAGAATGTTCCGCCACCCGGCCCCCTGCCGACCCCCGCCGCGAGCCCAACTCAGGCCTCCAGCCGCCACCCAGGCCCCAGCACAGCAACTCCCTCGCGGCAGCGACCTGGTGAGCCCGGCTCCGTCAGCCGCTCTGTCGAGATGTCTGCGCCAGACATCTCACCCTCCAGATATATTCGTCTCGAGAGACCGATTGATCTCTTGGGTGACGATACAACTGGCGATGCACGTCCTA			Twist (Oligo pools)	176	TAGGACGTGCATCGCCAGTTG	CACTCCTGCTGTTGCAAGAATGT	66.5	16	GCTAATACGACTCACTATAGAGATGTCTGGCGCAGAC	CACTCCTGCTGTTGCAAGAATGT	63	25
86	Reference	MYBBP1A 5'UTR Reference	MYBBP1A	ENST00000254718.9	chr17	4555325	4555384	GACCUGGAAGCGGCUGGGGCCGGAGCACACGUGUUUCGUGUUUCGGUGAGUGUGGCGGAG	GAGAUGUCUGGCGCAGACAUCUC	ACAUUCUUGCAACAGCAGGAGUG	GAGAUGUCUGGCGCAGACAUCUCGACCUGGAAGCGGCUGGGGCCGGAGCACACGUGUUUCGUGUUUCGGUGAGUGUGGCGGAGACAUUCUUGCAACAGCAGGAGUG	UAGGACGUGCAUCGCCAGUUG	CACTCCTGCTGTTGCAAGAATGTCTCCGCCACACTCACCGAAACACGAAACACGTGTGCTCCGGCCCCAGCCGCTTCCAGGTCGAGATGTCTGCGCCAGACATCTCAGTTGCCCTGAAAGGTTTTACAGCATTGTTGAGGCGGGGTAACTGCGTTTACCCGCCATCCGCACATGCCACCCTCCAGATATATTCGTCTCGAGAGACCGATTGATCTCTTGGGTGACGATACAACTGGCGATGCACGTCCTA			Twist (Oligo pools)	106	TAGGACGTGCATCGCCAGTTG	CACTCCTGCTGTTGCAAGAATGT	66.5	16	GCTAATACGACTCACTATAGAGATGTCTGGCGCAGAC	CACTCCTGCTGTTGCAAGAATGT	63	25
87	Reference	PFN1 5'UTR Reference	PFN1	ENST00000225655.6	chr17	4948395	4948530	ACAGCGAGCGGAGCCGCGGUCCGGACGGCAGCGCGUGCCCCGAGCUCUCCGCCUCCCCCCGCCCGCCAGCCGAGGCAGCUCGAGCCCAGUCCGCGGCCCCAGCAGCAGCGCCGAGAGCAGCCCCAGUAGCAGCGCC	GAGAUGUCUGGCGCAGACAUCUC	ACAUUCUUGCAACAGCAGGAGUG	GAGAUGUCUGGCGCAGACAUCUCACAGCGAGCGGAGCCGCGGUCCGGACGGCAGCGCGUGCCCCGAGCUCUCCGCCUCCCCCCGCCCGCCAGCCGAGGCAGCUCGAGCCCAGUCCGCGGCCCCAGCAGCAGCGCCGAGAGCAGCCCCAGUAGCAGCGCCACAUUCUUGCAACAGCAGGAGUG	UAGGACGUGCAUCGCCAGUUG	CACTCCTGCTGTTGCAAGAATGTGGCGCTGCTACTGGGGCTGCTCTCGGCGCTGCTGCTGGGGCCGCGGACTGGGCTCGAGCTGCCTCGGCTGGCGGGCGGGGGGAGGCGGAGAGCTCGGGGCACGCGCTGCCGTCCGGACCGCGGCTCCGCTCGCTGTGAGATGTCTGCGCCAGACATCTCCAGATATATTCGTCTCGAGAGACCGATTGATCTCTTGGGTGACGATACAACTGGCGATGCACGTCCTA			Twist (Oligo pools)	182	TAGGACGTGCATCGCCAGTTG	CACTCCTGCTGTTGCAAGAATGT	66.5	16	GCTAATACGACTCACTATAGAGATGTCTGGCGCAGAC	CACTCCTGCTGTTGCAAGAATGT	63	25
88	Reference	BCL6B 5'UTR Reference	BCL6B	ENST00000293805.10	chr17	7023050	7023671	GAGACCCCGCCCCCCUUAAGAAGAGAAGCCGCGGCCCCUGCAGGACGGGGGCCUGUGUCGCU	GAGAUGUCUGGCGCAGACAUCUC	ACAUUCUUGCAACAGCAGGAGUG	GAGAUGUCUGGCGCAGACAUCUCGAGACCCCGCCCCCCUUAAGAAGAGAAGCCGCGGCCCCUGCAGGACGGGGGCCUGUGUCGCUACAUUCUUGCAACAGCAGGAGUG	UAGGACGUGCAUCGCCAGUUG	CACTCCTGCTGTTGCAAGAATGTAGCGACACAGGCCCCCGTCCTGCAGGGGCCGCGGCTTCTCTTCTTAAGGGGGGCGGGGTCTCGAGATGTCTGCGCCAGACATCTCTTGCCCTGAAAGGTTTTACAGCATTGTTGAGGCGGGGTAACTGCGTTTACCCGCCATCCGCACATGCCACCCTCCAGATATATTCGTCTCGAGAGACCGATTGATCTCTTGGGTGACGATACAACTGGCGATGCACGTCCTA			Twist (Oligo pools)	108	TAGGACGTGCATCGCCAGTTG	CACTCCTGCTGTTGCAAGAATGT	66.5	16	GCTAATACGACTCACTATAGAGATGTCTGGCGCAGAC	CACTCCTGCTGTTGCAAGAATGT	63	25
89	Reference	TNK1 5'UTR Reference	TNK1	ENST00000688331.1	chr17	7381089	7382926	GCAGUCGCCGCUUCCGCCUUGACCAGGUGGAGCUGGAGACCUGGUCUCUCUAGGGCCUACCCUGAGCUCACCAUCUGAAGGAGAGUGCCAUCAUCCUUAGGAACUCCUUCUCCAGAC	GAGAUGUCUGGCGCAGACAUCUC	ACAUUCUUGCAACAGCAGGAGUG	GAGAUGUCUGGCGCAGACAUCUCGCAGUCGCCGCUUCCGCCUUGACCAGGUGGAGCUGGAGACCUGGUCUCUCUAGGGCCUACCCUGAGCUCACCAUCUGAAGGAGAGUGCCAUCAUCCUUAGGAACUCCUUCUCCAGACACAUUCUUGCAACAGCAGGAGUG	UAGGACGUGCAUCGCCAGUUG	CACTCCTGCTGTTGCAAGAATGTGTCTGGAGAAGGAGTTCCTAAGGATGATGGCACTCTCCTTCAGATGGTGAGCTCAGGGTAGGCCCTAGAGAGACCAGGTCTCCAGCTCCACCTGGTCAAGGCGGAAGCGGCGACTGCGAGATGTCTGCGCCAGACATCTCATCCGCACATGCCACCCTCCAGATATATTCGTCTCGAGAGACCGATTGATCTCTTGGGTGACGATACAACTGGCGATGCACGTCCTA			Twist (Oligo pools)	163	TAGGACGTGCATCGCCAGTTG	CACTCCTGCTGTTGCAAGAATGT	66.5	16	GCTAATACGACTCACTATAGAGATGTCTGGCGCAGAC	CACTCCTGCTGTTGCAAGAATGT	63	25
90	Reference	TNFSF12 5'UTR Reference	TNFSF12	ENST00000293825.11	chr17	7549058	7549153	CUCUCCCCGGCCCGAUCCGCCCGCCGGCUCCCCCUCCCCCGAUCCCUCGGGUCCCGGGAUGGGGGGGCGGUGAGGCAGGCACAGCCCCCCGCCCCC	GAGAUGUCUGGCGCAGACAUCUC	ACAUUCUUGCAACAGCAGGAGUG	GAGAUGUCUGGCGCAGACAUCUCCUCUCCCCGGCCCGAUCCGCCCGCCGGCUCCCCCUCCCCCGAUCCCUCGGGUCCCGGGAUGGGGGGGCGGUGAGGCAGGCACAGCCCCCCGCCCCCACAUUCUUGCAACAGCAGGAGUG	UAGGACGUGCAUCGCCAGUUG	CACTCCTGCTGTTGCAAGAATGTGGGGGCGGGGGGCTGTGCCTGCCTCACCGCCCCCCCATCCCGGGACCCGAGGGATCGGGGGAGGGGGAGCCGGCGGGCGGATCGGGCCGGGGAGAGGAGATGTCTGCGCCAGACATCTCGGGTAACTGCGTTTACCCGCCATCCGCACATGCCACCCTCCAGATATATTCGTCTCGAGAGACCGATTGATCTCTTGGGTGACGATACAACTGGCGATGCACGTCCTA			Twist (Oligo pools)	142	TAGGACGTGCATCGCCAGTTG	CACTCCTGCTGTTGCAAGAATGT	66.5	16	GCTAATACGACTCACTATAGAGATGTCTGGCGCAGAC	CACTCCTGCTGTTGCAAGAATGT	63	25
91	Reference	TP53 5'UTR Reference	TP53	ENST00000269305.9	chr17	7676595	7687490	CUCAAAAGUCUAGAGCCACCGUCCAGGGAGCAGGUAGCUGCUGGGCUCCGGGGACACUUUGCGUUCGGGCUGGGAGCGUGCUUUCCACGACGGUGACACGCUUCCCUGGAUUGGCAGCCAGACUGCCUUCCGGGUCACUGCC	GAGAUGUCUGGCGCAGACAUCUC	ACAUUCUUGCAACAGCAGGAGUG	GAGAUGUCUGGCGCAGACAUCUCCUCAAAAGUCUAGAGCCACCGUCCAGGGAGCAGGUAGCUGCUGGGCUCCGGGGACACUUUGCGUUCGGGCUGGGAGCGUGCUUUCCACGACGGUGACACGCUUCCCUGGAUUGGCAGCCAGACUGCCUUCCGGGUCACUGCCACAUUCUUGCAACAGCAGGAGUG	UAGGACGUGCAUCGCCAGUUG	CACTCCTGCTGTTGCAAGAATGTGGCAGTGACCCGGAAGGCAGTCTGGCTGCCAATCCAGGGAAGCGTGTCACCGTCGTGGAAAGCACGCTCCCAGCCCGAACGCAAAGTGTCCCCGGAGCCCAGCAGCTACCTGCTCCCTGGACGGTGGCTCTAGACTTTTGAGGAGATGTCTGCGCCAGACATCTCTATTCGTCTCGAGAGACCGATTGATCTCTTGGGTGACGATACAACTGGCGATGCACGTCCTA			Twist (Oligo pools)	188	TAGGACGTGCATCGCCAGTTG	CACTCCTGCTGTTGCAAGAATGT	66.5	16	GCTAATACGACTCACTATAGAGATGTCTGGCGCAGAC	CACTCCTGCTGTTGCAAGAATGT	63	25
92	Reference	ALOX15B 5'UTR Reference	ALOX15B	ENST00000380183.9	chr17	8039059	8039155	AGUGGCAAUAACCAGGGGCAAUAACCAGGCGUGUCCCAGGGGGGAGCCCCGCUCUGCAGCCCUGUGCGCCGUAGAGAGCUGGACUUAGGCUGGCAGC	GAGAUGUCUGGCGCAGACAUCUC	ACAUUCUUGCAACAGCAGGAGUG	GAGAUGUCUGGCGCAGACAUCUCAGUGGCAAUAACCAGGGGCAAUAACCAGGCGUGUCCCAGGGGGGAGCCCCGCUCUGCAGCCCUGUGCGCCGUAGAGAGCUGGACUUAGGCUGGCAGCACAUUCUUGCAACAGCAGGAGUG	UAGGACGUGCAUCGCCAGUUG	CACTCCTGCTGTTGCAAGAATGTGCTGCCAGCCTAAGTCCAGCTCTCTACGGCGCACAGGGCTGCAGAGCGGGGCTCCCCCCTGGGACACGCCTGGTTATTGCCCCTGGTTATTGCCACTGAGATGTCTGCGCCAGACATCTCGGTAACTGCGTTTACCCGCCATCCGCACATGCCACCCTCCAGATATATTCGTCTCGAGAGACCGATTGATCTCTTGGGTGACGATACAACTGGCGATGCACGTCCTA			Twist (Oligo pools)	143	TAGGACGTGCATCGCCAGTTG	CACTCCTGCTGTTGCAAGAATGT	66.5	16	GCTAATACGACTCACTATAGAGATGTCTGGCGCAGAC	CACTCCTGCTGTTGCAAGAATGT	63	25
93	Reference	USP22 5'UTR Reference	USP22	ENST00000261497.9	chr17	21042836	21043011	CUUGCAGCCUCCCCUCGGCGAUCGCGCAGCCCCAUCUUUGUCCGGCCUCCGCGCUUUGUUCUCGGCGCCCGGGCCUUGGCCAGCCUGGCCAGCCGCCGAGCAGCCCCCACGCCGCGCUGGCGUCGUCCUCGCCUCCCUCGCCGCCGCCCCCCGCGCGCGGCCGGGCCUUGCCCCCC	GAGAUGUCUGGCGCAGACAUCUC	ACAUUCUUGCAACAGCAGGAGUG	GAGAUGUCUGGCGCAGACAUCUCCUUGCAGCCUCCCCUCGGCGAUCGCGCAGCCCCAUCUUUGUCCGGCCUCCGCGCUUUGUUCUCGGCGCCCGGGCCUUGGCCAGCCUGGCCAGCCGCCGAGCAGCCCCCACGCCGCGCUGGCGUCGUCCUCGCCUCCCUCGCCGCCGCCCCCCGCGCGCGGCCGGGCCUUGCCCCCCACAUUCUUGCAACAGCAGGAGUG	UAGGACGUGCAUCGCCAGUUG	CACTCCTGCTGTTGCAAGAATGTGGGGGGCAAGGCCCGGCCGCGCGCGGGGGGCGGCGGCGAGGGAGGCGAGGACGACGCCAGCGCGGCGTGGGGGCTGCTCGGCGGCTGGCCAGGCTGGCCAAGGCCCGGGCGCCGAGAACAAAGCGCGGAGGCCGGACAAAGATGGGGCTGCGCGATCGCCGAGGGGAGGCTGCAAGGAGATGTCTGCGCCAGACATCTCGACGATACAACTGGCGATGCACGTCCTA			Twist (Oligo pools)	222	TAGGACGTGCATCGCCAGTTG	CACTCCTGCTGTTGCAAGAATGT	66.5	16	GCTAATACGACTCACTATAGAGATGTCTGGCGCAGAC	CACTCCTGCTGTTGCAAGAATGT	63	25
94	Reference	ERBB2 5'UTR Reference	ERBB2	ENST00000269571.10	chr17	39700064	39700238	CCCCUCCAUUGGGACCGGAGAAACCAGGGGAGCCCCCCGGGCAGCCGCGCGCCCCUUCCCACGGGGCCCUUUACUGCGCCGCGCGCCCGGCCCCCACCCCUCGCAGCACCCCGCGCCCCGCGCCCUCCCAGCCGGGUCCAGCCGGAGCCAUGGGGCCGGAGCCGCAGUGAGCACC	GAGAUGUCUGGCGCAGACAUCUC	ACAUUCUUGCAACAGCAGGAGUG	GAGAUGUCUGGCGCAGACAUCUCCCCCUCCAUUGGGACCGGAGAAACCAGGGGAGCCCCCCGGGCAGCCGCGCGCCCCUUCCCACGGGGCCCUUUACUGCGCCGCGCGCCCGGCCCCCACCCCUCGCAGCACCCCGCGCCCCGCGCCCUCCCAGCCGGGUCCAGCCGGAGCCAUGGGGCCGGAGCCGCAGUGAGCACCACAUUCUUGCAACAGCAGGAGUG	UAGGACGUGCAUCGCCAGUUG	CACTCCTGCTGTTGCAAGAATGTGGTGCTCACTGCGGCTCCGGCCCCATGGCTCCGGCTGGACCCGGCTGGGAGGGCGCGGGGCGCGGGGTGCTGCGAGGGGTGGGGGCCGGGCGCGCGGCGCAGTAAAGGGCCCCGTGGGAAGGGGCGCGCGGCTGCCCGGGGGGCTCCCCTGGTTTCTCCGGTCCCAATGGAGGGGGAGATGTCTGCGCCAGACATCTCTGACGATACAACTGGCGATGCACGTCCTA			Twist (Oligo pools)	221	TAGGACGTGCATCGCCAGTTG	CACTCCTGCTGTTGCAAGAATGT	66.5	16	GCTAATACGACTCACTATAGAGATGTCTGGCGCAGAC	CACTCCTGCTGTTGCAAGAATGT	63	25
95	Reference	EZH1 5'UTR Reference	EZH1	ENST00000428826.7	chr17	42728942	42745040	AGCAGCGGGACCCGCGGCUCGGGAUGGAGGCUGGACACCUGUUCUGCUGUUGUGUCCUGCCAUUCUCCUGAAGAACAGAGGCACACUGUAAAACCCAACACUUCCCCUUGCAUUCUAUAAGAUUACAGCAAG	GAGAUGUCUGGCGCAGACAUCUC	ACAUUCUUGCAACAGCAGGAGUG	GAGAUGUCUGGCGCAGACAUCUCAGCAGCGGGACCCGCGGCUCGGGAUGGAGGCUGGACACCUGUUCUGCUGUUGUGUCCUGCCAUUCUCCUGAAGAACAGAGGCACACUGUAAAACCCAACACUUCCCCUUGCAUUCUAUAAGAUUACAGCAAGACAUUCUUGCAACAGCAGGAGUG	UAGGACGUGCAUCGCCAGUUG	CACTCCTGCTGTTGCAAGAATGTCTTGCTGTAATCTTATAGAATGCAAGGGGAAGTGTTGGGTTTTACAGTGTGCCTCTGTTCTTCAGGAGAATGGCAGGACACAACAGCAGAACAGGTGTCCAGCCTCCATCCCGAGCCGCGGGTCCCGCTGCTGAGATGTCTGCGCCAGACATCTCCCTCCAGATATATTCGTCTCGAGAGACCGATTGATCTCTTGGGTGACGATACAACTGGCGATGCACGTCCTA			Twist (Oligo pools)	178	TAGGACGTGCATCGCCAGTTG	CACTCCTGCTGTTGCAAGAATGT	66.5	16	GCTAATACGACTCACTATAGAGATGTCTGGCGCAGAC	CACTCCTGCTGTTGCAAGAATGT	63	25
96	Reference	NGFR 5'UTR Reference	NGFR	ENST00000172229.8	chr17	49495293	49495417	AGAGCGAGCCGAGCCGCGGCCAGCUCCGGCGGGCAGGGGGGGCGCUGGAGCGCAGCGCAGCGCAGCCCCAUCAGUCCGCAAAGCGGACCGAGCUGGAAGUCGAGCGCUGCCGCGGGAGGCGGGCG	GAGAUGUCUGGCGCAGACAUCUC	ACAUUCUUGCAACAGCAGGAGUG	GAGAUGUCUGGCGCAGACAUCUCAGAGCGAGCCGAGCCGCGGCCAGCUCCGGCGGGCAGGGGGGGCGCUGGAGCGCAGCGCAGCGCAGCCCCAUCAGUCCGCAAAGCGGACCGAGCUGGAAGUCGAGCGCUGCCGCGGGAGGCGGGCGACAUUCUUGCAACAGCAGGAGUG	UAGGACGUGCAUCGCCAGUUG	CACTCCTGCTGTTGCAAGAATGTCGCCCGCCTCCCGCGGCAGCGCTCGACTTCCAGCTCGGTCCGCTTTGCGGACTGATGGGGCTGCGCTGCGCTGCGCTCCAGCGCCCCCCCTGCCCGCCGGAGCTGGCCGCGGCTCGGCTCGCTCTGAGATGTCTGCGCCAGACATCTCATGCCACCCTCCAGATATATTCGTCTCGAGAGACCGATTGATCTCTTGGGTGACGATACAACTGGCGATGCACGTCCTA			Twist (Oligo pools)	171	TAGGACGTGCATCGCCAGTTG	CACTCCTGCTGTTGCAAGAATGT	66.5	16	GCTAATACGACTCACTATAGAGATGTCTGGCGCAGAC	CACTCCTGCTGTTGCAAGAATGT	63	25
97	Reference	SRSF1 5'UTR Reference	SRSF1	ENST00000258962.5	chr17	58007138	58007246	GCCAUUUUGGAGGGGCCGCGGGAGACGUGGUGCCGCUGCGGGCUCGCUCUGCCGUGCGCUAGGCUUGGUGGGAAGGCCUGUUCUCGAGUCCGCGCUUUUCGUCACCGCC	GAGAUGUCUGGCGCAGACAUCUC	ACAUUCUUGCAACAGCAGGAGUG	GAGAUGUCUGGCGCAGACAUCUCGCCAUUUUGGAGGGGCCGCGGGAGACGUGGUGCCGCUGCGGGCUCGCUCUGCCGUGCGCUAGGCUUGGUGGGAAGGCCUGUUCUCGAGUCCGCGCUUUUCGUCACCGCCACAUUCUUGCAACAGCAGGAGUG	UAGGACGUGCAUCGCCAGUUG	CACTCCTGCTGTTGCAAGAATGTGGCGGTGACGAAAAGCGCGGACTCGAGAACAGGCCTTCCCACCAAGCCTAGCGCACGGCAGAGCGAGCCCGCAGCGGCACCACGTCTCCCGCGGCCCCTCCAAAATGGCGAGATGTCTGCGCCAGACATCTCTACCCGCCATCCGCACATGCCACCCTCCAGATATATTCGTCTCGAGAGACCGATTGATCTCTTGGGTGACGATACAACTGGCGATGCACGTCCTA			Twist (Oligo pools)	155	TAGGACGTGCATCGCCAGTTG	CACTCCTGCTGTTGCAAGAATGT	66.5	16	GCTAATACGACTCACTATAGAGATGTCTGGCGCAGAC	CACTCCTGCTGTTGCAAGAATGT	63	25
98	Reference	STRADA 5'UTR Reference	STRADA	ENST00000336174.12	chr17	63728370	63741799	AGUAAAACUGAGGAGGCGGAGCCAAGACGGUCGGGGCUGCUUGCUAACUCCAGGAACAGGUUUAAGUUUUUGAAACUGAAGUAGGCCUACACAGUAGGAACUC	GAGAUGUCUGGCGCAGACAUCUC	ACAUUCUUGCAACAGCAGGAGUG	GAGAUGUCUGGCGCAGACAUCUCAGUAAAACUGAGGAGGCGGAGCCAAGACGGUCGGGGCUGCUUGCUAACUCCAGGAACAGGUUUAAGUUUUUGAAACUGAAGUAGGCCUACACAGUAGGAACUCACAUUCUUGCAACAGCAGGAGUG	UAGGACGUGCAUCGCCAGUUG	CACTCCTGCTGTTGCAAGAATGTGAGTTCCTACTGTGTAGGCCTACTTCAGTTTCAAAAACTTAAACCTGTTCCTGGAGTTAGCAAGCAGCCCCGACCGTCTTGGCTCCGCCTCCTCAGTTTTACTGAGATGTCTGCGCCAGACATCTCTGCGTTTACCCGCCATCCGCACATGCCACCCTCCAGATATATTCGTCTCGAGAGACCGATTGATCTCTTGGGTGACGATACAACTGGCGATGCACGTCCTA			Twist (Oligo pools)	149	TAGGACGTGCATCGCCAGTTG	CACTCCTGCTGTTGCAAGAATGT	66.5	16	GCTAATACGACTCACTATAGAGATGTCTGGCGCAGAC	CACTCCTGCTGTTGCAAGAATGT	63	25
99	Reference	GNA13 5'UTR Reference	GNA13	ENST00000439174.7	chr17	65056594	65056740	AGUUCGCUGGUUCCCUCCCUCCCUGGGCGCGCUCGGGCCGCCGCCGCGCUCCCCGCCCUCGAGCCUCGGUGCCGGAGCCGCCCGCCGCCGGAGGAGGAGGUGGAGGGAGCCGGAGGGGCCCGCCGAGGCGGCGGCGGCGGCGGCAAG	GAGAUGUCUGGCGCAGACAUCUC	ACAUUCUUGCAACAGCAGGAGUG	GAGAUGUCUGGCGCAGACAUCUCAGUUCGCUGGUUCCCUCCCUCCCUGGGCGCGCUCGGGCCGCCGCCGCGCUCCCCGCCCUCGAGCCUCGGUGCCGGAGCCGCCCGCCGCCGGAGGAGGAGGUGGAGGGAGCCGGAGGGGCCCGCCGAGGCGGCGGCGGCGGCGGCAAGACAUUCUUGCAACAGCAGGAGUG	UAGGACGUGCAUCGCCAGUUG	CACTCCTGCTGTTGCAAGAATGTCTTGCCGCCGCCGCCGCCGCCTCGGCGGGCCCCTCCGGCTCCCTCCACCTCCTCCTCCGGCGGCGGGCGGCTCCGGCACCGAGGCTCGAGGGCGGGGAGCGCGGCGGCGGCCCGAGCGCGCCCAGGGAGGGAGGGAACCAGCGAACTGAGATGTCTGCGCCAGACATCTCGTCTCGAGAGACCGATTGATCTCTTGGGTGACGATACAACTGGCGATGCACGTCCTA			Twist (Oligo pools)	193	TAGGACGTGCATCGCCAGTTG	CACTCCTGCTGTTGCAAGAATGT	66.5	16	GCTAATACGACTCACTATAGAGATGTCTGGCGCAGAC	CACTCCTGCTGTTGCAAGAATGT	63	25
100	Reference	PRKAR1A 5'UTR Reference	PRKAR1A	ENST00000589228.6	chr17	68512430	68515399	GGAGCUGUCGCCUAGCCGCUAUCGCAGAGUGGAGCGGGGCUGGGAGCAAAGCGCUGAGGGAGCUCGGUACGCCGCCGCCUCGCACCCGCAGCCUCGCGCCCGCCGCCGCCCGUCCCCAGAGAACC	GAGAUGUCUGGCGCAGACAUCUC	ACAUUCUUGCAACAGCAGGAGUG	GAGAUGUCUGGCGCAGACAUCUCGGAGCUGUCGCCUAGCCGCUAUCGCAGAGUGGAGCGGGGCUGGGAGCAAAGCGCUGAGGGAGCUCGGUACGCCGCCGCCUCGCACCCGCAGCCUCGCGCCCGCCGCCGCCCGUCCCCAGAGAACCACAUUCUUGCAACAGCAGGAGUG	UAGGACGUGCAUCGCCAGUUG	CACTCCTGCTGTTGCAAGAATGTGGTTCTCTGGGGACGGGCGGCGGCGGGCGCGAGGCTGCGGGTGCGAGGCGGCGGCGTACCGAGCTCCCTCAGCGCTTTGCTCCCAGCCCCGCTCCACTCTGCGATAGCGGCTAGGCGACAGCTCCGAGATGTCTGCGCCAGACATCTCATGCCACCCTCCAGATATATTCGTCTCGAGAGACCGATTGATCTCTTGGGTGACGATACAACTGGCGATGCACGTCCTA			Twist (Oligo pools)	171	TAGGACGTGCATCGCCAGTTG	CACTCCTGCTGTTGCAAGAATGT	66.5	16	GCTAATACGACTCACTATAGAGATGTCTGGCGCAGAC	CACTCCTGCTGTTGCAAGAATGT	63	25
101	Reference	SRSF2 5'UTR Reference	SRSF2	ENST00000359995.10	chr17	76737161	76737331	AGUUGUUACUCAGGUGCGCUAGCCUGCGGAGCCCGUCCGUGCUGUUCUGCGGCAAGGCCUUUCCCAGUGUCCCCACGCGGAAGGCAACUGCCUGAGAGGCGCGGCGUCGCACCGCCCAGAGCUGAGGAAGCCGGCGCCAGUUCGCGGGGCUCCGGGCCGCCACUCAGAGCU	GAGAUGUCUGGCGCAGACAUCUC	ACAUUCUUGCAACAGCAGGAGUG	GAGAUGUCUGGCGCAGACAUCUCAGUUGUUACUCAGGUGCGCUAGCCUGCGGAGCCCGUCCGUGCUGUUCUGCGGCAAGGCCUUUCCCAGUGUCCCCACGCGGAAGGCAACUGCCUGAGAGGCGCGGCGUCGCACCGCCCAGAGCUGAGGAAGCCGGCGCCAGUUCGCGGGGCUCCGGGCCGCCACUCAGAGCUACAUUCUUGCAACAGCAGGAGUG	UAGGACGUGCAUCGCCAGUUG	CACTCCTGCTGTTGCAAGAATGTAGCTCTGAGTGGCGGCCCGGAGCCCCGCGAACTGGCGCCGGCTTCCTCAGCTCTGGGCGGTGCGACGCCGCGCCTCTCAGGCAGTTGCCTTCCGCGTGGGGACACTGGGAAAGGCCTTGCCGCAGAACAGCACGGACGGGCTCCGCAGGCTAGCGCACCTGAGTAACAACTGAGATGTCTGCGCCAGACATCTCTGGGTGACGATACAACTGGCGATGCACGTCCTA			Twist (Oligo pools)	217	TAGGACGTGCATCGCCAGTTG	CACTCCTGCTGTTGCAAGAATGT	66.5	16	GCTAATACGACTCACTATAGAGATGTCTGGCGCAGAC	CACTCCTGCTGTTGCAAGAATGT	63	25
102	Reference	BIRC5 5'UTR Reference	BIRC5	ENST00000350051.8	chr17	78214253	78214316	GCGGCGCGCCAUUAACCGCCAGAUUUGAAUCGCGGGACCCGUUGGCAGAGGUGGCGGCGGCGGC	GAGAUGUCUGGCGCAGACAUCUC	ACAUUCUUGCAACAGCAGGAGUG	GAGAUGUCUGGCGCAGACAUCUCGCGGCGCGCCAUUAACCGCCAGAUUUGAAUCGCGGGACCCGUUGGCAGAGGUGGCGGCGGCGGCACAUUCUUGCAACAGCAGGAGUG	UAGGACGUGCAUCGCCAGUUG	CACTCCTGCTGTTGCAAGAATGTGCCGCCGCCGCCACCTCTGCCAACGGGTCCCGCGATTCAAATCTGGCGGTTAATGGCGCGCCGCGAGATGTCTGCGCCAGACATCTCGCCCTGAAAGGTTTTACAGCATTGTTGAGGCGGGGTAACTGCGTTTACCCGCCATCCGCACATGCCACCCTCCAGATATATTCGTCTCGAGAGACCGATTGATCTCTTGGGTGACGATACAACTGGCGATGCACGTCCTA			Twist (Oligo pools)	110	TAGGACGTGCATCGCCAGTTG	CACTCCTGCTGTTGCAAGAATGT	66.5	16	GCTAATACGACTCACTATAGAGATGTCTGGCGCAGAC	CACTCCTGCTGTTGCAAGAATGT	63	25
103	Reference	GATA6 5'UTR Reference	GATA6	ENST00000269216.10	chr18	22169589	22171144	GGACUCGCGCUCGCCCGCUGGCGCCCUCGGCUUCUCUCCGCGCCUGGGAGCACCCUCCGCCGCGGCCGUUCUCCAUGCGCAGCGCCCGCCCGAGGAGCUAGACGUCAGCUUGGAGCGGCGCCGGACCGUGG	GAGAUGUCUGGCGCAGACAUCUC	ACAUUCUUGCAACAGCAGGAGUG	GAGAUGUCUGGCGCAGACAUCUCGGACUCGCGCUCGCCCGCUGGCGCCCUCGGCUUCUCUCCGCGCCUGGGAGCACCCUCCGCCGCGGCCGUUCUCCAUGCGCAGCGCCCGCCCGAGGAGCUAGACGUCAGCUUGGAGCGGCGCCGGACCGUGGACAUUCUUGCAACAGCAGGAGUG	UAGGACGUGCAUCGCCAGUUG	CACTCCTGCTGTTGCAAGAATGTCCACGGTCCGGCGCCGCTCCAAGCTGACGTCTAGCTCCTCGGGCGGGCGCTGCGCATGGAGAACGGCCGCGGCGGAGGGTGCTCCCAGGCGCGGAGAGAAGCCGAGGGCGCCAGCGGGCGAGCGCGAGTCCGAGATGTCTGCGCCAGACATCTCCCCTCCAGATATATTCGTCTCGAGAGACCGATTGATCTCTTGGGTGACGATACAACTGGCGATGCACGTCCTA			Twist (Oligo pools)	177	TAGGACGTGCATCGCCAGTTG	CACTCCTGCTGTTGCAAGAATGT	66.5	16	GCTAATACGACTCACTATAGAGATGTCTGGCGCAGAC	CACTCCTGCTGTTGCAAGAATGT	63	25
104	Reference	DSG3 5'UTR Reference	DSG3	ENST00000257189.5	chr18	31447741	31447877	AUAACAGACCAUCUGUAGACUCCUUCGGAAAGCAGCAGAGACGCUGCAGAGGGCUUUUCUUAGACAUCAACUGCAGACGGCUGGCAGGAUAGAAGCAGCGGCUCACUUGGACUUUUUCACCAGGGAAAUCAGAGACA	GAGAUGUCUGGCGCAGACAUCUC	ACAUUCUUGCAACAGCAGGAGUG	GAGAUGUCUGGCGCAGACAUCUCAUAACAGACCAUCUGUAGACUCCUUCGGAAAGCAGCAGAGACGCUGCAGAGGGCUUUUCUUAGACAUCAACUGCAGACGGCUGGCAGGAUAGAAGCAGCGGCUCACUUGGACUUUUUCACCAGGGAAAUCAGAGACAACAUUCUUGCAACAGCAGGAGUG	UAGGACGUGCAUCGCCAGUUG	CACTCCTGCTGTTGCAAGAATGTTGTCTCTGATTTCCCTGGTGAAAAAGTCCAAGTGAGCCGCTGCTTCTATCCTGCCAGCCGTCTGCAGTTGATGTCTAAGAAAAGCCCTCTGCAGCGTCTCTGCTGCTTTCCGAAGGAGTCTACAGATGGTCTGTTATGAGATGTCTGCGCCAGACATCTCAGATATATTCGTCTCGAGAGACCGATTGATCTCTTGGGTGACGATACAACTGGCGATGCACGTCCTA			Twist (Oligo pools)	183	TAGGACGTGCATCGCCAGTTG	CACTCCTGCTGTTGCAAGAATGT	66.5	16	GCTAATACGACTCACTATAGAGATGTCTGGCGCAGAC	CACTCCTGCTGTTGCAAGAATGT	63	25
105	Reference	TCF4 5'UTR Reference	TCF4	ENST00000354452.8	chr18	55587117	55588192	GCGGAUCUGUAGUGGCGGCGGCGGCGGCGGCGGCGGGGAGGCAGCAGGCGCGGGAGCGGGCGCAGGAGCAGGCGGCGGCGGUGGCGGCGGCGGUUAGACAUGAACGCCGCCUCGGCGCCGGCGGUGCACGGAGAGCCCCUUCUCGCGCGCGGGCGGUUUGUGUGAUUUUGCUAAA	GAGAUGUCUGGCGCAGACAUCUC	ACAUUCUUGCAACAGCAGGAGUG	GAGAUGUCUGGCGCAGACAUCUCGCGGAUCUGUAGUGGCGGCGGCGGCGGCGGCGGCGGGGAGGCAGCAGGCGCGGGAGCGGGCGCAGGAGCAGGCGGCGGCGGUGGCGGCGGCGGUUAGACAUGAACGCCGCCUCGGCGCCGGCGGUGCACGGAGAGCCCCUUCUCGCGCGCGGGCGGUUUGUGUGAUUUUGCUAAAACAUUCUUGCAACAGCAGGAGUG	UAGGACGUGCAUCGCCAGUUG	CACTCCTGCTGTTGCAAGAATGTTTTAGCAAAATCACACAAACCGCCCGCGCGCGAGAAGGGGCTCTCCGTGCACCGCCGGCGCCGAGGCGGCGTTCATGTCTAACCGCCGCCGCCACCGCCGCCGCCTGCTCCTGCGCCCGCTCCCGCGCCTGCTGCCTCCCCGCCGCCGCCGCCGCCGCCGCCACTACAGATCCGCGAGATGTCTGCGCCAGACATCTCTGACGATACAACTGGCGATGCACGTCCTA			Twist (Oligo pools)	221	TAGGACGTGCATCGCCAGTTG	CACTCCTGCTGTTGCAAGAATGT	66.5	16	GCTAATACGACTCACTATAGAGATGTCTGGCGCAGAC	CACTCCTGCTGTTGCAAGAATGT	63	25
106	Reference	CYB5A 5'UTR Reference	CYB5A	ENST00000340533.9	chr18	74291876	74291963	GAAUGUCCCGGGUGGAGCUGGCUGAGUCGCGCGCUCUGCUCCACCCGACGGGGCUGUGUGUGCUGGGCCUGGCUCGCGGCGAACCGAG	GAGAUGUCUGGCGCAGACAUCUC	ACAUUCUUGCAACAGCAGGAGUG	GAGAUGUCUGGCGCAGACAUCUCGAAUGUCCCGGGUGGAGCUGGCUGAGUCGCGCGCUCUGCUCCACCCGACGGGGCUGUGUGUGCUGGGCCUGGCUCGCGGCGAACCGAGACAUUCUUGCAACAGCAGGAGUG	UAGGACGUGCAUCGCCAGUUG	CACTCCTGCTGTTGCAAGAATGTCTCGGTTCGCCGCGAGCCAGGCCCAGCACACACAGCCCCGTCGGGTGGAGCAGAGCGCGCGACTCAGCCAGCTCCACCCGGGACATTCGAGATGTCTGCGCCAGACATCTCTTGAGGCGGGGTAACTGCGTTTACCCGCCATCCGCACATGCCACCCTCCAGATATATTCGTCTCGAGAGACCGATTGATCTCTTGGGTGACGATACAACTGGCGATGCACGTCCTA			Twist (Oligo pools)	134	TAGGACGTGCATCGCCAGTTG	CACTCCTGCTGTTGCAAGAATGT	66.5	16	GCTAATACGACTCACTATAGAGATGTCTGGCGCAGAC	CACTCCTGCTGTTGCAAGAATGT	63	25
107	Reference	UHRF1 5'UTR Reference	UHRF1	ENST00000650932.1	chr19	4909501	4910885	AGAGCAGCUGGCAGCGCGGCGGGCAGCGUUUGCCGAGCGGGCGCUCCGGGUCGCACGCAAGUCCGCGCGGGGUCCGGGCCACGCACGCGGUUUCAUCGCCAUCCCCAGCCGGGCCACGCGCGCAGGCAGACAAGCUGUUCGCGGCGACCGGAGAGCGCCGACACC	GAGAUGUCUGGCGCAGACAUCUC	ACAUUCUUGCAACAGCAGGAGUG	GAGAUGUCUGGCGCAGACAUCUCAGAGCAGCUGGCAGCGCGGCGGGCAGCGUUUGCCGAGCGGGCGCUCCGGGUCGCACGCAAGUCCGCGCGGGGUCCGGGCCACGCACGCGGUUUCAUCGCCAUCCCCAGCCGGGCCACGCGCGCAGGCAGACAAGCUGUUCGCGGCGACCGGAGAGCGCCGACACCACAUUCUUGCAACAGCAGGAGUG	UAGGACGUGCAUCGCCAGUUG	CACTCCTGCTGTTGCAAGAATGTGGTGTCGGCGCTCTCCGGTCGCCGCGAACAGCTTGTCTGCCTGCGCGCGTGGCCCGGCTGGGGATGGCGATGAAACCGCGTGCGTGGCCCGGACCCCGCGCGGACTTGCGTGCGACCCGGAGCGCCCGCTCGGCAAACGCTGCCCGCCGCGCTGCCAGCTGCTCTGAGATGTCTGCGCCAGACATCTCATCTCTTGGGTGACGATACAACTGGCGATGCACGTCCTA			Twist (Oligo pools)	211	TAGGACGTGCATCGCCAGTTG	CACTCCTGCTGTTGCAAGAATGT	66.5	16	GCTAATACGACTCACTATAGAGATGTCTGGCGCAGAC	CACTCCTGCTGTTGCAAGAATGT	63	25
108	Reference	SMARCA4 5'UTR Reference	SMARCA4	ENST00000646693.2	chr19	10961030	10984151	GGGCGCGCGCGCGAGGCUUCCCCUCGUUUGGCGGCGGCGGCGGCUUCUUUGUUUCGUGAAGAGAAGCGAGACGCCCAUUCUGCCCCCGGCCCCGCGCGGAGGGGCGGGGGAGGCGCCGGGAAGUCGACGGCGCCGGCGGCUCCUGGAGGCCACUGUCUGCAGCUCCCGUGAAG	GAGAUGUCUGGCGCAGACAUCUC	ACAUUCUUGCAACAGCAGGAGUG	GAGAUGUCUGGCGCAGACAUCUCGGGCGCGCGCGCGAGGCUUCCCCUCGUUUGGCGGCGGCGGCGGCUUCUUUGUUUCGUGAAGAGAAGCGAGACGCCCAUUCUGCCCCCGGCCCCGCGCGGAGGGGCGGGGGAGGCGCCGGGAAGUCGACGGCGCCGGCGGCUCCUGGAGGCCACUGUCUGCAGCUCCCGUGAAGACAUUCUUGCAACAGCAGGAGUG	UAGGACGUGCAUCGCCAGUUG	CACTCCTGCTGTTGCAAGAATGTCTTCACGGGAGCTGCAGACAGTGGCCTCCAGGAGCCGCCGGCGCCGTCGACTTCCCGGCGCCTCCCCCGCCCCTCCGCGCGGGGCCGGGGGCAGAATGGGCGTCTCGCTTCTCTTCACGAAACAAAGAAGCCGCCGCCGCCGCCAAACGAGGGGAAGCCTCGCGCGCGCGCCCGAGATGTCTGCGCCAGACATCTCGGTGACGATACAACTGGCGATGCACGTCCTA			Twist (Oligo pools)	219	TAGGACGTGCATCGCCAGTTG	CACTCCTGCTGTTGCAAGAATGT	66.5	16	GCTAATACGACTCACTATAGAGATGTCTGGCGCAGAC	CACTCCTGCTGTTGCAAGAATGT	63	25
109	Reference	NOTCH3 5'UTR Reference	NOTCH3	ENST00000263388.7	chr19	15200906	15200995	CUUCGGCGAAGUUGGCGGCGCGGAGGCUGGCCCGGGACGCGCCCGGAGCCCAGGGAAGGAGGGAGGAGGGGAGGGUCGCGGCCGGCCGCC	GAGAUGUCUGGCGCAGACAUCUC	ACAUUCUUGCAACAGCAGGAGUG	GAGAUGUCUGGCGCAGACAUCUCCUUCGGCGAAGUUGGCGGCGCGGAGGCUGGCCCGGGACGCGCCCGGAGCCCAGGGAAGGAGGGAGGAGGGGAGGGUCGCGGCCGGCCGCCACAUUCUUGCAACAGCAGGAGUG	UAGGACGUGCAUCGCCAGUUG	CACTCCTGCTGTTGCAAGAATGTGGCGGCCGGCCGCGACCCTCCCCTCCTCCCTCCTTCCCTGGGCTCCGGGCGCGTCCCGGGCCAGCCTCCGCGCCGCCAACTTCGCCGAAGGAGATGTCTGCGCCAGACATCTCGAGGCGGGGTAACTGCGTTTACCCGCCATCCGCACATGCCACCCTCCAGATATATTCGTCTCGAGAGACCGATTGATCTCTTGGGTGACGATACAACTGGCGATGCACGTCCTA			Twist (Oligo pools)	136	TAGGACGTGCATCGCCAGTTG	CACTCCTGCTGTTGCAAGAATGT	66.5	16	GCTAATACGACTCACTATAGAGATGTCTGGCGCAGAC	CACTCCTGCTGTTGCAAGAATGT	63	25
110	Reference	ZNF382 5'UTR Reference	ZNF382	ENST00000292928.7	chr19	36605313	36609914	GCAGACGACUCACCCUGGGCCGGGGGUGAGGCUUGGACUGUUUCUUUUUCCAAAAGAGGAGCUCAAAAGAGAAAGUUCAUCUAGAAAUCUCAAAGCCAUGUCUCAGGAUGAACUAGAGU	GAGAUGUCUGGCGCAGACAUCUC	ACAUUCUUGCAACAGCAGGAGUG	GAGAUGUCUGGCGCAGACAUCUCGCAGACGACUCACCCUGGGCCGGGGGUGAGGCUUGGACUGUUUCUUUUUCCAAAAGAGGAGCUCAAAAGAGAAAGUUCAUCUAGAAAUCUCAAAGCCAUGUCUCAGGAUGAACUAGAGUACAUUCUUGCAACAGCAGGAGUG	UAGGACGUGCAUCGCCAGUUG	CACTCCTGCTGTTGCAAGAATGTACTCTAGTTCATCCTGAGACATGGCTTTGAGATTTCTAGATGAACTTTCTCTTTTGAGCTCCTCTTTTGGAAAAAGAAACAGTCCAAGCCTCACCCCCGGCCCAGGGTGAGTCGTCTGCGAGATGTCTGCGCCAGACATCTCCCGCACATGCCACCCTCCAGATATATTCGTCTCGAGAGACCGATTGATCTCTTGGGTGACGATACAACTGGCGATGCACGTCCTA			Twist (Oligo pools)	165	TAGGACGTGCATCGCCAGTTG	CACTCCTGCTGTTGCAAGAATGT	66.5	16	GCTAATACGACTCACTATAGAGATGTCTGGCGCAGAC	CACTCCTGCTGTTGCAAGAATGT	63	25
111	Reference	MAP4K1 5'UTR Reference	MAP4K1	ENST00000396857.7	chr19	38617896	38617953	AGUUGAGCCCUGAGGCCCUGCUGGCCCCUGGGCGCAGGCCCAGCUCAGGCCCCCAGGG	GAGAUGUCUGGCGCAGACAUCUC	ACAUUCUUGCAACAGCAGGAGUG	GAGAUGUCUGGCGCAGACAUCUCAGUUGAGCCCUGAGGCCCUGCUGGCCCCUGGGCGCAGGCCCAGCUCAGGCCCCCAGGGACAUUCUUGCAACAGCAGGAGUG	UAGGACGUGCAUCGCCAGUUG	CACTCCTGCTGTTGCAAGAATGTCCCTGGGGGCCTGAGCTGGGCCTGCGCCCAGGGGCCAGCAGGGCCTCAGGGCTCAACTGAGATGTCTGCGCCAGACATCTCTTAGTTGCCCTGAAAGGTTTTACAGCATTGTTGAGGCGGGGTAACTGCGTTTACCCGCCATCCGCACATGCCACCCTCCAGATATATTCGTCTCGAGAGACCGATTGATCTCTTGGGTGACGATACAACTGGCGATGCACGTCCTA			Twist (Oligo pools)	104	TAGGACGTGCATCGCCAGTTG	CACTCCTGCTGTTGCAAGAATGT	66.5	16	GCTAATACGACTCACTATAGAGATGTCTGGCGCAGAC	CACTCCTGCTGTTGCAAGAATGT	63	25
112	Reference	ACTN4 5'UTR Reference	ACTN4	ENST00000252699.7	chr19	38647649	38647745	GAAGCAGCUGAAGCGGCGGUAGCGGCGGCGGCUCGGGCAGAGGGGCGGGAGCUGAGGCGGGAGCGGACAGGCUGGUGGGCGAGCGAGAGGCGGCGGA	GAGAUGUCUGGCGCAGACAUCUC	ACAUUCUUGCAACAGCAGGAGUG	GAGAUGUCUGGCGCAGACAUCUCGAAGCAGCUGAAGCGGCGGUAGCGGCGGCGGCUCGGGCAGAGGGGCGGGAGCUGAGGCGGGAGCGGACAGGCUGGUGGGCGAGCGAGAGGCGGCGGAACAUUCUUGCAACAGCAGGAGUG	UAGGACGUGCAUCGCCAGUUG	CACTCCTGCTGTTGCAAGAATGTTCCGCCGCCTCTCGCTCGCCCACCAGCCTGTCCGCTCCCGCCTCAGCTCCCGCCCCTCTGCCCGAGCCGCCGCCGCTACCGCCGCTTCAGCTGCTTCGAGATGTCTGCGCCAGACATCTCGGTAACTGCGTTTACCCGCCATCCGCACATGCCACCCTCCAGATATATTCGTCTCGAGAGACCGATTGATCTCTTGGGTGACGATACAACTGGCGATGCACGTCCTA			Twist (Oligo pools)	143	TAGGACGTGCATCGCCAGTTG	CACTCCTGCTGTTGCAAGAATGT	66.5	16	GCTAATACGACTCACTATAGAGATGTCTGGCGCAGAC	CACTCCTGCTGTTGCAAGAATGT	63	25
113	Reference	SIRT2 5'UTR Reference	SIRT2	ENST00000249396.12	chr19	38899522	38899618	AGUCGGUGACAGGACAGAGCAGUCGGUGACGGGACACAGUGGUUGGUGACGGGACAGAGCGGUCGGUGACAGCCUCAAGGGCUUCAGCACCGCGCCC	GAGAUGUCUGGCGCAGACAUCUC	ACAUUCUUGCAACAGCAGGAGUG	GAGAUGUCUGGCGCAGACAUCUCAGUCGGUGACAGGACAGAGCAGUCGGUGACGGGACACAGUGGUUGGUGACGGGACAGAGCGGUCGGUGACAGCCUCAAGGGCUUCAGCACCGCGCCCACAUUCUUGCAACAGCAGGAGUG	UAGGACGUGCAUCGCCAGUUG	CACTCCTGCTGTTGCAAGAATGTGGGCGCGGTGCTGAAGCCCTTGAGGCTGTCACCGACCGCTCTGTCCCGTCACCAACCACTGTGTCCCGTCACCGACTGCTCTGTCCTGTCACCGACTGAGATGTCTGCGCCAGACATCTCGGTAACTGCGTTTACCCGCCATCCGCACATGCCACCCTCCAGATATATTCGTCTCGAGAGACCGATTGATCTCTTGGGTGACGATACAACTGGCGATGCACGTCCTA			Twist (Oligo pools)	143	TAGGACGTGCATCGCCAGTTG	CACTCCTGCTGTTGCAAGAATGT	66.5	16	GCTAATACGACTCACTATAGAGATGTCTGGCGCAGAC	CACTCCTGCTGTTGCAAGAATGT	63	25
114	Reference	AXL 5'UTR Reference	AXL	ENST00000301178.9	chr19	41219223	41219392	GAGAAGGCGGCUGCUGGGCAGAGCCGGUGGCAAGGGCCUCCCCUGCCGCUGUGCCAGGCAGGCAGUGCCAAAUCCGGGGAGCCUGGAGCUGGGGGGAGGGCCGGGGACAGCCCGGCCCUGCCCCCUCCCCCGCUGGGAGCCCAACAACUUCUGAGGAAAGUUUGGCACCC	GAGAUGUCUGGCGCAGACAUCUC	ACAUUCUUGCAACAGCAGGAGUG	GAGAUGUCUGGCGCAGACAUCUCGAGAAGGCGGCUGCUGGGCAGAGCCGGUGGCAAGGGCCUCCCCUGCCGCUGUGCCAGGCAGGCAGUGCCAAAUCCGGGGAGCCUGGAGCUGGGGGGAGGGCCGGGGACAGCCCGGCCCUGCCCCCUCCCCCGCUGGGAGCCCAACAACUUCUGAGGAAAGUUUGGCACCCACAUUCUUGCAACAGCAGGAGUG	UAGGACGUGCAUCGCCAGUUG	CACTCCTGCTGTTGCAAGAATGTGGGTGCCAAACTTTCCTCAGAAGTTGTTGGGCTCCCAGCGGGGGAGGGGGCAGGGCCGGGCTGTCCCCGGCCCTCCCCCCAGCTCCAGGCTCCCCGGATTTGGCACTGCCTGCCTGGCACAGCGGCAGGGGAGGCCCTTGCCACCGGCTCTGCCCAGCAGCCGCCTTCTCGAGATGTCTGCGCCAGACATCTCTTGGGTGACGATACAACTGGCGATGCACGTCCTA			Twist (Oligo pools)	216	TAGGACGTGCATCGCCAGTTG	CACTCCTGCTGTTGCAAGAATGT	66.5	16	GCTAATACGACTCACTATAGAGATGTCTGGCGCAGAC	CACTCCTGCTGTTGCAAGAATGT	63	25
115	Reference	GSK3A 5'UTR Reference	GSK3A	ENST00000222330.8	chr19	42242466	42242602	GCUGGGCCGGAGCCGGAGCCCAAGCCAGAGCGGCGCGGCCUGGAAGAGGCCAGGGCCCGGGGGAGGCGGCGGCAGCGGCGGCGGCUGGGGCAGCCCGGGCAGCCCGAGCCCCGCAGCCUGGGCCUGUGCUCGGCGCC	GAGAUGUCUGGCGCAGACAUCUC	ACAUUCUUGCAACAGCAGGAGUG	GAGAUGUCUGGCGCAGACAUCUCGCUGGGCCGGAGCCGGAGCCCAAGCCAGAGCGGCGCGGCCUGGAAGAGGCCAGGGCCCGGGGGAGGCGGCGGCAGCGGCGGCGGCUGGGGCAGCCCGGGCAGCCCGAGCCCCGCAGCCUGGGCCUGUGCUCGGCGCCACAUUCUUGCAACAGCAGGAGUG	UAGGACGUGCAUCGCCAGUUG	CACTCCTGCTGTTGCAAGAATGTGGCGCCGAGCACAGGCCCAGGCTGCGGGGCTCGGGCTGCCCGGGCTGCCCCAGCCGCCGCCGCTGCCGCCGCCTCCCCCGGGCCCTGGCCTCTTCCAGGCCGCGCCGCTCTGGCTTGGGCTCCGGCTCCGGCCCAGCGAGATGTCTGCGCCAGACATCTCAGATATATTCGTCTCGAGAGACCGATTGATCTCTTGGGTGACGATACAACTGGCGATGCACGTCCTA			Twist (Oligo pools)	183	TAGGACGTGCATCGCCAGTTG	CACTCCTGCTGTTGCAAGAATGT	66.5	16	GCTAATACGACTCACTATAGAGATGTCTGGCGCAGAC	CACTCCTGCTGTTGCAAGAATGT	63	25
116	Reference	ERF 5'UTR Reference	ERF	ENST00000222329.9	chr19	42255000	42255128	GAGAGGCUCUGAGAGGCGAGGCCGGGUGAGGCGGCGAGGGCGGCCCGACGGGCGCGGGACGGGACGGGGCAGCGAGGGCGCCGGGAGCCGCGGCCCGGAAUCGGGGCGCUUCGCCCCGGGCCCCCCAGC	GAGAUGUCUGGCGCAGACAUCUC	ACAUUCUUGCAACAGCAGGAGUG	GAGAUGUCUGGCGCAGACAUCUCGAGAGGCUCUGAGAGGCGAGGCCGGGUGAGGCGGCGAGGGCGGCCCGACGGGCGCGGGACGGGACGGGGCAGCGAGGGCGCCGGGAGCCGCGGCCCGGAAUCGGGGCGCUUCGCCCCGGGCCCCCCAGCACAUUCUUGCAACAGCAGGAGUG	UAGGACGUGCAUCGCCAGUUG	CACTCCTGCTGTTGCAAGAATGTGCTGGGGGGCCCGGGGCGAAGCGCCCCGATTCCGGGCCGCGGCTCCCGGCGCCCTCGCTGCCCCGTCCCGTCCCGCGCCCGTCGGGCCGCCCTCGCCGCCTCACCCGGCCTCGCCTCTCAGAGCCTCTCGAGATGTCTGCGCCAGACATCTCCACCCTCCAGATATATTCGTCTCGAGAGACCGATTGATCTCTTGGGTGACGATACAACTGGCGATGCACGTCCTA			Twist (Oligo pools)	175	TAGGACGTGCATCGCCAGTTG	CACTCCTGCTGTTGCAAGAATGT	66.5	16	GCTAATACGACTCACTATAGAGATGTCTGGCGCAGAC	CACTCCTGCTGTTGCAAGAATGT	63	25
117	Reference	BAX 5'UTR Reference	BAX	ENST00000345358.12	chr19	48954875	48954928	GCGCUGCGGCCGCCCGCGCGGACCCGGCGAGAGGCGGCGGCGGGAGCGGCGGUG	GAGAUGUCUGGCGCAGACAUCUC	ACAUUCUUGCAACAGCAGGAGUG	GAGAUGUCUGGCGCAGACAUCUCGCGCUGCGGCCGCCCGCGCGGACCCGGCGAGAGGCGGCGGCGGGAGCGGCGGUGACAUUCUUGCAACAGCAGGAGUG	UAGGACGUGCAUCGCCAGUUG	CACTCCTGCTGTTGCAAGAATGTCACCGCCGCTCCCGCCGCCGCCTCTCGCCGGGTCCGCGCGGGCGGCCGCAGCGCGAGATGTCTGCGCCAGACATCTCGGTTTTAGTTGCCCTGAAAGGTTTTACAGCATTGTTGAGGCGGGGTAACTGCGTTTACCCGCCATCCGCACATGCCACCCTCCAGATATATTCGTCTCGAGAGACCGATTGATCTCTTGGGTGACGATACAACTGGCGATGCACGTCCTA			Twist (Oligo pools)	100	TAGGACGTGCATCGCCAGTTG	CACTCCTGCTGTTGCAAGAATGT	66.5	16	GCTAATACGACTCACTATAGAGATGTCTGGCGCAGAC	CACTCCTGCTGTTGCAAGAATGT	63	25
118	Reference	BCL2L12 5'UTR Reference	BCL2L12	ENST00000246784.8	chr19	49665933	49666692	CCUUUCUACGCUGGGCCGGUUAUCGACCCGGCCCAGUGCGCAGGCGCGGGAAAGUUGAACUAAUAAAGUUUGUACGAGUUCAGUGGAGGAGACCGCAAGUUGAGUGGAGGAGGCGGCGGUGGGGCCCCGGACCAGGUGCCUCC	GAGAUGUCUGGCGCAGACAUCUC	ACAUUCUUGCAACAGCAGGAGUG	GAGAUGUCUGGCGCAGACAUCUCCCUUUCUACGCUGGGCCGGUUAUCGACCCGGCCCAGUGCGCAGGCGCGGGAAAGUUGAACUAAUAAAGUUUGUACGAGUUCAGUGGAGGAGACCGCAAGUUGAGUGGAGGAGGCGGCGGUGGGGCCCCGGACCAGGUGCCUCCACAUUCUUGCAACAGCAGGAGUG	UAGGACGUGCAUCGCCAGUUG	CACTCCTGCTGTTGCAAGAATGTGGAGGCACCTGGTCCGGGGCCCCACCGCCGCCTCCTCCACTCAACTTGCGGTCTCCTCCACTGAACTCGTACAAACTTTATTAGTTCAACTTTCCCGCGCCTGCGCACTGGGCCGGGTCGATAACCGGCCCAGCGTAGAAAGGGAGATGTCTGCGCCAGACATCTCATTCGTCTCGAGAGACCGATTGATCTCTTGGGTGACGATACAACTGGCGATGCACGTCCTA			Twist (Oligo pools)	189	TAGGACGTGCATCGCCAGTTG	CACTCCTGCTGTTGCAAGAATGT	66.5	16	GCTAATACGACTCACTATAGAGATGTCTGGCGCAGAC	CACTCCTGCTGTTGCAAGAATGT	63	25
119	Reference	HAS1 5'UTR Reference	HAS1	ENST00000540069.7	chr19	51723934	51723991	ACAGAGAGGCUGGGAGAGCAAGCCGGAGAGAAGAGAGAGCCCGGCCAGACCCACUGCG	GAGAUGUCUGGCGCAGACAUCUC	ACAUUCUUGCAACAGCAGGAGUG	GAGAUGUCUGGCGCAGACAUCUCACAGAGAGGCUGGGAGAGCAAGCCGGAGAGAAGAGAGAGCCCGGCCAGACCCACUGCGACAUUCUUGCAACAGCAGGAGUG	UAGGACGUGCAUCGCCAGUUG	CACTCCTGCTGTTGCAAGAATGTCGCAGTGGGTCTGGCCGGGCTCTCTCTTCTCTCCGGCTTGCTCTCCCAGCCTCTCTGTGAGATGTCTGCGCCAGACATCTCTTAGTTGCCCTGAAAGGTTTTACAGCATTGTTGAGGCGGGGTAACTGCGTTTACCCGCCATCCGCACATGCCACCCTCCAGATATATTCGTCTCGAGAGACCGATTGATCTCTTGGGTGACGATACAACTGGCGATGCACGTCCTA			Twist (Oligo pools)	104	TAGGACGTGCATCGCCAGTTG	CACTCCTGCTGTTGCAAGAATGT	66.5	16	GCTAATACGACTCACTATAGAGATGTCTGGCGCAGAC	CACTCCTGCTGTTGCAAGAATGT	63	25
120	Reference	ID2 5'UTR Reference	ID2	ENST00000396290.2	chr2	8682056	8682165	AUUCUGAGCCGAGCCCGGUGCCAAGCGCAGCUAGCUCAGCAGGCGGCAGCGGCGGCCUGAGCUUCAGGGCAGCCAGCUCCCUCCCGGUCUCGCCUUCCCUCGCGGUCAGC	GAGAUGUCUGGCGCAGACAUCUC	ACAUUCUUGCAACAGCAGGAGUG	GAGAUGUCUGGCGCAGACAUCUCAUUCUGAGCCGAGCCCGGUGCCAAGCGCAGCUAGCUCAGCAGGCGGCAGCGGCGGCCUGAGCUUCAGGGCAGCCAGCUCCCUCCCGGUCUCGCCUUCCCUCGCGGUCAGCACAUUCUUGCAACAGCAGGAGUG	UAGGACGUGCAUCGCCAGUUG	CACTCCTGCTGTTGCAAGAATGTGCTGACCGCGAGGGAAGGCGAGACCGGGAGGGAGCTGGCTGCCCTGAAGCTCAGGCCGCCGCTGCCGCCTGCTGAGCTAGCTGCGCTTGGCACCGGGCTCGGCTCAGAATGAGATGTCTGCGCCAGACATCTCACCCGCCATCCGCACATGCCACCCTCCAGATATATTCGTCTCGAGAGACCGATTGATCTCTTGGGTGACGATACAACTGGCGATGCACGTCCTA			Twist (Oligo pools)	156	TAGGACGTGCATCGCCAGTTG	CACTCCTGCTGTTGCAAGAATGT	66.5	16	GCTAATACGACTCACTATAGAGATGTCTGGCGCAGAC	CACTCCTGCTGTTGCAAGAATGT	63	25
121	Reference	YWHAQ 5'UTR Reference	YWHAQ	ENST00000238081.8	chr2	9630453	9630997	AAAGCCAAAAGCAGAUCAAAGUGGUGGGACUCGCGUCGCGGCCGCGGAGACGUGAAGCUCUCGAGGCUCCUCCCGCUGCGGGUCGGCGCUCGCCCUCGCUCUCCUCGCCCUCCGCCCCGGCCCCGGCCCCGCGCCCGCC	GAGAUGUCUGGCGCAGACAUCUC	ACAUUCUUGCAACAGCAGGAGUG	GAGAUGUCUGGCGCAGACAUCUCAAAGCCAAAAGCAGAUCAAAGUGGUGGGACUCGCGUCGCGGCCGCGGAGACGUGAAGCUCUCGAGGCUCCUCCCGCUGCGGGUCGGCGCUCGCCCUCGCUCUCCUCGCCCUCCGCCCCGGCCCCGGCCCCGCGCCCGCCACAUUCUUGCAACAGCAGGAGUG	UAGGACGUGCAUCGCCAGUUG	CACTCCTGCTGTTGCAAGAATGTGGCGGGCGCGGGGCCGGGGCCGGGGCGGAGGGCGAGGAGAGCGAGGGCGAGCGCCGACCCGCAGCGGGAGGAGCCTCGAGAGCTTCACGTCTCCGCGGCCGCGACGCGAGTCCCACCACTTTGATCTGCTTTTGGCTTTGAGATGTCTGCGCCAGACATCTCATATATTCGTCTCGAGAGACCGATTGATCTCTTGGGTGACGATACAACTGGCGATGCACGTCCTA			Twist (Oligo pools)	185	TAGGACGTGCATCGCCAGTTG	CACTCCTGCTGTTGCAAGAATGT	66.5	16	GCTAATACGACTCACTATAGAGATGTCTGGCGCAGAC	CACTCCTGCTGTTGCAAGAATGT	63	25
122	Reference	NRBP1 5'UTR Reference	NRBP1	ENST00000379852.8	chr2	27428631	27433273	GGUUGCGCUGCGGAGCGCAGCUGUGAGGGAGUCGCUGUGAUCCGGGGCCCCGGAACCCGAGCUGGAGCUGAAGCGCAGGCUGCGGGGCGCGGAGUCGGGAGGCCUGAGUGUUCCUUCCAGC	GAGAUGUCUGGCGCAGACAUCUC	ACAUUCUUGCAACAGCAGGAGUG	GAGAUGUCUGGCGCAGACAUCUCGGUUGCGCUGCGGAGCGCAGCUGUGAGGGAGUCGCUGUGAUCCGGGGCCCCGGAACCCGAGCUGGAGCUGAAGCGCAGGCUGCGGGGCGCGGAGUCGGGAGGCCUGAGUGUUCCUUCCAGCACAUUCUUGCAACAGCAGGAGUG	UAGGACGUGCAUCGCCAGUUG	CACTCCTGCTGTTGCAAGAATGTGCTGGAAGGAACACTCAGGCCTCCCGACTCCGCGCCCCGCAGCCTGCGCTTCAGCTCCAGCTCGGGTTCCGGGGCCCCGGATCACAGCGACTCCCTCACAGCTGCGCTCCGCAGCGCAACCGAGATGTCTGCGCCAGACATCTCGCACATGCCACCCTCCAGATATATTCGTCTCGAGAGACCGATTGATCTCTTGGGTGACGATACAACTGGCGATGCACGTCCTA			Twist (Oligo pools)	167	TAGGACGTGCATCGCCAGTTG	CACTCCTGCTGTTGCAAGAATGT	66.5	16	GCTAATACGACTCACTATAGAGATGTCTGGCGCAGAC	CACTCCTGCTGTTGCAAGAATGT	63	25
123	Reference	RTN4 5'UTR Reference	RTN4	ENST00000337526.11	chr2	55050301	55050451	AUUGUUCCGGGAGCCGUCACCACAGUAGGUCCCUCGGCUCAGUCGGCCCAGCCCCUCUCAGUCCUCCCCAACCCCCACAACCGCCCGCGGCUCUGAGACGCGGCCCCGGCGGCGGCGGCAGCAGCUGCAGCAUCAUCUCCACCCUCCAGCC	GAGAUGUCUGGCGCAGACAUCUC	ACAUUCUUGCAACAGCAGGAGUG	GAGAUGUCUGGCGCAGACAUCUCAUUGUUCCGGGAGCCGUCACCACAGUAGGUCCCUCGGCUCAGUCGGCCCAGCCCCUCUCAGUCCUCCCCAACCCCCACAACCGCCCGCGGCUCUGAGACGCGGCCCCGGCGGCGGCGGCAGCAGCUGCAGCAUCAUCUCCACCCUCCAGCCACAUUCUUGCAACAGCAGGAGUG	UAGGACGUGCAUCGCCAGUUG	CACTCCTGCTGTTGCAAGAATGTGGCTGGAGGGTGGAGATGATGCTGCAGCTGCTGCCGCCGCCGCCGGGGCCGCGTCTCAGAGCCGCGGGCGGTTGTGGGGGTTGGGGAGGACTGAGAGGGGCTGGGCCGACTGAGCCGAGGGACCTACTGTGGTGACGGCTCCCGGAACAATGAGATGTCTGCGCCAGACATCTCCGAGAGACCGATTGATCTCTTGGGTGACGATACAACTGGCGATGCACGTCCTA			Twist (Oligo pools)	197	TAGGACGTGCATCGCCAGTTG	CACTCCTGCTGTTGCAAGAATGT	66.5	16	GCTAATACGACTCACTATAGAGATGTCTGGCGCAGAC	CACTCCTGCTGTTGCAAGAATGT	63	25
124	Reference	HTRA2 5'UTR Reference	HTRA2	ENST00000258080.8	chr2	74529933	74530006	CUACUGUCCGCCUGCUCGCGUCCUGGGUGCCGCCUCUGAGUAGGGCGGGCGAGGAGGCAGCCAAGGCGGAGCUG	GAGAUGUCUGGCGCAGACAUCUC	ACAUUCUUGCAACAGCAGGAGUG	GAGAUGUCUGGCGCAGACAUCUCCUACUGUCCGCCUGCUCGCGUCCUGGGUGCCGCCUCUGAGUAGGGCGGGCGAGGAGGCAGCCAAGGCGGAGCUGACAUUCUUGCAACAGCAGGAGUG	UAGGACGUGCAUCGCCAGUUG	CACTCCTGCTGTTGCAAGAATGTCAGCTCCGCCTTGGCTGCCTCCTCGCCCGCCCTACTCAGAGGCGGCACCCAGGACGCGAGCAGGCGGACAGTAGGAGATGTCTGCGCCAGACATCTCGTTTTACAGCATTGTTGAGGCGGGGTAACTGCGTTTACCCGCCATCCGCACATGCCACCCTCCAGATATATTCGTCTCGAGAGACCGATTGATCTCTTGGGTGACGATACAACTGGCGATGCACGTCCTA			Twist (Oligo pools)	120	TAGGACGTGCATCGCCAGTTG	CACTCCTGCTGTTGCAAGAATGT	66.5	16	GCTAATACGACTCACTATAGAGATGTCTGGCGCAGAC	CACTCCTGCTGTTGCAAGAATGT	63	25
125	Reference	CTNNA2 5'UTR Reference	CTNNA2	ENST00000402739.9	chr2	79513051	79651556	AGAGCAGGCGGCACCGCACCUCGGCCAGAGGCGGCUGCAGCAGCUGCUGCCCUUGUCCCUGCCGCCGCCUCUCCAGUCCCUUCUGUGAUUACCACUCCAGCUGCUGGGAACGGGCGAGAAAGAGGAGGAGGCGAGAAACUCCCACCGACCCACAGAGGGAGC	GAGAUGUCUGGCGCAGACAUCUC	ACAUUCUUGCAACAGCAGGAGUG	GAGAUGUCUGGCGCAGACAUCUCAGAGCAGGCGGCACCGCACCUCGGCCAGAGGCGGCUGCAGCAGCUGCUGCCCUUGUCCCUGCCGCCGCCUCUCCAGUCCCUUCUGUGAUUACCACUCCAGCUGCUGGGAACGGGCGAGAAAGAGGAGGAGGCGAGAAACUCCCACCGACCCACAGAGGGAGCACAUUCUUGCAACAGCAGGAGUG	UAGGACGUGCAUCGCCAGUUG	CACTCCTGCTGTTGCAAGAATGTGCTCCCTCTGTGGGTCGGTGGGAGTTTCTCGCCTCCTCCTCTTTCTCGCCCGTTCCCAGCAGCTGGAGTGGTAATCACAGAAGGGACTGGAGAGGCGGCGGCAGGGACAAGGGCAGCAGCTGCTGCAGCCGCCTCTGGCCGAGGTGCGGTGCCGCCTGCTCTGAGATGTCTGCGCCAGACATCTCTTGATCTCTTGGGTGACGATACAACTGGCGATGCACGTCCTA			Twist (Oligo pools)	208	TAGGACGTGCATCGCCAGTTG	CACTCCTGCTGTTGCAAGAATGT	66.5	16	GCTAATACGACTCACTATAGAGATGTCTGGCGCAGAC	CACTCCTGCTGTTGCAAGAATGT	63	25
126	Reference	KDM3A 5'UTR Reference	KDM3A	ENST00000312912.10	chr2	86441371	86442047	AAGUCAGCGCUGGAGUCGGCUAGGCGGCUGGAAACGGCGGCUGCCGCCGGUGACUCAGGGAGGCGGGAGGCGGGGGAGGAGCUCUUCCUGCAGGCGUGGAAACC	GAGAUGUCUGGCGCAGACAUCUC	ACAUUCUUGCAACAGCAGGAGUG	GAGAUGUCUGGCGCAGACAUCUCAAGUCAGCGCUGGAGUCGGCUAGGCGGCUGGAAACGGCGGCUGCCGCCGGUGACUCAGGGAGGCGGGAGGCGGGGGAGGAGCUCUUCCUGCAGGCGUGGAAACCACAUUCUUGCAACAGCAGGAGUG	UAGGACGUGCAUCGCCAGUUG	CACTCCTGCTGTTGCAAGAATGTGGTTTCCACGCCTGCAGGAAGAGCTCCTCCCCCGCCTCCCGCCTCCCTGAGTCACCGGCGGCAGCCGCCGTTTCCAGCCGCCTAGCCGACTCCAGCGCTGACTTGAGATGTCTGCGCCAGACATCTCGCGTTTACCCGCCATCCGCACATGCCACCCTCCAGATATATTCGTCTCGAGAGACCGATTGATCTCTTGGGTGACGATACAACTGGCGATGCACGTCCTA			Twist (Oligo pools)	150	TAGGACGTGCATCGCCAGTTG	CACTCCTGCTGTTGCAAGAATGT	66.5	16	GCTAATACGACTCACTATAGAGATGTCTGGCGCAGAC	CACTCCTGCTGTTGCAAGAATGT	63	25
127	Reference	MAL 5'UTR Reference	MAL	ENST00000309988.9	chr2	95025708	95025792	ACUGGGCUCCGCGGAGCCAGCGAGAGGUCUGCGCGGAGUCUGAGCGGCGCUCGUCCCGUCCCAAGGCCGACGCCAGCACGCCGUC	GAGAUGUCUGGCGCAGACAUCUC	ACAUUCUUGCAACAGCAGGAGUG	GAGAUGUCUGGCGCAGACAUCUCACUGGGCUCCGCGGAGCCAGCGAGAGGUCUGCGCGGAGUCUGAGCGGCGCUCGUCCCGUCCCAAGGCCGACGCCAGCACGCCGUCACAUUCUUGCAACAGCAGGAGUG	UAGGACGUGCAUCGCCAGUUG	CACTCCTGCTGTTGCAAGAATGTGACGGCGTGCTGGCGTCGGCCTTGGGACGGGACGAGCGCCGCTCAGACTCCGCGCAGACCTCTCGCTGGCTCCGCGGAGCCCAGTGAGATGTCTGCGCCAGACATCTCTTGTTGAGGCGGGGTAACTGCGTTTACCCGCCATCCGCACATGCCACCCTCCAGATATATTCGTCTCGAGAGACCGATTGATCTCTTGGGTGACGATACAACTGGCGATGCACGTCCTA			Twist (Oligo pools)	131	TAGGACGTGCATCGCCAGTTG	CACTCCTGCTGTTGCAAGAATGT	66.5	16	GCTAATACGACTCACTATAGAGATGTCTGGCGCAGAC	CACTCCTGCTGTTGCAAGAATGT	63	25
128	Reference	MERTK 5'UTR Reference	MERTK	ENST00000295408.9	chr2	111898607	111898735	ACUCGGCACUCACUGCCCGGGCCGCCCGGACAGGGAGCUUCGCUGGCGCGCUUGGCCGGCGACAGGACAGGUUCGGGACGUCCAUCUGUCCAUCCGUCCGGAGAGAAAUUACAGAUCCGCAGCCCCGGG	GAGAUGUCUGGCGCAGACAUCUC	ACAUUCUUGCAACAGCAGGAGUG	GAGAUGUCUGGCGCAGACAUCUCACUCGGCACUCACUGCCCGGGCCGCCCGGACAGGGAGCUUCGCUGGCGCGCUUGGCCGGCGACAGGACAGGUUCGGGACGUCCAUCUGUCCAUCCGUCCGGAGAGAAAUUACAGAUCCGCAGCCCCGGGACAUUCUUGCAACAGCAGGAGUG	UAGGACGUGCAUCGCCAGUUG	CACTCCTGCTGTTGCAAGAATGTCCCGGGGCTGCGGATCTGTAATTTCTCTCCGGACGGATGGACAGATGGACGTCCCGAACCTGTCCTGTCGCCGGCCAAGCGCGCCAGCGAAGCTCCCTGTCCGGGCGGCCCGGGCAGTGAGTGCCGAGTGAGATGTCTGCGCCAGACATCTCCACCCTCCAGATATATTCGTCTCGAGAGACCGATTGATCTCTTGGGTGACGATACAACTGGCGATGCACGTCCTA			Twist (Oligo pools)	175	TAGGACGTGCATCGCCAGTTG	CACTCCTGCTGTTGCAAGAATGT	66.5	16	GCTAATACGACTCACTATAGAGATGTCTGGCGCAGAC	CACTCCTGCTGTTGCAAGAATGT	63	25
129	Reference	RND3 5'UTR Reference	RND3	ENST00000263895.9	chr2	150487418	150487667	GCAGUCGGCUCGGAAUUGGACUUGGGAGGCGCGGUGAGGAGUCAGGCUUAAAACUUGUUGGAGGGGAGUAACCAGCCUGCUCCUCUCGCUCUCCUCCUCGUCUGCGCCGCGUUUCAGAGAGAAAAUUCCUGUUCCAAGAGAAAAUAAGGCAACAUCA	GAGAUGUCUGGCGCAGACAUCUC	ACAUUCUUGCAACAGCAGGAGUG	GAGAUGUCUGGCGCAGACAUCUCGCAGUCGGCUCGGAAUUGGACUUGGGAGGCGCGGUGAGGAGUCAGGCUUAAAACUUGUUGGAGGGGAGUAACCAGCCUGCUCCUCUCGCUCUCCUCCUCGUCUGCGCCGCGUUUCAGAGAGAAAAUUCCUGUUCCAAGAGAAAAUAAGGCAACAUCAACAUUCUUGCAACAGCAGGAGUG	UAGGACGUGCAUCGCCAGUUG	CACTCCTGCTGTTGCAAGAATGTTGATGTTGCCTTATTTTCTCTTGGAACAGGAATTTTCTCTCTGAAACGCGGCGCAGACGAGGAGGAGAGCGAGAGGAGCAGGCTGGTTACTCCCCTCCAACAAGTTTTAAGCCTGACTCCTCACCGCGCCTCCCAAGTCCAATTCCGAGCCGACTGCGAGATGTCTGCGCCAGACATCTCACCGATTGATCTCTTGGGTGACGATACAACTGGCGATGCACGTCCTA			Twist (Oligo pools)	203	TAGGACGTGCATCGCCAGTTG	CACTCCTGCTGTTGCAAGAATGT	66.5	16	GCTAATACGACTCACTATAGAGATGTCTGGCGCAGAC	CACTCCTGCTGTTGCAAGAATGT	63	25
130	Reference	TANK 5'UTR Reference	TANK	ENST00000392749.7	chr2	161160428	161179662	ACUCGGCCAGGCGCCGGCGACCUGAGGGGAGAGGGAACGCAGCUGAAAGCGUGAACUGUACCUGUCAUUUACUCCAUCCUUUAUAGUGAUGCUACAGGACGAAGAGGA	GAGAUGUCUGGCGCAGACAUCUC	ACAUUCUUGCAACAGCAGGAGUG	GAGAUGUCUGGCGCAGACAUCUCACUCGGCCAGGCGCCGGCGACCUGAGGGGAGAGGGAACGCAGCUGAAAGCGUGAACUGUACCUGUCAUUUACUCCAUCCUUUAUAGUGAUGCUACAGGACGAAGAGGAACAUUCUUGCAACAGCAGGAGUG	UAGGACGUGCAUCGCCAGUUG	CACTCCTGCTGTTGCAAGAATGTTCCTCTTCGTCCTGTAGCATCACTATAAAGGATGGAGTAAATGACAGGTACAGTTCACGCTTTCAGCTGCGTTCCCTCTCCCCTCAGGTCGCCGGCGCCTGGCCGAGTGAGATGTCTGCGCCAGACATCTCTTACCCGCCATCCGCACATGCCACCCTCCAGATATATTCGTCTCGAGAGACCGATTGATCTCTTGGGTGACGATACAACTGGCGATGCACGTCCTA			Twist (Oligo pools)	154	TAGGACGTGCATCGCCAGTTG	CACTCCTGCTGTTGCAAGAATGT	66.5	16	GCTAATACGACTCACTATAGAGATGTCTGGCGCAGAC	CACTCCTGCTGTTGCAAGAATGT	63	25
131	Reference	HOXD13 5'UTR Reference	HOXD13	ENST00000392539.4	chr2	176092721	176092890	GUUGGAGGGCAGGCGGGCCGGAGGCGGGAGGCUCACAGAGGGAGAGAGGGCUAGAGGAAGAGGGCGGGAGCGAGCGAACCAGAGAGAAAGGAGAGGAGGGAGGAGGCGCGCCGCGCCAUGGUGUCCUGCGCGGGGCCAGGGCCAGGGCCGGGGCCGGGCCAGGCCGGGCC	GAGAUGUCUGGCGCAGACAUCUC	ACAUUCUUGCAACAGCAGGAGUG	GAGAUGUCUGGCGCAGACAUCUCGUUGGAGGGCAGGCGGGCCGGAGGCGGGAGGCUCACAGAGGGAGAGAGGGCUAGAGGAAGAGGGCGGGAGCGAGCGAACCAGAGAGAAAGGAGAGGAGGGAGGAGGCGCGCCGCGCCAUGGUGUCCUGCGCGGGGCCAGGGCCAGGGCCGGGGCCGGGCCAGGCCGGGCCACAUUCUUGCAACAGCAGGAGUG	UAGGACGUGCAUCGCCAGUUG	CACTCCTGCTGTTGCAAGAATGTGGCCCGGCCTGGCCCGGCCCCGGCCCTGGCCCTGGCCCCGCGCAGGACACCATGGCGCGGCGCGCCTCCTCCCTCCTCTCCTTTCTCTCTGGTTCGCTCGCTCCCGCCCTCTTCCTCTAGCCCTCTCTCCCTCTGTGAGCCTCCCGCCTCCGGCCCGCCTGCCCTCCAACGAGATGTCTGCGCCAGACATCTCTTGGGTGACGATACAACTGGCGATGCACGTCCTA			Twist (Oligo pools)	216	TAGGACGTGCATCGCCAGTTG	CACTCCTGCTGTTGCAAGAATGT	66.5	16	GCTAATACGACTCACTATAGAGATGTCTGGCGCAGAC	CACTCCTGCTGTTGCAAGAATGT	63	25
132	Reference	ABI2 5'UTR Reference	ABI2	ENST00000261018.12	chr2	203328394	203328514	CCUUCCGAGUUACCGCCGCCGUCGCCGCCGCUCCUCCUCUCCCGGUCCUGGGUUUCCUUGGCGCUGCGGCCGCCGCUCCCUCUGCGACCUGUAUGAGGAGGAGGAGGAGGAGGAUGUGAAG	GAGAUGUCUGGCGCAGACAUCUC	ACAUUCUUGCAACAGCAGGAGUG	GAGAUGUCUGGCGCAGACAUCUCCCUUCCGAGUUACCGCCGCCGUCGCCGCCGCUCCUCCUCUCCCGGUCCUGGGUUUCCUUGGCGCUGCGGCCGCCGCUCCCUCUGCGACCUGUAUGAGGAGGAGGAGGAGGAGGAUGUGAAGACAUUCUUGCAACAGCAGGAGUG	UAGGACGUGCAUCGCCAGUUG	CACTCCTGCTGTTGCAAGAATGTCTTCACATCCTCCTCCTCCTCCTCCTCATACAGGTCGCAGAGGGAGCGGCGGCCGCAGCGCCAAGGAAACCCAGGACCGGGAGAGGAGGAGCGGCGGCGACGGCGGCGGTAACTCGGAAGGGAGATGTCTGCGCCAGACATCTCGCACATGCCACCCTCCAGATATATTCGTCTCGAGAGACCGATTGATCTCTTGGGTGACGATACAACTGGCGATGCACGTCCTA			Twist (Oligo pools)	167	TAGGACGTGCATCGCCAGTTG	CACTCCTGCTGTTGCAAGAATGT	66.5	16	GCTAATACGACTCACTATAGAGATGTCTGGCGCAGAC	CACTCCTGCTGTTGCAAGAATGT	63	25
133	Reference	CREB1 5'UTR Reference	CREB1	ENST00000353267.8	chr2	207529962	207555635	AGUCGGCGGCGGCUGCUGCUGCCUGUGGCCCGGGCGGCUGGGAGAAGCGGAGUGUUGGUGAGUGACGCGGCGGAGGUGUAGUUUGACGCGGUGUGUUACGUGGGGGAGAGAAUAAAACUCCAGCGAGAUCCGGGCCGUGAACGAAAGCAGUGACGGAGGAGCUUGUACCACCGGUAACUAA	GAGAUGUCUGGCGCAGACAUCUC	ACAUUCUUGCAACAGCAGGAGUG	GAGAUGUCUGGCGCAGACAUCUCAGUCGGCGGCGGCUGCUGCUGCCUGUGGCCCGGGCGGCUGGGAGAAGCGGAGUGUUGGUGAGUGACGCGGCGGAGGUGUAGUUUGACGCGGUGUGUUACGUGGGGGAGAGAAUAAAACUCCAGCGAGAUCCGGGCCGUGAACGAAAGCAGUGACGGAGGAGCUUGUACCACCGGUAACUAAACAUUCUUGCAACAGCAGGAGUG	UAGGACGUGCAUCGCCAGUUG	CACTCCTGCTGTTGCAAGAATGTTTAGTTACCGGTGGTACAAGCTCCTCCGTCACTGCTTTCGTTCACGGCCCGGATCTCGCTGGAGTTTTATTCTCTCCCCCACGTAACACACCGCGTCAAACTACACCTCCGCCGCGTCACTCACCAACACTCCGCTTCTCCCAGCCGCCCGGGCCACAGGCAGCAGCAGCCGCCGCCGACTGAGATGTCTGCGCCAGACATCTCTACAACTGGCGATGCACGTCCTA			Twist (Oligo pools)	227	TAGGACGTGCATCGCCAGTTG	CACTCCTGCTGTTGCAAGAATGT	66.5	16	GCTAATACGACTCACTATAGAGATGTCTGGCGCAGAC	CACTCCTGCTGTTGCAAGAATGT	63	25
134	Reference	FEV 5'UTR Reference	FEV	ENST00000295727.2	chr2	218985076	218985184	CUUGUCACCCGCGGUCGCUUCGGGCGGGGAUCGGUGCCACCGAGCGCAAAGCCUGCCUCGCCCCCCUUCCCCGUCCCCCCCAUCUCCCACCGCCCAGUCCCCGGCGGCG	GAGAUGUCUGGCGCAGACAUCUC	ACAUUCUUGCAACAGCAGGAGUG	GAGAUGUCUGGCGCAGACAUCUCCUUGUCACCCGCGGUCGCUUCGGGCGGGGAUCGGUGCCACCGAGCGCAAAGCCUGCCUCGCCCCCCUUCCCCGUCCCCCCCAUCUCCCACCGCCCAGUCCCCGGCGGCGACAUUCUUGCAACAGCAGGAGUG	UAGGACGUGCAUCGCCAGUUG	CACTCCTGCTGTTGCAAGAATGTCGCCGCCGGGGACTGGGCGGTGGGAGATGGGGGGGACGGGGAAGGGGGGCGAGGCAGGCTTTGCGCTCGGTGGCACCGATCCCCGCCCGAAGCGACCGCGGGTGACAAGGAGATGTCTGCGCCAGACATCTCTACCCGCCATCCGCACATGCCACCCTCCAGATATATTCGTCTCGAGAGACCGATTGATCTCTTGGGTGACGATACAACTGGCGATGCACGTCCTA			Twist (Oligo pools)	155	TAGGACGTGCATCGCCAGTTG	CACTCCTGCTGTTGCAAGAATGT	66.5	16	GCTAATACGACTCACTATAGAGATGTCTGGCGCAGAC	CACTCCTGCTGTTGCAAGAATGT	63	25
135	Reference	SP100 5'UTR Reference	SP100	ENST00000340126.9	chr2	230416201	230416296	GCUUGGGGCCUGGGCAGCCACACUGCACGCAGGCUGGGCCGACUGAGGGGCUCAGAGGCCAGGCUCUGAGGCCCACGCAGGGCCUAGGGUGGGAAG	GAGAUGUCUGGCGCAGACAUCUC	ACAUUCUUGCAACAGCAGGAGUG	GAGAUGUCUGGCGCAGACAUCUCGCUUGGGGCCUGGGCAGCCACACUGCACGCAGGCUGGGCCGACUGAGGGGCUCAGAGGCCAGGCUCUGAGGCCCACGCAGGGCCUAGGGUGGGAAGACAUUCUUGCAACAGCAGGAGUG	UAGGACGUGCAUCGCCAGUUG	CACTCCTGCTGTTGCAAGAATGTCTTCCCACCCTAGGCCCTGCGTGGGCCTCAGAGCCTGGCCTCTGAGCCCCTCAGTCGGCCCAGCCTGCGTGCAGTGTGGCTGCCCAGGCCCCAAGCGAGATGTCTGCGCCAGACATCTCGGGTAACTGCGTTTACCCGCCATCCGCACATGCCACCCTCCAGATATATTCGTCTCGAGAGACCGATTGATCTCTTGGGTGACGATACAACTGGCGATGCACGTCCTA			Twist (Oligo pools)	142	TAGGACGTGCATCGCCAGTTG	CACTCCTGCTGTTGCAAGAATGT	66.5	16	GCTAATACGACTCACTATAGAGATGTCTGGCGCAGAC	CACTCCTGCTGTTGCAAGAATGT	63	25
136	Reference	HES6 5'UTR Reference	HES6	ENST00000272937.10	chr2	238239906	238240038	AAGCCGCGAGGAGCGCGGACGGCUGGGCUGCUGCUGGGCGGCCGCGGGGCAGCGGAGGGCGCCGGCACUCCGGUCCCCGCCGCUCCCCGUCCCCGCUGCUCCUAGCCCCUGCCGCGUCCCCGGCGGAGCGGGC	GAGAUGUCUGGCGCAGACAUCUC	ACAUUCUUGCAACAGCAGGAGUG	GAGAUGUCUGGCGCAGACAUCUCAAGCCGCGAGGAGCGCGGACGGCUGGGCUGCUGCUGGGCGGCCGCGGGGCAGCGGAGGGCGCCGGCACUCCGGUCCCCGCCGCUCCCCGUCCCCGCUGCUCCUAGCCCCUGCCGCGUCCCCGGCGGAGCGGGCACAUUCUUGCAACAGCAGGAGUG	UAGGACGUGCAUCGCCAGUUG	CACTCCTGCTGTTGCAAGAATGTGCCCGCTCCGCCGGGGACGCGGCAGGGGCTAGGAGCAGCGGGGACGGGGAGCGGCGGGGACCGGAGTGCCGGCGCCCTCCGCTGCCCCGCGGCCGCCCAGCAGCAGCCCAGCCGTCCGCGCTCCTCGCGGCTTGAGATGTCTGCGCCAGACATCTCCTCCAGATATATTCGTCTCGAGAGACCGATTGATCTCTTGGGTGACGATACAACTGGCGATGCACGTCCTA			Twist (Oligo pools)	179	TAGGACGTGCATCGCCAGTTG	CACTCCTGCTGTTGCAAGAATGT	66.5	16	GCTAATACGACTCACTATAGAGATGTCTGGCGCAGAC	CACTCCTGCTGTTGCAAGAATGT	63	25
137	Reference	SRSF6 5'UTR Reference	SRSF6	ENST00000244020.5	chr20	43457896	43458033	AUUGUGUGGCUGGACUCGGCCGCCCCUGUGGUGUGAGGCGCGUGUUCGGGCUCUUGCCGUCCCCGCACCCGCACCGCGGUUACUGGCUUGCGGUCCGCCGUUCGACAACCAGCCCUUGGGUCCCCGCCCGCCACGGAC	GAGAUGUCUGGCGCAGACAUCUC	ACAUUCUUGCAACAGCAGGAGUG	GAGAUGUCUGGCGCAGACAUCUCAUUGUGUGGCUGGACUCGGCCGCCCCUGUGGUGUGAGGCGCGUGUUCGGGCUCUUGCCGUCCCCGCACCCGCACCGCGGUUACUGGCUUGCGGUCCGCCGUUCGACAACCAGCCCUUGGGUCCCCGCCCGCCACGGACACAUUCUUGCAACAGCAGGAGUG	UAGGACGUGCAUCGCCAGUUG	CACTCCTGCTGTTGCAAGAATGTGTCCGTGGCGGGCGGGGACCCAAGGGCTGGTTGTCGAACGGCGGACCGCAAGCCAGTAACCGCGGTGCGGGTGCGGGGACGGCAAGAGCCCGAACACGCGCCTCACACCACAGGGGCGGCCGAGTCCAGCCACACAATGAGATGTCTGCGCCAGACATCTCGATATATTCGTCTCGAGAGACCGATTGATCTCTTGGGTGACGATACAACTGGCGATGCACGTCCTA			Twist (Oligo pools)	184	TAGGACGTGCATCGCCAGTTG	CACTCCTGCTGTTGCAAGAATGT	66.5	16	GCTAATACGACTCACTATAGAGATGTCTGGCGCAGAC	CACTCCTGCTGTTGCAAGAATGT	63	25
138	Reference	HNF4A 5'UTR Reference	HNF4A	ENST00000316673.9	chr20	44355699	44355804	GCACUCACCGCCUUCCUGGUGGACGGGCUCCUGGUGGCUGUGCUGCUGCUGUGAGCGGGCCCCUGCUCCUCCAUGCCCCCAGCUCUCCGGCUGGGUGGGCUUGGCC	GAGAUGUCUGGCGCAGACAUCUC	ACAUUCUUGCAACAGCAGGAGUG	GAGAUGUCUGGCGCAGACAUCUCGCACUCACCGCCUUCCUGGUGGACGGGCUCCUGGUGGCUGUGCUGCUGCUGUGAGCGGGCCCCUGCUCCUCCAUGCCCCCAGCUCUCCGGCUGGGUGGGCUUGGCCACAUUCUUGCAACAGCAGGAGUG	UAGGACGUGCAUCGCCAGUUG	CACTCCTGCTGTTGCAAGAATGTGGCCAAGCCCACCCAGCCGGAGAGCTGGGGGCATGGAGGAGCAGGGGCCCGCTCACAGCAGCAGCACAGCCACCAGGAGCCCGTCCACCAGGAAGGCGGTGAGTGCGAGATGTCTGCGCCAGACATCTCGTTTACCCGCCATCCGCACATGCCACCCTCCAGATATATTCGTCTCGAGAGACCGATTGATCTCTTGGGTGACGATACAACTGGCGATGCACGTCCTA			Twist (Oligo pools)	152	TAGGACGTGCATCGCCAGTTG	CACTCCTGCTGTTGCAAGAATGT	66.5	16	GCTAATACGACTCACTATAGAGATGTCTGGCGCAGAC	CACTCCTGCTGTTGCAAGAATGT	63	25
139	Reference	SLC12A5 5'UTR Reference	SLC12A5	ENST00000243964.7	chr20	46029215	46029344	ACUGCAGCUUCUUCCUCCGUGGAGCGGAGAGCGAGACAGAGCUACAGCGAACGAGAGAGCGGCGAAGGCGGGUAGAGGGGCGCGGGCGAGGCGGCGCAGCCAUCCCCGGACCAGGGGCCGCGCCGCCACC	GAGAUGUCUGGCGCAGACAUCUC	ACAUUCUUGCAACAGCAGGAGUG	GAGAUGUCUGGCGCAGACAUCUCACUGCAGCUUCUUCCUCCGUGGAGCGGAGAGCGAGACAGAGCUACAGCGAACGAGAGAGCGGCGAAGGCGGGUAGAGGGGCGCGGGCGAGGCGGCGCAGCCAUCCCCGGACCAGGGGCCGCGCCGCCACCACAUUCUUGCAACAGCAGGAGUG	UAGGACGUGCAUCGCCAGUUG	CACTCCTGCTGTTGCAAGAATGTGGTGGCGGCGCGGCCCCTGGTCCGGGGATGGCTGCGCCGCCTCGCCCGCGCCCCTCTACCCGCCTTCGCCGCTCTCTCGTTCGCTGTAGCTCTGTCTCGCTCTCCGCTCCACGGAGGAAGAAGCTGCAGTGAGATGTCTGCGCCAGACATCTCACCCTCCAGATATATTCGTCTCGAGAGACCGATTGATCTCTTGGGTGACGATACAACTGGCGATGCACGTCCTA			Twist (Oligo pools)	176	TAGGACGTGCATCGCCAGTTG	CACTCCTGCTGTTGCAAGAATGT	66.5	16	GCTAATACGACTCACTATAGAGATGTCTGGCGCAGAC	CACTCCTGCTGTTGCAAGAATGT	63	25
140	Reference	SALL4 5'UTR Reference	SALL4	ENST00000217086.9	chr20	51802409	51802521	AAUUACUGGGACAUGCGCGUUCCGGCCGAAGGGGGGUAAAUUUCCCAACUCCAGGAAUUUGUGGCGGAGAGGGCAAAUAACUGCGGCUCUCCCGGCGCCCCGAUGCUCGCACC	GAGAUGUCUGGCGCAGACAUCUC	ACAUUCUUGCAACAGCAGGAGUG	GAGAUGUCUGGCGCAGACAUCUCAAUUACUGGGACAUGCGCGUUCCGGCCGAAGGGGGGUAAAUUUCCCAACUCCAGGAAUUUGUGGCGGAGAGGGCAAAUAACUGCGGCUCUCCCGGCGCCCCGAUGCUCGCACCACAUUCUUGCAACAGCAGGAGUG	UAGGACGUGCAUCGCCAGUUG	CACTCCTGCTGTTGCAAGAATGTGGTGCGAGCATCGGGGCGCCGGGAGAGCCGCAGTTATTTGCCCTCTCCGCCACAAATTCCTGGAGTTGGGAAATTTACCCCCCTTCGGCCGGAACGCGCATGTCCCAGTAATTGAGATGTCTGCGCCAGACATCTCCGCCATCCGCACATGCCACCCTCCAGATATATTCGTCTCGAGAGACCGATTGATCTCTTGGGTGACGATACAACTGGCGATGCACGTCCTA			Twist (Oligo pools)	159	TAGGACGTGCATCGCCAGTTG	CACTCCTGCTGTTGCAAGAATGT	66.5	16	GCTAATACGACTCACTATAGAGATGTCTGGCGCAGAC	CACTCCTGCTGTTGCAAGAATGT	63	25
141	Reference	CTCFL 5'UTR Reference	CTCFL	ENST00000243914.8	chr20	57524206	57525140	ACUCUCGCGCCAGCCCGGCGGCGGCCGGCUGUGGGCUGCAGCACGCGGUGCACGAGGCAGAGCCCACAAGCCAAAGACGGAGUGGGCCGAGCAUUCCGGCCACGCCUUCCGCGGCCAAGUCAUU	GAGAUGUCUGGCGCAGACAUCUC	ACAUUCUUGCAACAGCAGGAGUG	GAGAUGUCUGGCGCAGACAUCUCACUCUCGCGCCAGCCCGGCGGCGGCCGGCUGUGGGCUGCAGCACGCGGUGCACGAGGCAGAGCCCACAAGCCAAAGACGGAGUGGGCCGAGCAUUCCGGCCACGCCUUCCGCGGCCAAGUCAUUACAUUCUUGCAACAGCAGGAGUG	UAGGACGUGCAUCGCCAGUUG	CACTCCTGCTGTTGCAAGAATGTAATGACTTGGCCGCGGAAGGCGTGGCCGGAATGCTCGGCCCACTCCGTCTTTGGCTTGTGGGCTCTGCCTCGTGCACCGCGTGCTGCAGCCCACAGCCGGCCGCCGCCGGGCTGGCGCGAGAGTGAGATGTCTGCGCCAGACATCTCCATGCCACCCTCCAGATATATTCGTCTCGAGAGACCGATTGATCTCTTGGGTGACGATACAACTGGCGATGCACGTCCTA			Twist (Oligo pools)	170	TAGGACGTGCATCGCCAGTTG	CACTCCTGCTGTTGCAAGAATGT	66.5	16	GCTAATACGACTCACTATAGAGATGTCTGGCGCAGAC	CACTCCTGCTGTTGCAAGAATGT	63	25
142	Reference	CTSZ 5'UTR Reference	CTSZ	ENST00000217131.6	chr20	59007129	59007254	AAAGUGCGGGGUCGGCCGGGUGCUGGGCCGAGGCCGAGGCCGGGGCGGGAUCCAGAGCGGGAGCCGGCGCGGGAUCUGGGACUCGGAGCGGGAUCCGGAGCGGGACCCAGGAGCCGGCGCGGGGCC	GAGAUGUCUGGCGCAGACAUCUC	ACAUUCUUGCAACAGCAGGAGUG	GAGAUGUCUGGCGCAGACAUCUCAAAGUGCGGGGUCGGCCGGGUGCUGGGCCGAGGCCGAGGCCGGGGCGGGAUCCAGAGCGGGAGCCGGCGCGGGAUCUGGGACUCGGAGCGGGAUCCGGAGCGGGACCCAGGAGCCGGCGCGGGGCCACAUUCUUGCAACAGCAGGAGUG	UAGGACGUGCAUCGCCAGUUG	CACTCCTGCTGTTGCAAGAATGTGGCCCCGCGCCGGCTCCTGGGTCCCGCTCCGGATCCCGCTCCGAGTCCCAGATCCCGCGCCGGCTCCCGCTCTGGATCCCGCCCCGGCCTCGGCCTCGGCCCAGCACCCGGCCGACCCCGCACTTTGAGATGTCTGCGCCAGACATCTCTGCCACCCTCCAGATATATTCGTCTCGAGAGACCGATTGATCTCTTGGGTGACGATACAACTGGCGATGCACGTCCTA			Twist (Oligo pools)	172	TAGGACGTGCATCGCCAGTTG	CACTCCTGCTGTTGCAAGAATGT	66.5	16	GCTAATACGACTCACTATAGAGATGTCTGGCGCAGAC	CACTCCTGCTGTTGCAAGAATGT	63	25
143	Reference	PKNOX1 5'UTR Reference	PKNOX1	ENST00000291547.10	chr21	42974562	43004381	GUGUCGCGUGGCCCAGCGUCGGCGUGACGGUUGGACGCGGGCGCGGCACUGCGGGUCCCGAUUGCUGCAGCCGCUUGUCAGUGUGAUGAAGAUUGGCACCCAGACACCAUUCGCUUUUCACCCAAGAUGAUUUGAUGUCUUAUAAAACUCUGAUGAACC	GAGAUGUCUGGCGCAGACAUCUC	ACAUUCUUGCAACAGCAGGAGUG	GAGAUGUCUGGCGCAGACAUCUCGUGUCGCGUGGCCCAGCGUCGGCGUGACGGUUGGACGCGGGCGCGGCACUGCGGGUCCCGAUUGCUGCAGCCGCUUGUCAGUGUGAUGAAGAUUGGCACCCAGACACCAUUCGCUUUUCACCCAAGAUGAUUUGAUGUCUUAUAAAACUCUGAUGAACCACAUUCUUGCAACAGCAGGAGUG	UAGGACGUGCAUCGCCAGUUG	CACTCCTGCTGTTGCAAGAATGTGGTTCATCAGAGTTTTATAAGACATCAAATCATCTTGGGTGAAAAGCGAATGGTGTCTGGGTGCCAATCTTCATCACACTGACAAGCGGCTGCAGCAATCGGGACCCGCAGTGCCGCGCCCGCGTCCAACCGTCACGCCGACGCTGGGCCACGCGACACGAGATGTCTGCGCCAGACATCTCCGATTGATCTCTTGGGTGACGATACAACTGGCGATGCACGTCCTA			Twist (Oligo pools)	205	TAGGACGTGCATCGCCAGTTG	CACTCCTGCTGTTGCAAGAATGT	66.5	16	GCTAATACGACTCACTATAGAGATGTCTGGCGCAGAC	CACTCCTGCTGTTGCAAGAATGT	63	25
144	Reference	CABIN1 5'UTR Reference	CABIN1	ENST00000263119.10	chr22	24011304	24035517	GUCAGGCGCGCAGCCGGACGGCGCGGUGGUCGGGACAGACUGGCCGUUGCUGUGGAGACGCCUGGAGAGUUGUGGACUGGGGCAACCUUUGCCAGUGAUGAGAAGUGAUGCUCGUGGCAGUGCUGAAUCUCUCUGAAU	GAGAUGUCUGGCGCAGACAUCUC	ACAUUCUUGCAACAGCAGGAGUG	GAGAUGUCUGGCGCAGACAUCUCGUCAGGCGCGCAGCCGGACGGCGCGGUGGUCGGGACAGACUGGCCGUUGCUGUGGAGACGCCUGGAGAGUUGUGGACUGGGGCAACCUUUGCCAGUGAUGAGAAGUGAUGCUCGUGGCAGUGCUGAAUCUCUCUGAAUACAUUCUUGCAACAGCAGGAGUG	UAGGACGUGCAUCGCCAGUUG	CACTCCTGCTGTTGCAAGAATGTATTCAGAGAGATTCAGCACTGCCACGAGCATCACTTCTCATCACTGGCAAAGGTTGCCCCAGTCCACAACTCTCCAGGCGTCTCCACAGCAACGGCCAGTCTGTCCCGACCACCGCGCCGTCCGGCTGCGCGCCTGACGAGATGTCTGCGCCAGACATCTCGATATATTCGTCTCGAGAGACCGATTGATCTCTTGGGTGACGATACAACTGGCGATGCACGTCCTA			Twist (Oligo pools)	184	TAGGACGTGCATCGCCAGTTG	CACTCCTGCTGTTGCAAGAATGT	66.5	16	GCTAATACGACTCACTATAGAGATGTCTGGCGCAGAC	CACTCCTGCTGTTGCAAGAATGT	63	25
145	Reference	CHEK2 5'UTR Reference	CHEK2	ENST00000404276.6	chr22	28734722	28741820	ACUCUGCUGGCUGAGGCUGCGGAGAGUGUGCGGCUCCAGGUGGGCUCACGCGGUCGUG	GAGAUGUCUGGCGCAGACAUCUC	ACAUUCUUGCAACAGCAGGAGUG	GAGAUGUCUGGCGCAGACAUCUCACUCUGCUGGCUGAGGCUGCGGAGAGUGUGCGGCUCCAGGUGGGCUCACGCGGUCGUGACAUUCUUGCAACAGCAGGAGUG	UAGGACGUGCAUCGCCAGUUG	CACTCCTGCTGTTGCAAGAATGTCACGACCGCGTGAGCCCACCTGGAGCCGCACACTCTCCGCAGCCTCAGCCAGCAGAGTGAGATGTCTGCGCCAGACATCTCTTAGTTGCCCTGAAAGGTTTTACAGCATTGTTGAGGCGGGGTAACTGCGTTTACCCGCCATCCGCACATGCCACCCTCCAGATATATTCGTCTCGAGAGACCGATTGATCTCTTGGGTGACGATACAACTGGCGATGCACGTCCTA			Twist (Oligo pools)	104	TAGGACGTGCATCGCCAGTTG	CACTCCTGCTGTTGCAAGAATGT	66.5	16	GCTAATACGACTCACTATAGAGATGTCTGGCGCAGAC	CACTCCTGCTGTTGCAAGAATGT	63	25
146	Reference	EWSR1 5'UTR Reference	EWSR1	ENST00000397938.7	chr22	29268268	29268336	GCAGUGCGGCGCCUAGAGGGAAAGCGAGAGGGAGACGGACGUUGAGAGAACGAGGAGGAAGGAGAGAAA	GAGAUGUCUGGCGCAGACAUCUC	ACAUUCUUGCAACAGCAGGAGUG	GAGAUGUCUGGCGCAGACAUCUCGCAGUGCGGCGCCUAGAGGGAAAGCGAGAGGGAGACGGACGUUGAGAGAACGAGGAGGAAGGAGAGAAAACAUUCUUGCAACAGCAGGAGUG	UAGGACGUGCAUCGCCAGUUG	CACTCCTGCTGTTGCAAGAATGTTTTCTCTCCTTCCTCCTCGTTCTCTCAACGTCCGTCTCCCTCTCGCTTTCCCTCTAGGCGCCGCACTGCGAGATGTCTGCGCCAGACATCTCGAAAGGTTTTACAGCATTGTTGAGGCGGGGTAACTGCGTTTACCCGCCATCCGCACATGCCACCCTCCAGATATATTCGTCTCGAGAGACCGATTGATCTCTTGGGTGACGATACAACTGGCGATGCACGTCCTA			Twist (Oligo pools)	115	TAGGACGTGCATCGCCAGTTG	CACTCCTGCTGTTGCAAGAATGT	66.5	16	GCTAATACGACTCACTATAGAGATGTCTGGCGCAGAC	CACTCCTGCTGTTGCAAGAATGT	63	25
147	Reference	SEC14L2 5'UTR Reference	SEC14L2	ENST00000615189.5	chr22	30397018	30397116	GACUUUACUCCGGGUGGCGGCGAGGACGAGUCUGUGCUCCAUCAGCUGCCGCACCCGCCGCCUCCCGCCCCCAAACCCCAUCCCCGCGGUUGAGCCACG	GAGAUGUCUGGCGCAGACAUCUC	ACAUUCUUGCAACAGCAGGAGUG	GAGAUGUCUGGCGCAGACAUCUCGACUUUACUCCGGGUGGCGGCGAGGACGAGUCUGUGCUCCAUCAGCUGCCGCACCCGCCGCCUCCCGCCCCCAAACCCCAUCCCCGCGGUUGAGCCACGACAUUCUUGCAACAGCAGGAGUG	UAGGACGUGCAUCGCCAGUUG	CACTCCTGCTGTTGCAAGAATGTCGTGGCTCAACCGCGGGGATGGGGTTTGGGGGCGGGAGGCGGCGGGTGCGGCAGCTGATGGAGCACAGACTCGTCCTCGCCGCCACCCGGAGTAAAGTCGAGATGTCTGCGCCAGACATCTCTAACTGCGTTTACCCGCCATCCGCACATGCCACCCTCCAGATATATTCGTCTCGAGAGACCGATTGATCTCTTGGGTGACGATACAACTGGCGATGCACGTCCTA			Twist (Oligo pools)	145	TAGGACGTGCATCGCCAGTTG	CACTCCTGCTGTTGCAAGAATGT	66.5	16	GCTAATACGACTCACTATAGAGATGTCTGGCGCAGAC	CACTCCTGCTGTTGCAAGAATGT	63	25
148	Reference	MPST 5'UTR Reference	MPST	ENST00000429360.6	chr22	37019742	37019836	GUGCCGGAGUCUCCUCCCUUUGGUCCGCUGCAGGUUGGUGGCGGGAGGAGGGGACAGCUGCGGGCGCGGGGAGGGGGCGCCGCGCCGCGGGGGCC	GAGAUGUCUGGCGCAGACAUCUC	ACAUUCUUGCAACAGCAGGAGUG	GAGAUGUCUGGCGCAGACAUCUCGUGCCGGAGUCUCCUCCCUUUGGUCCGCUGCAGGUUGGUGGCGGGAGGAGGGGACAGCUGCGGGCGCGGGGAGGGGGCGCCGCGCCGCGGGGGCCACAUUCUUGCAACAGCAGGAGUG	UAGGACGUGCAUCGCCAGUUG	CACTCCTGCTGTTGCAAGAATGTGGCCCCCGCGGCGCGGCGCCCCCTCCCCGCGCCCGCAGCTGTCCCCTCCTCCCGCCACCAACCTGCAGCGGACCAAAGGGAGGAGACTCCGGCACGAGATGTCTGCGCCAGACATCTCGGGGTAACTGCGTTTACCCGCCATCCGCACATGCCACCCTCCAGATATATTCGTCTCGAGAGACCGATTGATCTCTTGGGTGACGATACAACTGGCGATGCACGTCCTA			Twist (Oligo pools)	141	TAGGACGTGCATCGCCAGTTG	CACTCCTGCTGTTGCAAGAATGT	66.5	16	GCTAATACGACTCACTATAGAGATGTCTGGCGCAGAC	CACTCCTGCTGTTGCAAGAATGT	63	25
149	Reference	FBLN1 5'UTR Reference	FBLN1	ENST00000327858.11	chr22	45502883	45502985	GUUGGCUGCCGAGGCUCGGCCGGAGCGUGGAGCCCGCGCCGCUGCCCCAGGACCGCGCCCGCGCCUUUGUCCGCCGCCGCCCACCGCCCGUCGCCCGCCGCCC	GAGAUGUCUGGCGCAGACAUCUC	ACAUUCUUGCAACAGCAGGAGUG	GAGAUGUCUGGCGCAGACAUCUCGUUGGCUGCCGAGGCUCGGCCGGAGCGUGGAGCCCGCGCCGCUGCCCCAGGACCGCGCCCGCGCCUUUGUCCGCCGCCGCCCACCGCCCGUCGCCCGCCGCCCACAUUCUUGCAACAGCAGGAGUG	UAGGACGUGCAUCGCCAGUUG	CACTCCTGCTGTTGCAAGAATGTGGGCGGCGGGCGACGGGCGGTGGGCGGCGGCGGACAAAGGCGCGGGCGCGGTCCTGGGGCAGCGGCGCGGGCTCCACGCTCCGGCCGAGCCTCGGCAGCCAACGAGATGTCTGCGCCAGACATCTCTGCGTTTACCCGCCATCCGCACATGCCACCCTCCAGATATATTCGTCTCGAGAGACCGATTGATCTCTTGGGTGACGATACAACTGGCGATGCACGTCCTA			Twist (Oligo pools)	149	TAGGACGTGCATCGCCAGTTG	CACTCCTGCTGTTGCAAGAATGT	66.5	16	GCTAATACGACTCACTATAGAGATGTCTGGCGCAGAC	CACTCCTGCTGTTGCAAGAATGT	63	25
150	Reference	VHL 5'UTR Reference	VHL	ENST00000256474.3	chr3	10141778	10141847	GCAGCUCCGCCCCGCGUCCGACCCGCGGAUCCCGCGGCGUCCGGCCCGGGUGGUCUGGAUCGCGGAGGGA	GAGAUGUCUGGCGCAGACAUCUC	ACAUUCUUGCAACAGCAGGAGUG	GAGAUGUCUGGCGCAGACAUCUCGCAGCUCCGCCCCGCGUCCGACCCGCGGAUCCCGCGGCGUCCGGCCCGGGUGGUCUGGAUCGCGGAGGGAACAUUCUUGCAACAGCAGGAGUG	UAGGACGUGCAUCGCCAGUUG	CACTCCTGCTGTTGCAAGAATGTTCCCTCCGCGATCCAGACCACCCGGGCCGGACGCCGCGGGATCCGCGGGTCGGACGCGGGGCGGAGCTGCGAGATGTCTGCGCCAGACATCTCAAAGGTTTTACAGCATTGTTGAGGCGGGGTAACTGCGTTTACCCGCCATCCGCACATGCCACCCTCCAGATATATTCGTCTCGAGAGACCGATTGATCTCTTGGGTGACGATACAACTGGCGATGCACGTCCTA			Twist (Oligo pools)	116	TAGGACGTGCATCGCCAGTTG	CACTCCTGCTGTTGCAAGAATGT	66.5	16	GCTAATACGACTCACTATAGAGATGTCTGGCGCAGAC	CACTCCTGCTGTTGCAAGAATGT	63	25
151	Reference	LIMD1 5'UTR Reference	LIMD1	ENST00000273317.5	chr3	45594751	45594879	CUUCGCCAGCAUCUCCCCGCUGCCCUCAACACACACACACACACACACACACACACACACACACACACACACACACACACACACACACACACACGGCACCUGGGCUAGGCCCGGACACCUGUCUGCAGC	GAGAUGUCUGGCGCAGACAUCUC	ACAUUCUUGCAACAGCAGGAGUG	GAGAUGUCUGGCGCAGACAUCUCCUUCGCCAGCAUCUCCCCGCUGCCCUCAACACACACACACACACACACACACACACACACACACACACACACACACACACACACACACACACACGGCACCUGGGCUAGGCCCGGACACCUGUCUGCAGCACAUUCUUGCAACAGCAGGAGUG	UAGGACGUGCAUCGCCAGUUG	CACTCCTGCTGTTGCAAGAATGTGCTGCAGACAGGTGTCCGGGCCTAGCCCAGGTGCCGTGTGTGTGTGTGTGTGTGTGTGTGTGTGTGTGTGTGTGTGTGTGTGTGTGTGTGTGTGTGTGTGTTGAGGGCAGCGGGGAGATGCTGGCGAAGGAGATGTCTGCGCCAGACATCTCCACCCTCCAGATATATTCGTCTCGAGAGACCGATTGATCTCTTGGGTGACGATACAACTGGCGATGCACGTCCTA			Twist (Oligo pools)	175	TAGGACGTGCATCGCCAGTTG	CACTCCTGCTGTTGCAAGAATGT	66.5	16	GCTAATACGACTCACTATAGAGATGTCTGGCGCAGAC	CACTCCTGCTGTTGCAAGAATGT	63	25
152	Reference	PLXNB1 5'UTR Reference	PLXNB1	ENST00000296440.11	chr3	48424612	48430086	AGUGGGAGCAGGGGCGGUGAGCAGGGGCGGUGGGCAGGGCCAGGUGCGCAGGGGAGAAACAAGGCGCCUUGGAGUUCAGGUGACUCCCACACGGGUCAUGCUGUUGUCUCCUGAUCCAGCCGGCCCUGCCAGGUGACC	GAGAUGUCUGGCGCAGACAUCUC	ACAUUCUUGCAACAGCAGGAGUG	GAGAUGUCUGGCGCAGACAUCUCAGUGGGAGCAGGGGCGGUGAGCAGGGGCGGUGGGCAGGGCCAGGUGCGCAGGGGAGAAACAAGGCGCCUUGGAGUUCAGGUGACUCCCACACGGGUCAUGCUGUUGUCUCCUGAUCCAGCCGGCCCUGCCAGGUGACCACAUUCUUGCAACAGCAGGAGUG	UAGGACGUGCAUCGCCAGUUG	CACTCCTGCTGTTGCAAGAATGTGGTCACCTGGCAGGGCCGGCTGGATCAGGAGACAACAGCATGACCCGTGTGGGAGTCACCTGAACTCCAAGGCGCCTTGTTTCTCCCCTGCGCACCTGGCCCTGCCCACCGCCCCTGCTCACCGCCCCTGCTCCCACTGAGATGTCTGCGCCAGACATCTCGATATATTCGTCTCGAGAGACCGATTGATCTCTTGGGTGACGATACAACTGGCGATGCACGTCCTA			Twist (Oligo pools)	184	TAGGACGTGCATCGCCAGTTG	CACTCCTGCTGTTGCAAGAATGT	66.5	16	GCTAATACGACTCACTATAGAGATGTCTGGCGCAGAC	CACTCCTGCTGTTGCAAGAATGT	63	25
153	Reference	RHOA 5'UTR Reference	RHOA	ENST00000418115.6	chr3	49375590	49411976	GCUCUCUCGCGCUACCCUCCCGCCGCCCGCGGUCCUCCGUCGGUUCUCUCGUUAGUCCACGGUCUGGUCUUCAGCUACCCGCCUUCGUCUCCGAGUUUGCGACUCGCGGACCGGCGUCCCCGGCGCGAAGAGGCUGGACUCGGAUUCGUUGCCUGAGCA	GAGAUGUCUGGCGCAGACAUCUC	ACAUUCUUGCAACAGCAGGAGUG	GAGAUGUCUGGCGCAGACAUCUCGCUCUCUCGCGCUACCCUCCCGCCGCCCGCGGUCCUCCGUCGGUUCUCUCGUUAGUCCACGGUCUGGUCUUCAGCUACCCGCCUUCGUCUCCGAGUUUGCGACUCGCGGACCGGCGUCCCCGGCGCGAAGAGGCUGGACUCGGAUUCGUUGCCUGAGCAACAUUCUUGCAACAGCAGGAGUG	UAGGACGUGCAUCGCCAGUUG	CACTCCTGCTGTTGCAAGAATGTTGCTCAGGCAACGAATCCGAGTCCAGCCTCTTCGCGCCGGGGACGCCGGTCCGCGAGTCGCAAACTCGGAGACGAAGGCGGGTAGCTGAAGACCAGACCGTGGACTAACGAGAGAACCGACGGAGGACCGCGGGCGGCGGGAGGGTAGCGCGAGAGAGCGAGATGTCTGCGCCAGACATCTCCGATTGATCTCTTGGGTGACGATACAACTGGCGATGCACGTCCTA			Twist (Oligo pools)	205	TAGGACGTGCATCGCCAGTTG	CACTCCTGCTGTTGCAAGAATGT	66.5	16	GCTAATACGACTCACTATAGAGATGTCTGGCGCAGAC	CACTCCTGCTGTTGCAAGAATGT	63	25
154	Reference	RBM5 5'UTR Reference	RBM5	ENST00000347869.8	chr3	50088919	50090434	ACUGUGGGUAGGAGACGGCCGUCGGCGGAGGCGCCAUUUUGUGUAGCCGCCGAACCUUGUUGGAGGUUCUGGGGCGCAGAACCGCUACUGCUGCUUCGGUCUCUCCUUGGGAAAAAAUAAAAUUUGAACCUUUUGGAGCUGUGUGCUAAAUCUUCAGUGGGACA	GAGAUGUCUGGCGCAGACAUCUC	ACAUUCUUGCAACAGCAGGAGUG	GAGAUGUCUGGCGCAGACAUCUCACUGUGGGUAGGAGACGGCCGUCGGCGGAGGCGCCAUUUUGUGUAGCCGCCGAACCUUGUUGGAGGUUCUGGGGCGCAGAACCGCUACUGCUGCUUCGGUCUCUCCUUGGGAAAAAAUAAAAUUUGAACCUUUUGGAGCUGUGUGCUAAAUCUUCAGUGGGACAACAUUCUUGCAACAGCAGGAGUG	UAGGACGUGCAUCGCCAGUUG	CACTCCTGCTGTTGCAAGAATGTTGTCCCACTGAAGATTTAGCACACAGCTCCAAAAGGTTCAAATTTTATTTTTTCCCAAGGAGAGACCGAAGCAGCAGTAGCGGTTCTGCGCCCCAGAACCTCCAACAAGGTTCGGCGGCTACACAAAATGGCGCCTCCGCCGACGGCCGTCTCCTACCCACAGTGAGATGTCTGCGCCAGACATCTCGATCTCTTGGGTGACGATACAACTGGCGATGCACGTCCTA			Twist (Oligo pools)	210	TAGGACGTGCATCGCCAGTTG	CACTCCTGCTGTTGCAAGAATGT	66.5	16	GCTAATACGACTCACTATAGAGATGTCTGGCGCAGAC	CACTCCTGCTGTTGCAAGAATGT	63	25
155	Reference	GNAT1 5'UTR Reference	GNAT1	ENST00000232461.8	chr3	50191610	50191725	AGUUGAUUGCAGGUCCUCCUGGGGCCAGAAGGGUGCCUGGGAGGCCAGGUUCUGGGGAUCCCCUCCAUCCAGAAGAACCACCUGCUCACUCUGUCCCUUCGCCUGCUGCUGGGACC	GAGAUGUCUGGCGCAGACAUCUC	ACAUUCUUGCAACAGCAGGAGUG	GAGAUGUCUGGCGCAGACAUCUCAGUUGAUUGCAGGUCCUCCUGGGGCCAGAAGGGUGCCUGGGAGGCCAGGUUCUGGGGAUCCCCUCCAUCCAGAAGAACCACCUGCUCACUCUGUCCCUUCGCCUGCUGCUGGGACCACAUUCUUGCAACAGCAGGAGUG	UAGGACGUGCAUCGCCAGUUG	CACTCCTGCTGTTGCAAGAATGTGGTCCCAGCAGCAGGCGAAGGGACAGAGTGAGCAGGTGGTTCTTCTGGATGGAGGGGATCCCCAGAACCTGGCCTCCCAGGCACCCTTCTGGCCCCAGGAGGACCTGCAATCAACTGAGATGTCTGCGCCAGACATCTCCATCCGCACATGCCACCCTCCAGATATATTCGTCTCGAGAGACCGATTGATCTCTTGGGTGACGATACAACTGGCGATGCACGTCCTA			Twist (Oligo pools)	162	TAGGACGTGCATCGCCAGTTG	CACTCCTGCTGTTGCAAGAATGT	66.5	16	GCTAATACGACTCACTATAGAGATGTCTGGCGCAGAC	CACTCCTGCTGTTGCAAGAATGT	63	25
156	Reference	GNAI2 5'UTR Reference	GNAI2	ENST00000313601.11	chr3	50236204	50236335	AGUCGCUCGGAACUGCCGACCCGAGUGCUUCCCGCAGAGGGCUGGUGGUGGGAGCGGAGUGGGUCGGGCGGGGCCGAGCCGGGCCGUGGGCCGUGUGGGGGCCGGGCGGCGGCCGGGCCGGCGGACGGCGGG	GAGAUGUCUGGCGCAGACAUCUC	ACAUUCUUGCAACAGCAGGAGUG	GAGAUGUCUGGCGCAGACAUCUCAGUCGCUCGGAACUGCCGACCCGAGUGCUUCCCGCAGAGGGCUGGUGGUGGGAGCGGAGUGGGUCGGGCGGGGCCGAGCCGGGCCGUGGGCCGUGUGGGGGCCGGGCGGCGGCCGGGCCGGCGGACGGCGGGACAUUCUUGCAACAGCAGGAGUG	UAGGACGUGCAUCGCCAGUUG	CACTCCTGCTGTTGCAAGAATGTCCCGCCGTCCGCCGGCCCGGCCGCCGCCCGGCCCCCACACGGCCCACGGCCCGGCTCGGCCCCGCCCGACCCACTCCGCTCCCACCACCAGCCCTCTGCGGGAAGCACTCGGGTCGGCAGTTCCGAGCGACTGAGATGTCTGCGCCAGACATCTCCCTCCAGATATATTCGTCTCGAGAGACCGATTGATCTCTTGGGTGACGATACAACTGGCGATGCACGTCCTA			Twist (Oligo pools)	178	TAGGACGTGCATCGCCAGTTG	CACTCCTGCTGTTGCAAGAATGT	66.5	16	GCTAATACGACTCACTATAGAGATGTCTGGCGCAGAC	CACTCCTGCTGTTGCAAGAATGT	63	25
157	Reference	TUSC2 5'UTR Reference	TUSC2	ENST00000232496.5	chr3	50328100	50328223	AGCCGAGCCUGCGGAAGGCGGCGGCGGCGGCACCUGCGAUCAGCGGCUGGGGCAGGUUAUGGUAGUGCGGACUGCGGUGUGAGCAGAGCGGCCACGGGGCCCGCCAUGCGCCGGCGGCCCUGAC	GAGAUGUCUGGCGCAGACAUCUC	ACAUUCUUGCAACAGCAGGAGUG	GAGAUGUCUGGCGCAGACAUCUCAGCCGAGCCUGCGGAAGGCGGCGGCGGCGGCACCUGCGAUCAGCGGCUGGGGCAGGUUAUGGUAGUGCGGACUGCGGUGUGAGCAGAGCGGCCACGGGGCCCGCCAUGCGCCGGCGGCCCUGACACAUUCUUGCAACAGCAGGAGUG	UAGGACGUGCAUCGCCAGUUG	CACTCCTGCTGTTGCAAGAATGTGTCAGGGCCGCCGGCGCATGGCGGGCCCCGTGGCCGCTCTGCTCACACCGCAGTCCGCACTACCATAACCTGCCCCAGCCGCTGATCGCAGGTGCCGCCGCCGCCGCCTTCCGCAGGCTCGGCTGAGATGTCTGCGCCAGACATCTCCATGCCACCCTCCAGATATATTCGTCTCGAGAGACCGATTGATCTCTTGGGTGACGATACAACTGGCGATGCACGTCCTA			Twist (Oligo pools)	170	TAGGACGTGCATCGCCAGTTG	CACTCCTGCTGTTGCAAGAATGT	66.5	16	GCTAATACGACTCACTATAGAGATGTCTGGCGCAGAC	CACTCCTGCTGTTGCAAGAATGT	63	25
158	Reference	NPRL2 5'UTR Reference	NPRL2	ENST00000232501.8	chr3	50350653	50350775	AUUGGCAAGCUUGCGUGCCCCAGCGACACAGGCCUCGAGGCUGUCUCUGACAAGUGUUCACAGGAGGUGGGGACGCCUCUGCGCGAGGAACGAGGAGCUACGGGCCUGGGCCCGGUUAUUGCC	GAGAUGUCUGGCGCAGACAUCUC	ACAUUCUUGCAACAGCAGGAGUG	GAGAUGUCUGGCGCAGACAUCUCAUUGGCAAGCUUGCGUGCCCCAGCGACACAGGCCUCGAGGCUGUCUCUGACAAGUGUUCACAGGAGGUGGGGACGCCUCUGCGCGAGGAACGAGGAGCUACGGGCCUGGGCCCGGUUAUUGCCACAUUCUUGCAACAGCAGGAGUG	UAGGACGUGCAUCGCCAGUUG	CACTCCTGCTGTTGCAAGAATGTGGCAATAACCGGGCCCAGGCCCGTAGCTCCTCGTTCCTCGCGCAGAGGCGTCCCCACCTCCTGTGAACACTTGTCAGAGACAGCCTCGAGGCCTGTGTCGCTGGGGCACGCAAGCTTGCCAATGAGATGTCTGCGCCAGACATCTCACATGCCACCCTCCAGATATATTCGTCTCGAGAGACCGATTGATCTCTTGGGTGACGATACAACTGGCGATGCACGTCCTA			Twist (Oligo pools)	169	TAGGACGTGCATCGCCAGTTG	CACTCCTGCTGTTGCAAGAATGT	66.5	16	GCTAATACGACTCACTATAGAGATGTCTGGCGCAGAC	CACTCCTGCTGTTGCAAGAATGT	63	25
159	Reference	BAP1 5'UTR Reference	BAP1	ENST00000460680.6	chr3	52409879	52410008	GGGUGACGCGACUGGGCCCGUUGUCUGUGUGUGGGACUGAGGGGCCCCGGGGGCGGUGGGGGCUCCCGGUGGGGGCAGCGGUGGGGAGGGAGGGCCUGGACAUGGCGCUGAGGGGCCGCCCCGCGGGAAG	GAGAUGUCUGGCGCAGACAUCUC	ACAUUCUUGCAACAGCAGGAGUG	GAGAUGUCUGGCGCAGACAUCUCGGGUGACGCGACUGGGCCCGUUGUCUGUGUGUGGGACUGAGGGGCCCCGGGGGCGGUGGGGGCUCCCGGUGGGGGCAGCGGUGGGGAGGGAGGGCCUGGACAUGGCGCUGAGGGGCCGCCCCGCGGGAAGACAUUCUUGCAACAGCAGGAGUG	UAGGACGUGCAUCGCCAGUUG	CACTCCTGCTGTTGCAAGAATGTCTTCCCGCGGGGCGGCCCCTCAGCGCCATGTCCAGGCCCTCCCTCCCCACCGCTGCCCCCACCGGGAGCCCCCACCGCCCCCGGGGCCCCTCAGTCCCACACACAGACAACGGGCCCAGTCGCGTCACCCGAGATGTCTGCGCCAGACATCTCACCCTCCAGATATATTCGTCTCGAGAGACCGATTGATCTCTTGGGTGACGATACAACTGGCGATGCACGTCCTA			Twist (Oligo pools)	176	TAGGACGTGCATCGCCAGTTG	CACTCCTGCTGTTGCAAGAATGT	66.5	16	GCTAATACGACTCACTATAGAGATGTCTGGCGCAGAC	CACTCCTGCTGTTGCAAGAATGT	63	25
160	Reference	PBRM1 5'UTR Reference	PBRM1	ENST00000707071.1	chr3	52679712	52685913	GGUUUUGCGGCGGCACCGGGAGGGGUAAGGGAGGUGAGGGCGGCGGGUGCCGAAGCGACGGCAGCGGCCGCGGCCGGAGGAGCAAUAGCAGCAGCCGUGGCGGCCACGGGGCGGGGCGCGGCGGUCGGUGACCGCGGCCGGGGCUGCAGGCGGCGGAGCGGCUGGAAGAAGUUGGAUUCC	GAGAUGUCUGGCGCAGACAUCUC	ACAUUCUUGCAACAGCAGGAGUG	GAGAUGUCUGGCGCAGACAUCUCGGUUUUGCGGCGGCACCGGGAGGGGUAAGGGAGGUGAGGGCGGCGGGUGCCGAAGCGACGGCAGCGGCCGCGGCCGGAGGAGCAAUAGCAGCAGCCGUGGCGGCCACGGGGCGGGGCGCGGCGGUCGGUGACCGCGGCCGGGGCUGCAGGCGGCGGAGCGGCUGGAAGAAGUUGGAUUCCACAUUCUUGCAACAGCAGGAGUG	UAGGACGUGCAUCGCCAGUUG	CACTCCTGCTGTTGCAAGAATGTGGAATCCAACTTCTTCCAGCCGCTCCGCCGCCTGCAGCCCCGGCCGCGGTCACCGACCGCCGCGCCCCGCCCCGTGGCCGCCACGGCTGCTGCTATTGCTCCTCCGGCCGCGGCCGCTGCCGTCGCTTCGGCACCCGCCGCCCTCACCTCCCTTACCCCTCCCGGTGCCGCCGCAAAACCGAGATGTCTGCGCCAGACATCTCATACAACTGGCGATGCACGTCCTA			Twist (Oligo pools)	226	TAGGACGTGCATCGCCAGTTG	CACTCCTGCTGTTGCAAGAATGT	66.5	16	GCTAATACGACTCACTATAGAGATGTCTGGCGCAGAC	CACTCCTGCTGTTGCAAGAATGT	63	25
161	Reference	IL17RD 5'UTR Reference	IL17RD	ENST00000296318.12	chr3	57165287	57165353	ACUCGGGGCUGGCCAGCGGCGGGCGGCCGGGGCGCAGAGAACGGCCUGGCUGGGCGAGCGCACGGCC	GAGAUGUCUGGCGCAGACAUCUC	ACAUUCUUGCAACAGCAGGAGUG	GAGAUGUCUGGCGCAGACAUCUCACUCGGGGCUGGCCAGCGGCGGGCGGCCGGGGCGCAGAGAACGGCCUGGCUGGGCGAGCGCACGGCCACAUUCUUGCAACAGCAGGAGUG	UAGGACGUGCAUCGCCAGUUG	CACTCCTGCTGTTGCAAGAATGTGGCCGTGCGCTCGCCCAGCCAGGCCGTTCTCTGCGCCCCGGCCGCCCGCCGCTGGCCAGCCCCGAGTGAGATGTCTGCGCCAGACATCTCCTGAAAGGTTTTACAGCATTGTTGAGGCGGGGTAACTGCGTTTACCCGCCATCCGCACATGCCACCCTCCAGATATATTCGTCTCGAGAGACCGATTGATCTCTTGGGTGACGATACAACTGGCGATGCACGTCCTA			Twist (Oligo pools)	113	TAGGACGTGCATCGCCAGTTG	CACTCCTGCTGTTGCAAGAATGT	66.5	16	GCTAATACGACTCACTATAGAGATGTCTGGCGCAGAC	CACTCCTGCTGTTGCAAGAATGT	63	25
162	Reference	MITF 5'UTR Reference	MITF	ENST00000352241.9	chr3	69739464	69739597	GCGAGCCGGCGAGCGGGCAGAGCUCGGCACUGCGCCGGGGCGCACGGCUCGGGGGACCCAGGCCCAGCUACCUUCCCUCCGCCCCCGGGCUCUGUUCUCACUUUCCAGCAGUGGAAGGACGGGAAGCGGGAGCC	GAGAUGUCUGGCGCAGACAUCUC	ACAUUCUUGCAACAGCAGGAGUG	GAGAUGUCUGGCGCAGACAUCUCGCGAGCCGGCGAGCGGGCAGAGCUCGGCACUGCGCCGGGGCGCACGGCUCGGGGGACCCAGGCCCAGCUACCUUCCCUCCGCCCCCGGGCUCUGUUCUCACUUUCCAGCAGUGGAAGGACGGGAAGCGGGAGCCACAUUCUUGCAACAGCAGGAGUG	UAGGACGUGCAUCGCCAGUUG	CACTCCTGCTGTTGCAAGAATGTGGCTCCCGCTTCCCGTCCTTCCACTGCTGGAAAGTGAGAACAGAGCCCGGGGGCGGAGGGAAGGTAGCTGGGCCTGGGTCCCCCGAGCCGTGCGCCCCGGCGCAGTGCCGAGCTCTGCCCGCTCGCCGGCTCGCGAGATGTCTGCGCCAGACATCTCTCCAGATATATTCGTCTCGAGAGACCGATTGATCTCTTGGGTGACGATACAACTGGCGATGCACGTCCTA			Twist (Oligo pools)	180	TAGGACGTGCATCGCCAGTTG	CACTCCTGCTGTTGCAAGAATGT	66.5	16	GCTAATACGACTCACTATAGAGATGTCTGGCGCAGAC	CACTCCTGCTGTTGCAAGAATGT	63	25
163	Reference	SHQ1 5'UTR Reference	SHQ1	ENST00000325599.13	chr3	72848341	72848445	CCCUCACACCGAGAGUUCCUGCGCGUGGGGAGUUGGAGAGUUUGCGUGGCGGGAACGCGGCGGCAGUGAGAGCGAGCGGCGCCGGCCCUUGCGUCCGGUGCGGCG	GAGAUGUCUGGCGCAGACAUCUC	ACAUUCUUGCAACAGCAGGAGUG	GAGAUGUCUGGCGCAGACAUCUCCCCUCACACCGAGAGUUCCUGCGCGUGGGGAGUUGGAGAGUUUGCGUGGCGGGAACGCGGCGGCAGUGAGAGCGAGCGGCGCCGGCCCUUGCGUCCGGUGCGGCGACAUUCUUGCAACAGCAGGAGUG	UAGGACGUGCAUCGCCAGUUG	CACTCCTGCTGTTGCAAGAATGTCGCCGCACCGGACGCAAGGGCCGGCGCCGCTCGCTCTCACTGCCGCCGCGTTCCCGCCACGCAAACTCTCCAACTCCCCACGCGCAGGAACTCTCGGTGTGAGGGGAGATGTCTGCGCCAGACATCTCCGTTTACCCGCCATCCGCACATGCCACCCTCCAGATATATTCGTCTCGAGAGACCGATTGATCTCTTGGGTGACGATACAACTGGCGATGCACGTCCTA			Twist (Oligo pools)	151	TAGGACGTGCATCGCCAGTTG	CACTCCTGCTGTTGCAAGAATGT	66.5	16	GCTAATACGACTCACTATAGAGATGTCTGGCGCAGAC	CACTCCTGCTGTTGCAAGAATGT	63	25
164	Reference	MME 5'UTR Reference	MME	ENST00000360490.7	chr3	155080319	155084167	AUAGUUCCCUGCGGCCUCUGCCUUGGGGAGUUAUGUUUUGUUACCGAGAUCCGCGCUACCAGAUUGCACCGGGGCUGAUUUGGGGGCUGGGAAUUUGCCAUUCUGCUGUACAGACACUGAUUUUUUUUUCUUCUUUUUAAAAAGCAAGAUUUUAGGUG	GAGAUGUCUGGCGCAGACAUCUC	ACAUUCUUGCAACAGCAGGAGUG	GAGAUGUCUGGCGCAGACAUCUCAUAGUUCCCUGCGGCCUCUGCCUUGGGGAGUUAUGUUUUGUUACCGAGAUCCGCGCUACCAGAUUGCACCGGGGCUGAUUUGGGGGCUGGGAAUUUGCCAUUCUGCUGUACAGACACUGAUUUUUUUUUCUUCUUUUUAAAAAGCAAGAUUUUAGGUGACAUUCUUGCAACAGCAGGAGUG	UAGGACGUGCAUCGCCAGUUG	CACTCCTGCTGTTGCAAGAATGTCACCTAAAATCTTGCTTTTTAAAAAGAAGAAAAAAAAATCAGTGTCTGTACAGCAGAATGGCAAATTCCCAGCCCCCAAATCAGCCCCGGTGCAATCTGGTAGCGCGGATCTCGGTAACAAAACATAACTCCCCAAGGCAGAGGCCGCAGGGAACTATGAGATGTCTGCGCCAGACATCTCCCGATTGATCTCTTGGGTGACGATACAACTGGCGATGCACGTCCTA			Twist (Oligo pools)	204	TAGGACGTGCATCGCCAGTTG	CACTCCTGCTGTTGCAAGAATGT	66.5	16	GCTAATACGACTCACTATAGAGATGTCTGGCGCAGAC	CACTCCTGCTGTTGCAAGAATGT	63	25
165	Reference	CCNL1 5'UTR Reference	CCNL1	ENST00000295926.8	chr3	157160095	157160147	AGUCUUGUUUCGGGUUCCGGCUGCGUUGGGCUUGCGUGCGGCUCGCUAAGACU	GAGAUGUCUGGCGCAGACAUCUC	ACAUUCUUGCAACAGCAGGAGUG	GAGAUGUCUGGCGCAGACAUCUCAGUCUUGUUUCGGGUUCCGGCUGCGUUGGGCUUGCGUGCGGCUCGCUAAGACUACAUUCUUGCAACAGCAGGAGUG	UAGGACGUGCAUCGCCAGUUG	CACTCCTGCTGTTGCAAGAATGTAGTCTTAGCGAGCCGCACGCAAGCCCAACGCAGCCGGAACCCGAAACAAGACTGAGATGTCTGCGCCAGACATCTCTGGTTTTAGTTGCCCTGAAAGGTTTTACAGCATTGTTGAGGCGGGGTAACTGCGTTTACCCGCCATCCGCACATGCCACCCTCCAGATATATTCGTCTCGAGAGACCGATTGATCTCTTGGGTGACGATACAACTGGCGATGCACGTCCTA			Twist (Oligo pools)	99	TAGGACGTGCATCGCCAGTTG	CACTCCTGCTGTTGCAAGAATGT	66.5	16	GCTAATACGACTCACTATAGAGATGTCTGGCGCAGAC	CACTCCTGCTGTTGCAAGAATGT	63	25
166	Reference	LXN 5'UTR Reference	LXN	ENST00000264265.4	chr3	158672479	158672648	AAACAGCAGCUUCCGGAGUCGGAAGGAGCUGAGGAAGAAGACUGACUGAAGGAGCUUGCGACUUUUCCGCCUCGGCAACCGGACCCAGCAGCAAGCAGGACGGGCGGCGCUCUGCUACUGGUCCCGUUAAGCCAGAGUAGCCCAAGCCCUGAAGUCACUGCUCAUCCGGA	GAGAUGUCUGGCGCAGACAUCUC	ACAUUCUUGCAACAGCAGGAGUG	GAGAUGUCUGGCGCAGACAUCUCAAACAGCAGCUUCCGGAGUCGGAAGGAGCUGAGGAAGAAGACUGACUGAAGGAGCUUGCGACUUUUCCGCCUCGGCAACCGGACCCAGCAGCAAGCAGGACGGGCGGCGCUCUGCUACUGGUCCCGUUAAGCCAGAGUAGCCCAAGCCCUGAAGUCACUGCUCAUCCGGAACAUUCUUGCAACAGCAGGAGUG	UAGGACGUGCAUCGCCAGUUG	CACTCCTGCTGTTGCAAGAATGTTCCGGATGAGCAGTGACTTCAGGGCTTGGGCTACTCTGGCTTAACGGGACCAGTAGCAGAGCGCCGCCCGTCCTGCTTGCTGCTGGGTCCGGTTGCCGAGGCGGAAAAGTCGCAAGCTCCTTCAGTCAGTCTTCTTCCTCAGCTCCTTCCGACTCCGGAAGCTGCTGTTTGAGATGTCTGCGCCAGACATCTCTTGGGTGACGATACAACTGGCGATGCACGTCCTA			Twist (Oligo pools)	216	TAGGACGTGCATCGCCAGTTG	CACTCCTGCTGTTGCAAGAATGT	66.5	16	GCTAATACGACTCACTATAGAGATGTCTGGCGCAGAC	CACTCCTGCTGTTGCAAGAATGT	63	25
167	Reference	DCUN1D1 5'UTR Reference	DCUN1D1	ENST00000292782.9	chr3	182980490	182980538	AUUCGCUGCGGAGCCGGAGGAGGAGGGGAGAGGCCUGGAGGACACCAAC	GAGAUGUCUGGCGCAGACAUCUC	ACAUUCUUGCAACAGCAGGAGUG	GAGAUGUCUGGCGCAGACAUCUCAUUCGCUGCGGAGCCGGAGGAGGAGGGGAGAGGCCUGGAGGACACCAACACAUUCUUGCAACAGCAGGAGUG	UAGGACGUGCAUCGCCAGUUG	CACTCCTGCTGTTGCAAGAATGTGTTGGTGTCCTCCAGGCCTCTCCCCTCCTCCTCCGGCTCCGCAGCGAATGAGATGTCTGCGCCAGACATCTCACCGTGGTTTTAGTTGCCCTGAAAGGTTTTACAGCATTGTTGAGGCGGGGTAACTGCGTTTACCCGCCATCCGCACATGCCACCCTCCAGATATATTCGTCTCGAGAGACCGATTGATCTCTTGGGTGACGATACAACTGGCGATGCACGTCCTA			Twist (Oligo pools)	95	TAGGACGTGCATCGCCAGTTG	CACTCCTGCTGTTGCAAGAATGT	66.5	16	GCTAATACGACTCACTATAGAGATGTCTGGCGCAGAC	CACTCCTGCTGTTGCAAGAATGT	63	25
168	Reference	BCL6 5'UTR Reference	BCL6	ENST00000406870.7	chr3	187733694	187745468	AGAACUGGGGUUCUUAGAAGUGGUGAUGCAAGAAGUUUCUAGGAAAGGCCGGACACCAGGUUUUGAGCAAAAUUUUGGACUGUGAAGCAAGGCAUUGGUGAAGACAAA	GAGAUGUCUGGCGCAGACAUCUC	ACAUUCUUGCAACAGCAGGAGUG	GAGAUGUCUGGCGCAGACAUCUCAGAACUGGGGUUCUUAGAAGUGGUGAUGCAAGAAGUUUCUAGGAAAGGCCGGACACCAGGUUUUGAGCAAAAUUUUGGACUGUGAAGCAAGGCAUUGGUGAAGACAAAACAUUCUUGCAACAGCAGGAGUG	UAGGACGUGCAUCGCCAGUUG	CACTCCTGCTGTTGCAAGAATGTTTTGTCTTCACCAATGCCTTGCTTCACAGTCCAAAATTTTGCTCAAAACCTGGTGTCCGGCCTTTCCTAGAAACTTCTTGCATCACCACTTCTAAGAACCCCAGTTCTGAGATGTCTGCGCCAGACATCTCTTACCCGCCATCCGCACATGCCACCCTCCAGATATATTCGTCTCGAGAGACCGATTGATCTCTTGGGTGACGATACAACTGGCGATGCACGTCCTA			Twist (Oligo pools)	154	TAGGACGTGCATCGCCAGTTG	CACTCCTGCTGTTGCAAGAATGT	66.5	16	GCTAATACGACTCACTATAGAGATGTCTGGCGCAGAC	CACTCCTGCTGTTGCAAGAATGT	63	25
169	Reference	TP63 5'UTR Reference	TP63	ENST00000354600.10	chr3	189789659	189789800	CAGAGAGAGAAAGAGAGAGAGGGACUUGAGUUCUGUUAUCUUCUUAAGUAGAUUCAUAUUGUAAGGGUCUCGGGGUGGGGGGGUUGGCAAAAUCCUGGAGCCAGAAGAAAGGACAGCAGCAUUGAUCAAUCUUACAGCUAAC	GAGAUGUCUGGCGCAGACAUCUC	ACAUUCUUGCAACAGCAGGAGUG	GAGAUGUCUGGCGCAGACAUCUCCAGAGAGAGAAAGAGAGAGAGGGACUUGAGUUCUGUUAUCUUCUUAAGUAGAUUCAUAUUGUAAGGGUCUCGGGGUGGGGGGGUUGGCAAAAUCCUGGAGCCAGAAGAAAGGACAGCAGCAUUGAUCAAUCUUACAGCUAACACAUUCUUGCAACAGCAGGAGUG	UAGGACGUGCAUCGCCAGUUG	CACTCCTGCTGTTGCAAGAATGTGTTAGCTGTAAGATTGATCAATGCTGCTGTCCTTTCTTCTGGCTCCAGGATTTTGCCAACCCCCCCACCCCGAGACCCTTACAATATGAATCTACTTAAGAAGATAACAGAACTCAAGTCCCTCTCTCTCTTTCTCTCTCTGGAGATGTCTGCGCCAGACATCTCTATTCGTCTCGAGAGACCGATTGATCTCTTGGGTGACGATACAACTGGCGATGCACGTCCTA			Twist (Oligo pools)	188	TAGGACGTGCATCGCCAGTTG	CACTCCTGCTGTTGCAAGAATGT	66.5	16	GCTAATACGACTCACTATAGAGATGTCTGGCGCAGAC	CACTCCTGCTGTTGCAAGAATGT	63	25
170	Reference	MUC4 5'UTR Reference	MUC4	ENST00000463781.8	chr3	195811818	195811929	GCACUUGGUUCGGGCCAGCCGCCUGAGGGGACGGGCUCACGUCUGCUCCUCACACUGCAGCUGCUGGGCCGUGGAGCUUCCCCAGGGAGCCAGGGGGACUUUUGCCGCAGCC	GAGAUGUCUGGCGCAGACAUCUC	ACAUUCUUGCAACAGCAGGAGUG	GAGAUGUCUGGCGCAGACAUCUCGCACUUGGUUCGGGCCAGCCGCCUGAGGGGACGGGCUCACGUCUGCUCCUCACACUGCAGCUGCUGGGCCGUGGAGCUUCCCCAGGGAGCCAGGGGGACUUUUGCCGCAGCCACAUUCUUGCAACAGCAGGAGUG	UAGGACGUGCAUCGCCAGUUG	CACTCCTGCTGTTGCAAGAATGTGGCTGCGGCAAAAGTCCCCCTGGCTCCCTGGGGAAGCTCCACGGCCCAGCAGCTGCAGTGTGAGGAGCAGACGTGAGCCCGTCCCCTCAGGCGGCTGGCCCGAACCAAGTGCGAGATGTCTGCGCCAGACATCTCCCGCCATCCGCACATGCCACCCTCCAGATATATTCGTCTCGAGAGACCGATTGATCTCTTGGGTGACGATACAACTGGCGATGCACGTCCTA			Twist (Oligo pools)	158	TAGGACGTGCATCGCCAGTTG	CACTCCTGCTGTTGCAAGAATGT	66.5	16	GCTAATACGACTCACTATAGAGATGTCTGGCGCAGAC	CACTCCTGCTGTTGCAAGAATGT	63	25
171	Reference	HOPX 5'UTR Reference	HOPX	ENST00000420433.6	chr4	56657817	56681296	GCUUCCAAACCCAGGGCUUGCGCUUGCCUUUGCCUCUUCCACACUAAUGACAGACUGCCCCACUGAGAAGGGUCUAGCGGAGCACAGGUCACCAGCUGGGCAACAUUCAGAAAGUUAGUCUUCCU	GAGAUGUCUGGCGCAGACAUCUC	ACAUUCUUGCAACAGCAGGAGUG	GAGAUGUCUGGCGCAGACAUCUCGCUUCCAAACCCAGGGCUUGCGCUUGCCUUUGCCUCUUCCACACUAAUGACAGACUGCCCCACUGAGAAGGGUCUAGCGGAGCACAGGUCACCAGCUGGGCAACAUUCAGAAAGUUAGUCUUCCUACAUUCUUGCAACAGCAGGAGUG	UAGGACGUGCAUCGCCAGUUG	CACTCCTGCTGTTGCAAGAATGTAGGAAGACTAACTTTCTGAATGTTGCCCAGCTGGTGACCTGTGCTCCGCTAGACCCTTCTCAGTGGGGCAGTCTGTCATTAGTGTGGAAGAGGCAAAGGCAAGCGCAAGCCCTGGGTTTGGAAGCGAGATGTCTGCGCCAGACATCTCATGCCACCCTCCAGATATATTCGTCTCGAGAGACCGATTGATCTCTTGGGTGACGATACAACTGGCGATGCACGTCCTA			Twist (Oligo pools)	171	TAGGACGTGCATCGCCAGTTG	CACTCCTGCTGTTGCAAGAATGT	66.5	16	GCTAATACGACTCACTATAGAGATGTCTGGCGCAGAC	CACTCCTGCTGTTGCAAGAATGT	63	25
172	Reference	RCHY1 5'UTR Reference	RCHY1	ENST00000324439.10	chr4	75514287	75514403	AUAUUGUCGCUAGUGGCCGCUGGGGCUGGGAGGGGUGUGCUAGAGAGGCGCAGCUUCUCUGGGCGUGGUUUUUAUCCUGGGGGAAGGAUCGGUGGAAUGUGAGGGGAGGUGGAGGAG	GAGAUGUCUGGCGCAGACAUCUC	ACAUUCUUGCAACAGCAGGAGUG	GAGAUGUCUGGCGCAGACAUCUCAUAUUGUCGCUAGUGGCCGCUGGGGCUGGGAGGGGUGUGCUAGAGAGGCGCAGCUUCUCUGGGCGUGGUUUUUAUCCUGGGGGAAGGAUCGGUGGAAUGUGAGGGGAGGUGGAGGAGACAUUCUUGCAACAGCAGGAGUG	UAGGACGUGCAUCGCCAGUUG	CACTCCTGCTGTTGCAAGAATGTCTCCTCCACCTCCCCTCACATTCCACCGATCCTTCCCCCAGGATAAAAACCACGCCCAGAGAAGCTGCGCCTCTCTAGCACACCCCTCCCAGCCCCAGCGGCCACTAGCGACAATATGAGATGTCTGCGCCAGACATCTCATCCGCACATGCCACCCTCCAGATATATTCGTCTCGAGAGACCGATTGATCTCTTGGGTGACGATACAACTGGCGATGCACGTCCTA			Twist (Oligo pools)	163	TAGGACGTGCATCGCCAGTTG	CACTCCTGCTGTTGCAAGAATGT	66.5	16	GCTAATACGACTCACTATAGAGATGTCTGGCGCAGAC	CACTCCTGCTGTTGCAAGAATGT	63	25
173	Reference	FGF5 5'UTR Reference	FGF5	ENST00000312465.12	chr4	80266664	80266824	GCUCGGGUGGCCUCUCUCUUCCCCUCUCCCCUUCUCUUCCCCGAGGCUAUGUCCACCCGGUGCGGCGAGGCGGGCAGAGCCAGAGGCACGCAGCCGCACAGGGGCUACAGAGCCCAGAAUCAGCCCUACAAGAUGCACUUAGGACCCCCGCGGCUGGAAGA	GAGAUGUCUGGCGCAGACAUCUC	ACAUUCUUGCAACAGCAGGAGUG	GAGAUGUCUGGCGCAGACAUCUCGCUCGGGUGGCCUCUCUCUUCCCCUCUCCCCUUCUCUUCCCCGAGGCUAUGUCCACCCGGUGCGGCGAGGCGGGCAGAGCCAGAGGCACGCAGCCGCACAGGGGCUACAGAGCCCAGAAUCAGCCCUACAAGAUGCACUUAGGACCCCCGCGGCUGGAAGAACAUUCUUGCAACAGCAGGAGUG	UAGGACGUGCAUCGCCAGUUG	CACTCCTGCTGTTGCAAGAATGTTCTTCCAGCCGCGGGGGTCCTAAGTGCATCTTGTAGGGCTGATTCTGGGCTCTGTAGCCCCTGTGCGGCTGCGTGCCTCTGGCTCTGCCCGCCTCGCCGCACCGGGTGGACATAGCCTCGGGGAAGAGAAGGGGAGAGGGGAAGAGAGAGGCCACCCGAGCGAGATGTCTGCGCCAGACATCTCATTGATCTCTTGGGTGACGATACAACTGGCGATGCACGTCCTA			Twist (Oligo pools)	207	TAGGACGTGCATCGCCAGTTG	CACTCCTGCTGTTGCAAGAATGT	66.5	16	GCTAATACGACTCACTATAGAGATGTCTGGCGCAGAC	CACTCCTGCTGTTGCAAGAATGT	63	25
174	Reference	ING2 5'UTR Reference	ING2	ENST00000302327.4	chr4	183505058	183505195	GAGCGCGGCCGUGCCCUCUCGAGCGGCUGCGGGGUCCCCGCGGCGCCGGGCUGCUGAGCUGAGGGCCCGCGGCGGCCGCGGCCGGUGCAUGUGCGGCUGCUGGAUGCGGAGGCGGCGGCGACGGCGCGGAUCGGCAGG	GAGAUGUCUGGCGCAGACAUCUC	ACAUUCUUGCAACAGCAGGAGUG	GAGAUGUCUGGCGCAGACAUCUCGAGCGCGGCCGUGCCCUCUCGAGCGGCUGCGGGGUCCCCGCGGCGCCGGGCUGCUGAGCUGAGGGCCCGCGGCGGCCGCGGCCGGUGCAUGUGCGGCUGCUGGAUGCGGAGGCGGCGGCGACGGCGCGGAUCGGCAGGACAUUCUUGCAACAGCAGGAGUG	UAGGACGUGCAUCGCCAGUUG	CACTCCTGCTGTTGCAAGAATGTCCTGCCGATCCGCGCCGTCGCCGCCGCCTCCGCATCCAGCAGCCGCACATGCACCGGCCGCGGCCGCCGCGGGCCCTCAGCTCAGCAGCCCGGCGCCGCGGGGACCCCGCAGCCGCTCGAGAGGGCACGGCCGCGCTCGAGATGTCTGCGCCAGACATCTCGATATATTCGTCTCGAGAGACCGATTGATCTCTTGGGTGACGATACAACTGGCGATGCACGTCCTA			Twist (Oligo pools)	184	TAGGACGTGCATCGCCAGTTG	CACTCCTGCTGTTGCAAGAATGT	66.5	16	GCTAATACGACTCACTATAGAGATGTCTGGCGCAGAC	CACTCCTGCTGTTGCAAGAATGT	63	25
175	Reference	SKP2 5'UTR Reference	SKP2	ENST00000274255.11	chr5	36152111	36152262	AGUGGGGAUGGAACGUUGCUAGGCUUAGCGGGUCUGGCUGCUGGGGGCCCGAGCAGCACGCUCGGAGCCGCCGCGCGCCAAAGCGGGAAUCUGGGAGGCGAGCAGCUCUGCAGUUAAUGCACGUAUUUUAAACUCCCGGGCCUGCGGACGCU	GAGAUGUCUGGCGCAGACAUCUC	ACAUUCUUGCAACAGCAGGAGUG	GAGAUGUCUGGCGCAGACAUCUCAGUGGGGAUGGAACGUUGCUAGGCUUAGCGGGUCUGGCUGCUGGGGGCCCGAGCAGCACGCUCGGAGCCGCCGCGCGCCAAAGCGGGAAUCUGGGAGGCGAGCAGCUCUGCAGUUAAUGCACGUAUUUUAAACUCCCGGGCCUGCGGACGCUACAUUCUUGCAACAGCAGGAGUG	UAGGACGUGCAUCGCCAGUUG	CACTCCTGCTGTTGCAAGAATGTAGCGTCCGCAGGCCCGGGAGTTTAAAATACGTGCATTAACTGCAGAGCTGCTCGCCTCCCAGATTCCCGCTTTGGCGCGCGGCGGCTCCGAGCGTGCTGCTCGGGCCCCCAGCAGCCAGACCCGCTAAGCCTAGCAACGTTCCATCCCCACTGAGATGTCTGCGCCAGACATCTCGAGAGACCGATTGATCTCTTGGGTGACGATACAACTGGCGATGCACGTCCTA			Twist (Oligo pools)	198	TAGGACGTGCATCGCCAGTTG	CACTCCTGCTGTTGCAAGAATGT	66.5	16	GCTAATACGACTCACTATAGAGATGTCTGGCGCAGAC	CACTCCTGCTGTTGCAAGAATGT	63	25
176	Reference	PLK2 5'UTR Reference	PLK2	ENST00000274289.8	chr5	58459960	58460086	GCACAAGUGGACCGGGGUGUUGGGUGCUAGUCGGCACCAGAGGCAAGGGUGCGAGGACCACGGCCGGCUCGGACGUGUGACCGCGCCUAGGGGGUGGCAGCGGGCAGUGCGGGGCGGCAAGGCGACC	GAGAUGUCUGGCGCAGACAUCUC	ACAUUCUUGCAACAGCAGGAGUG	GAGAUGUCUGGCGCAGACAUCUCGCACAAGUGGACCGGGGUGUUGGGUGCUAGUCGGCACCAGAGGCAAGGGUGCGAGGACCACGGCCGGCUCGGACGUGUGACCGCGCCUAGGGGGUGGCAGCGGGCAGUGCGGGGCGGCAAGGCGACCACAUUCUUGCAACAGCAGGAGUG	UAGGACGUGCAUCGCCAGUUG	CACTCCTGCTGTTGCAAGAATGTGGTCGCCTTGCCGCCCCGCACTGCCCGCTGCCACCCCCTAGGCGCGGTCACACGTCCGAGCCGGCCGTGGTCCTCGCACCCTTGCCTCTGGTGCCGACTAGCACCCAACACCCCGGTCCACTTGTGCGAGATGTCTGCGCCAGACATCTCGCCACCCTCCAGATATATTCGTCTCGAGAGACCGATTGATCTCTTGGGTGACGATACAACTGGCGATGCACGTCCTA			Twist (Oligo pools)	173	TAGGACGTGCATCGCCAGTTG	CACTCCTGCTGTTGCAAGAATGT	66.5	16	GCTAATACGACTCACTATAGAGATGTCTGGCGCAGAC	CACTCCTGCTGTTGCAAGAATGT	63	25
177	Reference	RNF180 5'UTR Reference	RNF180	ENST00000389100.9	chr5	64165843	64165953	GAACCGGCAUCGCCGCCGCCGGAGCCGCAGCGAGUCCUCAGAGCCUGGCUGCUGGCGGCCGGGAGCGCCGGGACGGGGCGCGAAGCCGGAGGCUCCGGGACGUGGAUACAG	GAGAUGUCUGGCGCAGACAUCUC	ACAUUCUUGCAACAGCAGGAGUG	GAGAUGUCUGGCGCAGACAUCUCGAACCGGCAUCGCCGCCGCCGGAGCCGCAGCGAGUCCUCAGAGCCUGGCUGCUGGCGGCCGGGAGCGCCGGGACGGGGCGCGAAGCCGGAGGCUCCGGGACGUGGAUACAGACAUUCUUGCAACAGCAGGAGUG	UAGGACGUGCAUCGCCAGUUG	CACTCCTGCTGTTGCAAGAATGTCTGTATCCACGTCCCGGAGCCTCCGGCTTCGCGCCCCGTCCCGGCGCTCCCGGCCGCCAGCAGCCAGGCTCTGAGGACTCGCTGCGGCTCCGGCGGCGGCGATGCCGGTTCGAGATGTCTGCGCCAGACATCTCCCCGCCATCCGCACATGCCACCCTCCAGATATATTCGTCTCGAGAGACCGATTGATCTCTTGGGTGACGATACAACTGGCGATGCACGTCCTA			Twist (Oligo pools)	157	TAGGACGTGCATCGCCAGTTG	CACTCCTGCTGTTGCAAGAATGT	66.5	16	GCTAATACGACTCACTATAGAGATGTCTGGCGCAGAC	CACTCCTGCTGTTGCAAGAATGT	63	25
178	Reference	CCNB1 5'UTR Reference	CCNB1	ENST00000256442.10	chr5	69167150	69167262	GGCGUGCUGCGGCGGAACGGCUGUUGGUUUCUGCUGGGUGUAGGUCCUUGGCUGGUCGGGCCUCCGGUGUUCUGCUUCUCCCCGCUGAGCUGCUGCCUGGUGAAGAGGAAGCC	GAGAUGUCUGGCGCAGACAUCUC	ACAUUCUUGCAACAGCAGGAGUG	GAGAUGUCUGGCGCAGACAUCUCGGCGUGCUGCGGCGGAACGGCUGUUGGUUUCUGCUGGGUGUAGGUCCUUGGCUGGUCGGGCCUCCGGUGUUCUGCUUCUCCCCGCUGAGCUGCUGCCUGGUGAAGAGGAAGCCACAUUCUUGCAACAGCAGGAGUG	UAGGACGUGCAUCGCCAGUUG	CACTCCTGCTGTTGCAAGAATGTGGCTTCCTCTTCACCAGGCAGCAGCTCAGCGGGGAGAAGCAGAACACCGGAGGCCCGACCAGCCAAGGACCTACACCCAGCAGAAACCAACAGCCGTTCCGCCGCAGCACGCCGAGATGTCTGCGCCAGACATCTCCGCCATCCGCACATGCCACCCTCCAGATATATTCGTCTCGAGAGACCGATTGATCTCTTGGGTGACGATACAACTGGCGATGCACGTCCTA			Twist (Oligo pools)	159	TAGGACGTGCATCGCCAGTTG	CACTCCTGCTGTTGCAAGAATGT	66.5	16	GCTAATACGACTCACTATAGAGATGTCTGGCGCAGAC	CACTCCTGCTGTTGCAAGAATGT	63	25
179	Reference	TSLP 5'UTR Reference	TSLP	ENST00000344895.4	chr5	111071713	111071890	AUCAGGGAGACUCCAACUUAAGGCAACAGCAUGGGUGAAUAAGGGCUUCCUGUGGACUGGCAAUGAGAGGCAAAACCUGGUGCUUGAGCACUGGCCCCUAAGGCAGGCCUUACAGAUCUCUUACACUCGUGGUGGGAAGAGUUUAGUGUGAAACUGGGGUGGAAUUGGGUGUCCACGU	GAGAUGUCUGGCGCAGACAUCUC	ACAUUCUUGCAACAGCAGGAGUG	GAGAUGUCUGGCGCAGACAUCUCAUCAGGGAGACUCCAACUUAAGGCAACAGCAUGGGUGAAUAAGGGCUUCCUGUGGACUGGCAAUGAGAGGCAAAACCUGGUGCUUGAGCACUGGCCCCUAAGGCAGGCCUUACAGAUCUCUUACACUCGUGGUGGGAAGAGUUUAGUGUGAAACUGGGGUGGAAUUGGGUGUCCACGUACAUUCUUGCAACAGCAGGAGUG	UAGGACGUGCAUCGCCAGUUG	CACTCCTGCTGTTGCAAGAATGTACGTGGACACCCAATTCCACCCCAGTTTCACACTAAACTCTTCCCACCACGAGTGTAAGAGATCTGTAAGGCCTGCCTTAGGGGCCAGTGCTCAAGCACCAGGTTTTGCCTCTCATTGCCAGTCCACAGGAAGCCCTTATTCACCCATGCTGTTGCCTTAAGTTGGAGTCTCCCTGATGAGATGTCTGCGCCAGACATCTCCGATACAACTGGCGATGCACGTCCTA			Twist (Oligo pools)	224	TAGGACGTGCATCGCCAGTTG	CACTCCTGCTGTTGCAAGAATGT	66.5	16	GCTAATACGACTCACTATAGAGATGTCTGGCGCAGAC	CACTCCTGCTGTTGCAAGAATGT	63	25
180	Reference	APC 5'UTR Reference	APC	ENST00000257430.9	chr5	112737885	112754890	ACUGGAGACAGAAUGGAGGUGCUGCCGGACUCGGAAAUGGGGUCCAAGGGUAGCCAAGG	GAGAUGUCUGGCGCAGACAUCUC	ACAUUCUUGCAACAGCAGGAGUG	GAGAUGUCUGGCGCAGACAUCUCACUGGAGACAGAAUGGAGGUGCUGCCGGACUCGGAAAUGGGGUCCAAGGGUAGCCAAGGACAUUCUUGCAACAGCAGGAGUG	UAGGACGUGCAUCGCCAGUUG	CACTCCTGCTGTTGCAAGAATGTCCTTGGCTACCCTTGGACCCCATTTCCGAGTCCGGCAGCACCTCCATTCTGTCTCCAGTGAGATGTCTGCGCCAGACATCTCTAGTTGCCCTGAAAGGTTTTACAGCATTGTTGAGGCGGGGTAACTGCGTTTACCCGCCATCCGCACATGCCACCCTCCAGATATATTCGTCTCGAGAGACCGATTGATCTCTTGGGTGACGATACAACTGGCGATGCACGTCCTA			Twist (Oligo pools)	105	TAGGACGTGCATCGCCAGTTG	CACTCCTGCTGTTGCAAGAATGT	66.5	16	GCTAATACGACTCACTATAGAGATGTCTGGCGCAGAC	CACTCCTGCTGTTGCAAGAATGT	63	25
181	Reference	PAIP2 5'UTR Reference	PAIP2	ENST00000265192.9	chr5	139341854	139363784	GUUUGUUUGGACUGGAGAAGGGAGGCGGCGGGCGAAGCGCACGUCGAGCGGGGGAGCGGCGCUGCCUGUGGAGAUCCGCGGAGGCCGACAGGAUUCGUUGGCUGCCGUCCCCGCUGCUGUGCAUUGGGUUAAAAACGACAACCAACAUCAGCC	GAGAUGUCUGGCGCAGACAUCUC	ACAUUCUUGCAACAGCAGGAGUG	GAGAUGUCUGGCGCAGACAUCUCGUUUGUUUGGACUGGAGAAGGGAGGCGGCGGGCGAAGCGCACGUCGAGCGGGGGAGCGGCGCUGCCUGUGGAGAUCCGCGGAGGCCGACAGGAUUCGUUGGCUGCCGUCCCCGCUGCUGUGCAUUGGGUUAAAAACGACAACCAACAUCAGCCACAUUCUUGCAACAGCAGGAGUG	UAGGACGUGCAUCGCCAGUUG	CACTCCTGCTGTTGCAAGAATGTGGCTGATGTTGGTTGTCGTTTTTAACCCAATGCACAGCAGCGGGGACGGCAGCCAACGAATCCTGTCGGCCTCCGCGGATCTCCACAGGCAGCGCCGCTCCCCCGCTCGACGTGCGCTTCGCCCGCCGCCTCCCTTCTCCAGTCCAAACAAACGAGATGTCTGCGCCAGACATCTCAGAGACCGATTGATCTCTTGGGTGACGATACAACTGGCGATGCACGTCCTA			Twist (Oligo pools)	199	TAGGACGTGCATCGCCAGTTG	CACTCCTGCTGTTGCAAGAATGT	66.5	16	GCTAATACGACTCACTATAGAGATGTCTGGCGCAGAC	CACTCCTGCTGTTGCAAGAATGT	63	25
182	Reference	HDAC3 5'UTR Reference	HDAC3	ENST00000305264.8	chr5	141636791	141636849	GCUGGCGGCGGCCGCGGGCGGCGGGCGGCGGAGGUGCGGGGCCUGCUCCCGCCGGCACC	GAGAUGUCUGGCGCAGACAUCUC	ACAUUCUUGCAACAGCAGGAGUG	GAGAUGUCUGGCGCAGACAUCUCGCUGGCGGCGGCCGCGGGCGGCGGGCGGCGGAGGUGCGGGGCCUGCUCCCGCCGGCACCACAUUCUUGCAACAGCAGGAGUG	UAGGACGUGCAUCGCCAGUUG	CACTCCTGCTGTTGCAAGAATGTGGTGCCGGCGGGAGCAGGCCCCGCACCTCCGCCGCCCGCCGCCCGCGGCCGCCGCCAGCGAGATGTCTGCGCCAGACATCTCTAGTTGCCCTGAAAGGTTTTACAGCATTGTTGAGGCGGGGTAACTGCGTTTACCCGCCATCCGCACATGCCACCCTCCAGATATATTCGTCTCGAGAGACCGATTGATCTCTTGGGTGACGATACAACTGGCGATGCACGTCCTA			Twist (Oligo pools)	105	TAGGACGTGCATCGCCAGTTG	CACTCCTGCTGTTGCAAGAATGT	66.5	16	GCTAATACGACTCACTATAGAGATGTCTGGCGCAGAC	CACTCCTGCTGTTGCAAGAATGT	63	25
183	Reference	GPX3 5'UTR Reference	GPX3	ENST00000388825.9	chr5	151020591	151020654	AGACGGACGGUGGCCAGGGAUCAGGCAGCGGCUCAGGCGACCCUGAGUGUGCCCCCACCCCGCC	GAGAUGUCUGGCGCAGACAUCUC	ACAUUCUUGCAACAGCAGGAGUG	GAGAUGUCUGGCGCAGACAUCUCAGACGGACGGUGGCCAGGGAUCAGGCAGCGGCUCAGGCGACCCUGAGUGUGCCCCCACCCCGCCACAUUCUUGCAACAGCAGGAGUG	UAGGACGUGCAUCGCCAGUUG	CACTCCTGCTGTTGCAAGAATGTGGCGGGGTGGGGGCACACTCAGGGTCGCCTGAGCCGCTGCCTGATCCCTGGCCACCGTCCGTCTGAGATGTCTGCGCCAGACATCTCGCCCTGAAAGGTTTTACAGCATTGTTGAGGCGGGGTAACTGCGTTTACCCGCCATCCGCACATGCCACCCTCCAGATATATTCGTCTCGAGAGACCGATTGATCTCTTGGGTGACGATACAACTGGCGATGCACGTCCTA			Twist (Oligo pools)	110	TAGGACGTGCATCGCCAGTTG	CACTCCTGCTGTTGCAAGAATGT	66.5	16	GCTAATACGACTCACTATAGAGATGTCTGGCGCAGAC	CACTCCTGCTGTTGCAAGAATGT	63	25
184	Reference	GALNT10 5'UTR Reference	GALNT10	ENST00000297107.11	chr5	154190733	154190866	GAGUUGGAGCGGGGCCGGCGCCGCAGCCGCUUCUGCUGGCUGAGCUGCUGCCGCCGCCGGGCGGACGGGCGGACGCGCGGAGCUGGGGGCGGCGCGGCGGGGCCGGCGGGGCGCGGCGGGGCUGACCGGCCCCG	GAGAUGUCUGGCGCAGACAUCUC	ACAUUCUUGCAACAGCAGGAGUG	GAGAUGUCUGGCGCAGACAUCUCGAGUUGGAGCGGGGCCGGCGCCGCAGCCGCUUCUGCUGGCUGAGCUGCUGCCGCCGCCGGGCGGACGGGCGGACGCGCGGAGCUGGGGGCGGCGCGGCGGGGCCGGCGGGGCGCGGCGGGGCUGACCGGCCCCGACAUUCUUGCAACAGCAGGAGUG	UAGGACGUGCAUCGCCAGUUG	CACTCCTGCTGTTGCAAGAATGTCGGGGCCGGTCAGCCCCGCCGCGCCCCGCCGGCCCCGCCGCGCCGCCCCCAGCTCCGCGCGTCCGCCCGTCCGCCCGGCGGCGGCAGCAGCTCAGCCAGCAGAAGCGGCTGCGGCGCCGGCCCCGCTCCAACTCGAGATGTCTGCGCCAGACATCTCTCCAGATATATTCGTCTCGAGAGACCGATTGATCTCTTGGGTGACGATACAACTGGCGATGCACGTCCTA			Twist (Oligo pools)	180	TAGGACGTGCATCGCCAGTTG	CACTCCTGCTGTTGCAAGAATGT	66.5	16	GCTAATACGACTCACTATAGAGATGTCTGGCGCAGAC	CACTCCTGCTGTTGCAAGAATGT	63	25
185	Reference	ERGIC1 5'UTR Reference	ERGIC1	ENST00000393784.8	chr5	172834251	172834413	ACUUCCCGGCAGCGGGAGGCGAGUGGCGAGUGGCGAGUGGCGAGUGUCAGGGGGGCGGCCGGCGGGGGCGGGGCGGCCGGAGGAGGCGUUGGCAGCGGGCUCGGACCCACGCGGCGCCGCGGCCCGCCUGGCCUGCAGCGCUCCCACCCCCGGCGGCGGCACG	GAGAUGUCUGGCGCAGACAUCUC	ACAUUCUUGCAACAGCAGGAGUG	GAGAUGUCUGGCGCAGACAUCUCACUUCCCGGCAGCGGGAGGCGAGUGGCGAGUGGCGAGUGGCGAGUGUCAGGGGGGCGGCCGGCGGGGGCGGGGCGGCCGGAGGAGGCGUUGGCAGCGGGCUCGGACCCACGCGGCGCCGCGGCCCGCCUGGCCUGCAGCGCUCCCACCCCCGGCGGCGGCACGACAUUCUUGCAACAGCAGGAGUG	UAGGACGUGCAUCGCCAGUUG	CACTCCTGCTGTTGCAAGAATGTCGTGCCGCCGCCGGGGGTGGGAGCGCTGCAGGCCAGGCGGGCCGCGGCGCCGCGTGGGTCCGAGCCCGCTGCCAACGCCTCCTCCGGCCGCCCCGCCCCCGCCGGCCGCCCCCCTGACACTCGCCACTCGCCACTCGCCACTCGCCTCCCGCTGCCGGGAAGTGAGATGTCTGCGCCAGACATCTCTGATCTCTTGGGTGACGATACAACTGGCGATGCACGTCCTA			Twist (Oligo pools)	209	TAGGACGTGCATCGCCAGTTG	CACTCCTGCTGTTGCAAGAATGT	66.5	16	GCTAATACGACTCACTATAGAGATGTCTGGCGCAGAC	CACTCCTGCTGTTGCAAGAATGT	63	25
186	Reference	UIMC1 5'UTR Reference	UIMC1	ENST00000511320.6	chr5	176982616	177006779	GCCCGCCCCGAGAGCGUGUCUCUGGCAUCGGACGCGCGCGCCCCUCCCCCUCCCCCCGCGCUCCCAACGUGUGGCGGCUCGCGACCCCCGGCAACCCGGAGAAGGUCUACAGAGCGGCCUGCGCCAGCGAACAAAAGG	GAGAUGUCUGGCGCAGACAUCUC	ACAUUCUUGCAACAGCAGGAGUG	GAGAUGUCUGGCGCAGACAUCUCGCCCGCCCCGAGAGCGUGUCUCUGGCAUCGGACGCGCGCGCCCCUCCCCCUCCCCCCGCGCUCCCAACGUGUGGCGGCUCGCGACCCCCGGCAACCCGGAGAAGGUCUACAGAGCGGCCUGCGCCAGCGAACAAAAGGACAUUCUUGCAACAGCAGGAGUG	UAGGACGUGCAUCGCCAGUUG	CACTCCTGCTGTTGCAAGAATGTCCTTTTGTTCGCTGGCGCAGGCCGCTCTGTAGACCTTCTCCGGGTTGCCGGGGGTCGCGAGCCGCCACACGTTGGGAGCGCGGGGGGAGGGGGAGGGGCGCGCGCGTCCGATGCCAGAGACACGCTCTCGGGGCGGGCGAGATGTCTGCGCCAGACATCTCGATATATTCGTCTCGAGAGACCGATTGATCTCTTGGGTGACGATACAACTGGCGATGCACGTCCTA			Twist (Oligo pools)	184	TAGGACGTGCATCGCCAGTTG	CACTCCTGCTGTTGCAAGAATGT	66.5	16	GCTAATACGACTCACTATAGAGATGTCTGGCGCAGAC	CACTCCTGCTGTTGCAAGAATGT	63	25
187	Reference	IRF4 5'UTR Reference	IRF4	ENST00000380956.9	chr6	391752	393152	AGUUUCACCGCUCGAUCUUGGGACCCACCGCUGCCCUCAGCUCCGAGUCCAGGGCGAGUGCAGAGCAGAGCGGGCGGAGGACCCCGGGCGCGGGCGCGGACGGCACGCGGGGC	GAGAUGUCUGGCGCAGACAUCUC	ACAUUCUUGCAACAGCAGGAGUG	GAGAUGUCUGGCGCAGACAUCUCAGUUUCACCGCUCGAUCUUGGGACCCACCGCUGCCCUCAGCUCCGAGUCCAGGGCGAGUGCAGAGCAGAGCGGGCGGAGGACCCCGGGCGCGGGCGCGGACGGCACGCGGGGCACAUUCUUGCAACAGCAGGAGUG	UAGGACGUGCAUCGCCAGUUG	CACTCCTGCTGTTGCAAGAATGTGCCCCGCGTGCCGTCCGCGCCCGCGCCCGGGGTCCTCCGCCCGCTCTGCTCTGCACTCGCCCTGGACTCGGAGCTGAGGGCAGCGGTGGGTCCCAAGATCGAGCGGTGAAACTGAGATGTCTGCGCCAGACATCTCCGCCATCCGCACATGCCACCCTCCAGATATATTCGTCTCGAGAGACCGATTGATCTCTTGGGTGACGATACAACTGGCGATGCACGTCCTA			Twist (Oligo pools)	159	TAGGACGTGCATCGCCAGTTG	CACTCCTGCTGTTGCAAGAATGT	66.5	16	GCTAATACGACTCACTATAGAGATGTCTGGCGCAGAC	CACTCCTGCTGTTGCAAGAATGT	63	25
188	Reference	DEK 5'UTR Reference	DEK	ENST00000652689.1	chr6	18263988	18264530	CUUGUUGAUUCUGGGGAGCCGAGCGCGCGGCGCGAGCGUCACGCCAGACAGCGGCCCGCGCGCCUUCUCCUCGGCGUCGGCCGCCGCCGCCUCCCAGAACCUCCUCGUGCCCUCGCGUGCCAGGCCCGCGGCGGCCGAAAUCCGCGGUUCACAGC	GAGAUGUCUGGCGCAGACAUCUC	ACAUUCUUGCAACAGCAGGAGUG	GAGAUGUCUGGCGCAGACAUCUCCUUGUUGAUUCUGGGGAGCCGAGCGCGCGGCGCGAGCGUCACGCCAGACAGCGGCCCGCGCGCCUUCUCCUCGGCGUCGGCCGCCGCCGCCUCCCAGAACCUCCUCGUGCCCUCGCGUGCCAGGCCCGCGGCGGCCGAAAUCCGCGGUUCACAGCACAUUCUUGCAACAGCAGGAGUG	UAGGACGUGCAUCGCCAGUUG	CACTCCTGCTGTTGCAAGAATGTGCTGTGAACCGCGGATTTCGGCCGCCGCGGGCCTGGCACGCGAGGGCACGAGGAGGTTCTGGGAGGCGGCGGCGGCCGACGCCGAGGAGAAGGCGCGCGGGCCGCTGTCTGGCGTGACGCTCGCGCCGCGCGCTCGGCTCCCCAGAATCAACAAGGAGATGTCTGCGCCAGACATCTCAGACCGATTGATCTCTTGGGTGACGATACAACTGGCGATGCACGTCCTA			Twist (Oligo pools)	201	TAGGACGTGCATCGCCAGTTG	CACTCCTGCTGTTGCAAGAATGT	66.5	16	GCTAATACGACTCACTATAGAGATGTCTGGCGCAGAC	CACTCCTGCTGTTGCAAGAATGT	63	25
189	Reference	TRIM31 5'UTR Reference	TRIM31	ENST00000376734.4	chr6	30112806	30113090	AUCCAUUUGUUCUCAAGAGGUAGCAAGAAACAGUAUCCACAGUGGACUCCGGGGCUCCUACAGACUUGGCACAGCUUCCUACAGUCUUGAAACAGCCCUGUUGUUCUGUC	GAGAUGUCUGGCGCAGACAUCUC	ACAUUCUUGCAACAGCAGGAGUG	GAGAUGUCUGGCGCAGACAUCUCAUCCAUUUGUUCUCAAGAGGUAGCAAGAAACAGUAUCCACAGUGGACUCCGGGGCUCCUACAGACUUGGCACAGCUUCCUACAGUCUUGAAACAGCCCUGUUGUUCUGUCACAUUCUUGCAACAGCAGGAGUG	UAGGACGUGCAUCGCCAGUUG	CACTCCTGCTGTTGCAAGAATGTGACAGAACAACAGGGCTGTTTCAAGACTGTAGGAAGCTGTGCCAAGTCTGTAGGAGCCCCGGAGTCCACTGTGGATACTGTTTCTTGCTACCTCTTGAGAACAAATGGATGAGATGTCTGCGCCAGACATCTCACCCGCCATCCGCACATGCCACCCTCCAGATATATTCGTCTCGAGAGACCGATTGATCTCTTGGGTGACGATACAACTGGCGATGCACGTCCTA			Twist (Oligo pools)	156	TAGGACGTGCATCGCCAGTTG	CACTCCTGCTGTTGCAAGAATGT	66.5	16	GCTAATACGACTCACTATAGAGATGTCTGGCGCAGAC	CACTCCTGCTGTTGCAAGAATGT	63	25
190	Reference	TRIM15 5'UTR Reference	TRIM15	ENST00000376694.9	chr6	30163546	30163684	CUCUCUCUUUCUCUCUCUCUGUCUCUUAGCCUUGCAGCCGUUUCCCUCUGCGAUUCAUGUAAGUGUGACUCGAUUUCAGGGAAAGGGAACUCGCGUGGGCUGAGGAGACCGGAGUGGACGGGCUGGGGAAGGCACCGUG	GAGAUGUCUGGCGCAGACAUCUC	ACAUUCUUGCAACAGCAGGAGUG	GAGAUGUCUGGCGCAGACAUCUCCUCUCUCUUUCUCUCUCUCUGUCUCUUAGCCUUGCAGCCGUUUCCCUCUGCGAUUCAUGUAAGUGUGACUCGAUUUCAGGGAAAGGGAACUCGCGUGGGCUGAGGAGACCGGAGUGGACGGGCUGGGGAAGGCACCGUGACAUUCUUGCAACAGCAGGAGUG	UAGGACGUGCAUCGCCAGUUG	CACTCCTGCTGTTGCAAGAATGTCACGGTGCCTTCCCCAGCCCGTCCACTCCGGTCTCCTCAGCCCACGCGAGTTCCCTTTCCCTGAAATCGAGTCACACTTACATGAATCGCAGAGGGAAACGGCTGCAAGGCTAAGAGACAGAGAGAGAGAAAGAGAGAGGAGATGTCTGCGCCAGACATCTCATATATTCGTCTCGAGAGACCGATTGATCTCTTGGGTGACGATACAACTGGCGATGCACGTCCTA			Twist (Oligo pools)	185	TAGGACGTGCATCGCCAGTTG	CACTCCTGCTGTTGCAAGAATGT	66.5	16	GCTAATACGACTCACTATAGAGATGTCTGGCGCAGAC	CACTCCTGCTGTTGCAAGAATGT	63	25
191	Reference	AIF1 5'UTR Reference	AIF1	ENST00000376059.8	chr6	31615234	31615329	AGGCUUCUGAGAAGACUGGUGGGAGAGAAGGAGAGCCUGCAGACAGAGGCCUCCAGCUUGGUCUGUCUCCCCACCUCUACCAGCAUCUGCUGAGCU	GAGAUGUCUGGCGCAGACAUCUC	ACAUUCUUGCAACAGCAGGAGUG	GAGAUGUCUGGCGCAGACAUCUCAGGCUUCUGAGAAGACUGGUGGGAGAGAAGGAGAGCCUGCAGACAGAGGCCUCCAGCUUGGUCUGUCUCCCCACCUCUACCAGCAUCUGCUGAGCUACAUUCUUGCAACAGCAGGAGUG	UAGGACGUGCAUCGCCAGUUG	CACTCCTGCTGTTGCAAGAATGTAGCTCAGCAGATGCTGGTAGAGGTGGGGAGACAGACCAAGCTGGAGGCCTCTGTCTGCAGGCTCTCCTTCTCTCCCACCAGTCTTCTCAGAAGCCTGAGATGTCTGCGCCAGACATCTCGGGTAACTGCGTTTACCCGCCATCCGCACATGCCACCCTCCAGATATATTCGTCTCGAGAGACCGATTGATCTCTTGGGTGACGATACAACTGGCGATGCACGTCCTA			Twist (Oligo pools)	142	TAGGACGTGCATCGCCAGTTG	CACTCCTGCTGTTGCAAGAATGT	66.5	16	GCTAATACGACTCACTATAGAGATGTCTGGCGCAGAC	CACTCCTGCTGTTGCAAGAATGT	63	25
192	Reference	DAXX 5'UTR Reference	DAXX	ENST00000374542.10	chr6	33321926	33322959	GUAGUGGGGCCUGCGGUGGGAGUGGGAAGGAAGGCGGAGGGAACCAUGCGAGGUUCUGAGAAUUGCGGCGAGGGUCGCCUCGAGAGACGGUUUCUGAGCAGGAAUUCUGAAAUCCCCACCACUUCCUCCCUCCGGGGGAUUUGAUCCCCU	GAGAUGUCUGGCGCAGACAUCUC	ACAUUCUUGCAACAGCAGGAGUG	GAGAUGUCUGGCGCAGACAUCUCGUAGUGGGGCCUGCGGUGGGAGUGGGAAGGAAGGCGGAGGGAACCAUGCGAGGUUCUGAGAAUUGCGGCGAGGGUCGCCUCGAGAGACGGUUUCUGAGCAGGAAUUCUGAAAUCCCCACCACUUCCUCCCUCCGGGGGAUUUGAUCCCCUACAUUCUUGCAACAGCAGGAGUG	UAGGACGUGCAUCGCCAGUUG	CACTCCTGCTGTTGCAAGAATGTAGGGGATCAAATCCCCCGGAGGGAGGAAGTGGTGGGGATTTCAGAATTCCTGCTCAGAAACCGTCTCTCGAGGCGACCCTCGCCGCAATTCTCAGAACCTCGCATGGTTCCCTCCGCCTTCCTTCCCACTCCCACCGCAGGCCCCACTACGAGATGTCTGCGCCAGACATCTCTCGAGAGACCGATTGATCTCTTGGGTGACGATACAACTGGCGATGCACGTCCTA			Twist (Oligo pools)	196	TAGGACGTGCATCGCCAGTTG	CACTCCTGCTGTTGCAAGAATGT	66.5	16	GCTAATACGACTCACTATAGAGATGTCTGGCGCAGAC	CACTCCTGCTGTTGCAAGAATGT	63	25
193	Reference	SRSF3 5'UTR Reference	SRSF3	ENST00000373715.11	chr6	36594362	36596762	CCGCCAUUUCGUGGACGCCGGGUGAGUGAGAGAGUUGGUUGGUGUUGGGCCGGAGGAAAGCGGGAAGACUCAUCGGAGCGUGUGGAUUUGAGCCGCCGCAUUUUUUAACCCUAGAUCUCGAA	GAGAUGUCUGGCGCAGACAUCUC	ACAUUCUUGCAACAGCAGGAGUG	GAGAUGUCUGGCGCAGACAUCUCCCGCCAUUUCGUGGACGCCGGGUGAGUGAGAGAGUUGGUUGGUGUUGGGCCGGAGGAAAGCGGGAAGACUCAUCGGAGCGUGUGGAUUUGAGCCGCCGCAUUUUUUAACCCUAGAUCUCGAAACAUUCUUGCAACAGCAGGAGUG	UAGGACGUGCAUCGCCAGUUG	CACTCCTGCTGTTGCAAGAATGTTTCGAGATCTAGGGTTAAAAAATGCGGCGGCTCAAATCCACACGCTCCGATGAGTCTTCCCGCTTTCCTCCGGCCCAACACCAACCAACTCTCTCACTCACCCGGCGTCCACGAAATGGCGGGAGATGTCTGCGCCAGACATCTCCACATGCCACCCTCCAGATATATTCGTCTCGAGAGACCGATTGATCTCTTGGGTGACGATACAACTGGCGATGCACGTCCTA			Twist (Oligo pools)	168	TAGGACGTGCATCGCCAGTTG	CACTCCTGCTGTTGCAAGAATGT	66.5	16	GCTAATACGACTCACTATAGAGATGTCTGGCGCAGAC	CACTCCTGCTGTTGCAAGAATGT	63	25
194	Reference	CDKN1A 5'UTR Reference	CDKN1A	ENST00000244741.10	chr6	36678714	36684101	GAGGUGUGAGCAGCUGCCGAAGUCAGUUCCUUGUGGAGCCGGAGCUGGGCGCGGAUUCGCCGAGGCACCGAGGCACUCAGAGGAGGCGCC	GAGAUGUCUGGCGCAGACAUCUC	ACAUUCUUGCAACAGCAGGAGUG	GAGAUGUCUGGCGCAGACAUCUCGAGGUGUGAGCAGCUGCCGAAGUCAGUUCCUUGUGGAGCCGGAGCUGGGCGCGGAUUCGCCGAGGCACCGAGGCACUCAGAGGAGGCGCCACAUUCUUGCAACAGCAGGAGUG	UAGGACGUGCAUCGCCAGUUG	CACTCCTGCTGTTGCAAGAATGTGGCGCCTCCTCTGAGTGCCTCGGTGCCTCGGCGAATCCGCGCCCAGCTCCGGCTCCACAAGGAACTGACTTCGGCAGCTGCTCACACCTCGAGATGTCTGCGCCAGACATCTCGAGGCGGGGTAACTGCGTTTACCCGCCATCCGCACATGCCACCCTCCAGATATATTCGTCTCGAGAGACCGATTGATCTCTTGGGTGACGATACAACTGGCGATGCACGTCCTA			Twist (Oligo pools)	136	TAGGACGTGCATCGCCAGTTG	CACTCCTGCTGTTGCAAGAATGT	66.5	16	GCTAATACGACTCACTATAGAGATGTCTGGCGCAGAC	CACTCCTGCTGTTGCAAGAATGT	63	25
195	Reference	RNF8 5'UTR Reference	RNF8	ENST00000373479.9	chr6	37353983	37354164	GUAGUGCUCCUGCUUCCUGGCCGAGGGCGGGCGAGCGGAGCCUGCUUUCGCAGCGAUCGCGAGCGUGUGGCGAUUGCUUCUGUCUGUUAUUUAGAUAUGGAAGCUGAGGGGAUGCACAGAGGCAGCCAGAACCUAGGUCAGGGUCUCGCUCGGUGCUGACCGCCCCCGGGGUCGAGUAGGCG	GAGAUGUCUGGCGCAGACAUCUC	ACAUUCUUGCAACAGCAGGAGUG	GAGAUGUCUGGCGCAGACAUCUCGUAGUGCUCCUGCUUCCUGGCCGAGGGCGGGCGAGCGGAGCCUGCUUUCGCAGCGAUCGCGAGCGUGUGGCGAUUGCUUCUGUCUGUUAUUUAGAUAUGGAAGCUGAGGGGAUGCACAGAGGCAGCCAGAACCUAGGUCAGGGUCUCGCUCGGUGCUGACCGCCCCCGGGGUCGAGUAGGCGACAUUCUUGCAACAGCAGGAGUG	UAGGACGUGCAUCGCCAGUUG	CACTCCTGCTGTTGCAAGAATGTCGCCTACTCGACCCCGGGGGCGGTCAGCACCGAGCGAGACCCTGACCTAGGTTCTGGCTGCCTCTGTGCATCCCCTCAGCTTCCATATCTAAATAACAGACAGAAGCAATCGCCACACGCTCGCGATCGCTGCGAAAGCAGGCTCCGCTCGCCCGCCCTCGGCCAGGAAGCAGGAGCACTACGAGATGTCTGCGCCAGACATCTCACAACTGGCGATGCACGTCCTA			Twist (Oligo pools)	228	TAGGACGTGCATCGCCAGTTG	CACTCCTGCTGTTGCAAGAATGT	66.5	16	GCTAATACGACTCACTATAGAGATGTCTGGCGCAGAC	CACTCCTGCTGTTGCAAGAATGT	63	25
196	Reference	PTK7 5'UTR Reference	PTK7	ENST00000230419.9	chr6	43076314	43076488	ACUGGGCGCGCGCGGCUCCGGCUCGGGACGCCUCGGGACGCCUCGGGGUCGGGCUCCGGCUGCGGCUGCUGCUGCGGCGCCCGCGCUCCGGUGCGCUCCGCCUCCUGUGCCCGCCGCGGAGCGCAGUCUGCGCGCCCGCCGUGCGCCCUCAGCUCCUUUUCCUGAGCCCGCCGCG	GAGAUGUCUGGCGCAGACAUCUC	ACAUUCUUGCAACAGCAGGAGUG	GAGAUGUCUGGCGCAGACAUCUCACUGGGCGCGCGCGGCUCCGGCUCGGGACGCCUCGGGACGCCUCGGGGUCGGGCUCCGGCUGCGGCUGCUGCUGCGGCGCCCGCGCUCCGGUGCGCUCCGCCUCCUGUGCCCGCCGCGGAGCGCAGUCUGCGCGCCCGCCGUGCGCCCUCAGCUCCUUUUCCUGAGCCCGCCGCGACAUUCUUGCAACAGCAGGAGUG	UAGGACGUGCAUCGCCAGUUG	CACTCCTGCTGTTGCAAGAATGTCGCGGCGGGCTCAGGAAAAGGAGCTGAGGGCGCACGGCGGGCGCGCAGACTGCGCTCCGCGGCGGGCACAGGAGGCGGAGCGCACCGGAGCGCGGGCGCCGCAGCAGCAGCCGCAGCCGGAGCCCGACCCCGAGGCGTCCCGAGGCGTCCCGAGCCGGAGCCGCGCGCGCCCAGTGAGATGTCTGCGCCAGACATCTCTGACGATACAACTGGCGATGCACGTCCTA			Twist (Oligo pools)	221	TAGGACGTGCATCGCCAGTTG	CACTCCTGCTGTTGCAAGAATGT	66.5	16	GCTAATACGACTCACTATAGAGATGTCTGGCGCAGAC	CACTCCTGCTGTTGCAAGAATGT	63	25
197	Reference	XPO5 5'UTR Reference	XPO5	ENST00000265351.12	chr6	43575865	43576038	GUGCGCAGCGCCGGCUUCUUCCCAGCGCGAGUUGCUGCUAACGCUCCUCCUCCAGCUUCCCACCCCCGCCGCCCGCCGCGGCCCGGUACCAACGGGUGGUCUCGCCGAGGGAGCUGUCGUGCCUCGUGGUCCCGGGACUGCAGUGGUGUGCGCUCUCGGCGCGUGGCGCUAGGC	GAGAUGUCUGGCGCAGACAUCUC	ACAUUCUUGCAACAGCAGGAGUG	GAGAUGUCUGGCGCAGACAUCUCGUGCGCAGCGCCGGCUUCUUCCCAGCGCGAGUUGCUGCUAACGCUCCUCCUCCAGCUUCCCACCCCCGCCGCCCGCCGCGGCCCGGUACCAACGGGUGGUCUCGCCGAGGGAGCUGUCGUGCCUCGUGGUCCCGGGACUGCAGUGGUGUGCGCUCUCGGCGCGUGGCGCUAGGCACAUUCUUGCAACAGCAGGAGUG	UAGGACGUGCAUCGCCAGUUG	CACTCCTGCTGTTGCAAGAATGTGCCTAGCGCCACGCGCCGAGAGCGCACACCACTGCAGTCCCGGGACCACGAGGCACGACAGCTCCCTCGGCGAGACCACCCGTTGGTACCGGGCCGCGGCGGGCGGCGGGGGTGGGAAGCTGGAGGAGGAGCGTTAGCAGCAACTCGCGCTGGGAAGAAGCCGGCGCTGCGCACGAGATGTCTGCGCCAGACATCTCGTGACGATACAACTGGCGATGCACGTCCTA			Twist (Oligo pools)	220	TAGGACGTGCATCGCCAGTTG	CACTCCTGCTGTTGCAAGAATGT	66.5	16	GCTAATACGACTCACTATAGAGATGTCTGGCGCAGAC	CACTCCTGCTGTTGCAAGAATGT	63	25
198	Reference	CCNC 5'UTR Reference	CCNC	ENST00000520429.6	chr6	99568528	99568660	GUCGCCGCCGCGGAGCGGAGUCGAGCCGAGCUGAUUUGAUCGAGGAGCGCGGUUACCGGACGGGCUGGGUCUAUGGUCGCUCCGCGGGCCGCUCCGCCGGCUGGUGCUUUUUUAUCAGGGCAAGCUGUGUUCC	GAGAUGUCUGGCGCAGACAUCUC	ACAUUCUUGCAACAGCAGGAGUG	GAGAUGUCUGGCGCAGACAUCUCGUCGCCGCCGCGGAGCGGAGUCGAGCCGAGCUGAUUUGAUCGAGGAGCGCGGUUACCGGACGGGCUGGGUCUAUGGUCGCUCCGCGGGCCGCUCCGCCGGCUGGUGCUUUUUUAUCAGGGCAAGCUGUGUUCCACAUUCUUGCAACAGCAGGAGUG	UAGGACGUGCAUCGCCAGUUG	CACTCCTGCTGTTGCAAGAATGTGGAACACAGCTTGCCCTGATAAAAAAGCACCAGCCGGCGGAGCGGCCCGCGGAGCGACCATAGACCCAGCCCGTCCGGTAACCGCGCTCCTCGATCAAATCAGCTCGGCTCGACTCCGCTCCGCGGCGGCGACGAGATGTCTGCGCCAGACATCTCCTCCAGATATATTCGTCTCGAGAGACCGATTGATCTCTTGGGTGACGATACAACTGGCGATGCACGTCCTA			Twist (Oligo pools)	179	TAGGACGTGCATCGCCAGTTG	CACTCCTGCTGTTGCAAGAATGT	66.5	16	GCTAATACGACTCACTATAGAGATGTCTGGCGCAGAC	CACTCCTGCTGTTGCAAGAATGT	63	25
199	Reference	SOD2 5'UTR Reference	SOD2	ENST00000538183.7	chr6	159693168	159693241	ACUCGUGGCUGUGGUGGCUUCGGCAGCGGCUUCAGCAGAUCGGCGGCAUCAGCGGUAGCACCAGCACUAGCAGC	GAGAUGUCUGGCGCAGACAUCUC	ACAUUCUUGCAACAGCAGGAGUG	GAGAUGUCUGGCGCAGACAUCUCACUCGUGGCUGUGGUGGCUUCGGCAGCGGCUUCAGCAGAUCGGCGGCAUCAGCGGUAGCACCAGCACUAGCAGCACAUUCUUGCAACAGCAGGAGUG	UAGGACGUGCAUCGCCAGUUG	CACTCCTGCTGTTGCAAGAATGTGCTGCTAGTGCTGGTGCTACCGCTGATGCCGCCGATCTGCTGAAGCCGCTGCCGAAGCCACCACAGCCACGAGTGAGATGTCTGCGCCAGACATCTCGTTTTACAGCATTGTTGAGGCGGGGTAACTGCGTTTACCCGCCATCCGCACATGCCACCCTCCAGATATATTCGTCTCGAGAGACCGATTGATCTCTTGGGTGACGATACAACTGGCGATGCACGTCCTA			Twist (Oligo pools)	120	TAGGACGTGCATCGCCAGTTG	CACTCCTGCTGTTGCAAGAATGT	66.5	16	GCTAATACGACTCACTATAGAGATGTCTGGCGCAGAC	CACTCCTGCTGTTGCAAGAATGT	63	25
200	Reference	TCP1 5'UTR Reference	TCP1	ENST00000321394.12	chr6	159789469	159789602	AGUAGCUCCUGGGACAUCGCUCGGGUACGCUCCACGCCGUCGCAGCCACUGCUGUGGUCGCCGGUCGGCCGAGGGGCCGCGAUACUGGUUGCCCGCGGUGUAAGCAGAAUUCGACGUGUAUCGCUGCCGUCAAG	GAGAUGUCUGGCGCAGACAUCUC	ACAUUCUUGCAACAGCAGGAGUG	GAGAUGUCUGGCGCAGACAUCUCAGUAGCUCCUGGGACAUCGCUCGGGUACGCUCCACGCCGUCGCAGCCACUGCUGUGGUCGCCGGUCGGCCGAGGGGCCGCGAUACUGGUUGCCCGCGGUGUAAGCAGAAUUCGACGUGUAUCGCUGCCGUCAAGACAUUCUUGCAACAGCAGGAGUG	UAGGACGUGCAUCGCCAGUUG	CACTCCTGCTGTTGCAAGAATGTCTTGACGGCAGCGATACACGTCGAATTCTGCTTACACCGCGGGCAACCAGTATCGCGGCCCCTCGGCCGACCGGCGACCACAGCAGTGGCTGCGACGGCGTGGAGCGTACCCGAGCGATGTCCCAGGAGCTACTGAGATGTCTGCGCCAGACATCTCTCCAGATATATTCGTCTCGAGAGACCGATTGATCTCTTGGGTGACGATACAACTGGCGATGCACGTCCTA			Twist (Oligo pools)	180	TAGGACGTGCATCGCCAGTTG	CACTCCTGCTGTTGCAAGAATGT	66.5	16	GCTAATACGACTCACTATAGAGATGTCTGGCGCAGAC	CACTCCTGCTGTTGCAAGAATGT	63	25
201	Reference	INTS1 5'UTR Reference	INTS1	ENST00000404767.8	chr7	1503961	1504389	GAGAUCGGUUUCCGAUUCCGGGGUGGCCGGGUGGCGGCGGCGGCGCUCCGGUCGCGAUGGGCCAGAGGUGACGCCGCAGCCGCCGGGAGCCGCGAGGGACGGGGCAGG	GAGAUGUCUGGCGCAGACAUCUC	ACAUUCUUGCAACAGCAGGAGUG	GAGAUGUCUGGCGCAGACAUCUCGAGAUCGGUUUCCGAUUCCGGGGUGGCCGGGUGGCGGCGGCGGCGCUCCGGUCGCGAUGGGCCAGAGGUGACGCCGCAGCCGCCGGGAGCCGCGAGGGACGGGGCAGGACAUUCUUGCAACAGCAGGAGUG	UAGGACGUGCAUCGCCAGUUG	CACTCCTGCTGTTGCAAGAATGTCCTGCCCCGTCCCTCGCGGCTCCCGGCGGCTGCGGCGTCACCTCTGGCCCATCGCGACCGGAGCGCCGCCGCCGCCACCCGGCCACCCCGGAATCGGAAACCGATCTCGAGATGTCTGCGCCAGACATCTCTTACCCGCCATCCGCACATGCCACCCTCCAGATATATTCGTCTCGAGAGACCGATTGATCTCTTGGGTGACGATACAACTGGCGATGCACGTCCTA			Twist (Oligo pools)	154	TAGGACGTGCATCGCCAGTTG	CACTCCTGCTGTTGCAAGAATGT	66.5	16	GCTAATACGACTCACTATAGAGATGTCTGGCGCAGAC	CACTCCTGCTGTTGCAAGAATGT	63	25
202	Reference	AIMP2 5'UTR Reference	AIMP2	ENST00000223029.8	chr7	6009272	6009363	AGAAGGGAGGUGGCCGGUCUCCGUCGUGACCUCUGACGGUUUCUGAGCGUUGGCCUUUGGCACGCGCUACCCCCUUUUGCUUUGGUUCUGCC	GAGAUGUCUGGCGCAGACAUCUC	ACAUUCUUGCAACAGCAGGAGUG	GAGAUGUCUGGCGCAGACAUCUCAGAAGGGAGGUGGCCGGUCUCCGUCGUGACCUCUGACGGUUUCUGAGCGUUGGCCUUUGGCACGCGCUACCCCCUUUUGCUUUGGUUCUGCCACAUUCUUGCAACAGCAGGAGUG	UAGGACGUGCAUCGCCAGUUG	CACTCCTGCTGTTGCAAGAATGTGGCAGAACCAAAGCAAAAGGGGGTAGCGCGTGCCAAAGGCCAACGCTCAGAAACCGTCAGAGGTCACGACGGAGACCGGCCACCTCCCTTCTGAGATGTCTGCGCCAGACATCTCGGCGGGGTAACTGCGTTTACCCGCCATCCGCACATGCCACCCTCCAGATATATTCGTCTCGAGAGACCGATTGATCTCTTGGGTGACGATACAACTGGCGATGCACGTCCTA			Twist (Oligo pools)	138	TAGGACGTGCATCGCCAGTTG	CACTCCTGCTGTTGCAAGAATGT	66.5	16	GCTAATACGACTCACTATAGAGATGTCTGGCGCAGAC	CACTCCTGCTGTTGCAAGAATGT	63	25
203	Reference	AQP1 5'UTR Reference	AQP1	ENST00000311813.11	chr7	30911853	30911909	AGCUCUCAGAGGGAAUUGAGCACCCGGCAGCGGUCUCAGGCCAAGCCCCCUGCCAGC	GAGAUGUCUGGCGCAGACAUCUC	ACAUUCUUGCAACAGCAGGAGUG	GAGAUGUCUGGCGCAGACAUCUCAGCUCUCAGAGGGAAUUGAGCACCCGGCAGCGGUCUCAGGCCAAGCCCCCUGCCAGCACAUUCUUGCAACAGCAGGAGUG	UAGGACGUGCAUCGCCAGUUG	CACTCCTGCTGTTGCAAGAATGTGCTGGCAGGGGGCTTGGCCTGAGACCGCTGCCGGGTGCTCAATTCCCTCTGAGAGCTGAGATGTCTGCGCCAGACATCTCTTTAGTTGCCCTGAAAGGTTTTACAGCATTGTTGAGGCGGGGTAACTGCGTTTACCCGCCATCCGCACATGCCACCCTCCAGATATATTCGTCTCGAGAGACCGATTGATCTCTTGGGTGACGATACAACTGGCGATGCACGTCCTA			Twist (Oligo pools)	103	TAGGACGTGCATCGCCAGTTG	CACTCCTGCTGTTGCAAGAATGT	66.5	16	GCTAATACGACTCACTATAGAGATGTCTGGCGCAGAC	CACTCCTGCTGTTGCAAGAATGT	63	25
204	Reference	TRIP6 5'UTR Reference	TRIP6	ENST00000200457.9	chr7	100867387	100867497	AGAAAAAGUUUUCUUUUCUGGAGUCCCAAACGAGGUGCGGGACGGAAGAGGGGGUGAAGGCCAGAGGCUCGGGGCUUCAAGACCGCUGUCUGGAGUCCCCCUUUCCAGGCC	GAGAUGUCUGGCGCAGACAUCUC	ACAUUCUUGCAACAGCAGGAGUG	GAGAUGUCUGGCGCAGACAUCUCAGAAAAAGUUUUCUUUUCUGGAGUCCCAAACGAGGUGCGGGACGGAAGAGGGGGUGAAGGCCAGAGGCUCGGGGCUUCAAGACCGCUGUCUGGAGUCCCCCUUUCCAGGCCACAUUCUUGCAACAGCAGGAGUG	UAGGACGUGCAUCGCCAGUUG	CACTCCTGCTGTTGCAAGAATGTGGCCTGGAAAGGGGGACTCCAGACAGCGGTCTTGAAGCCCCGAGCCTCTGGCCTTCACCCCCTCTTCCGTCCCGCACCTCGTTTGGGACTCCAGAAAAGAAAACTTTTTCTGAGATGTCTGCGCCAGACATCTCCCCGCCATCCGCACATGCCACCCTCCAGATATATTCGTCTCGAGAGACCGATTGATCTCTTGGGTGACGATACAACTGGCGATGCACGTCCTA			Twist (Oligo pools)	157	TAGGACGTGCATCGCCAGTTG	CACTCCTGCTGTTGCAAGAATGT	66.5	16	GCTAATACGACTCACTATAGAGATGTCTGGCGCAGAC	CACTCCTGCTGTTGCAAGAATGT	63	25
205	Reference	TES 5'UTR Reference	TES	ENST00000358204.9	chr7	116210539	116210707	GCUGCGGCGGACUGGGCGGCGGAAGUUCGACGGCGCCGGGCGAGUGGCUGUUGAGCGGCGCCGCGGGAGUUCCGCAGGUUUCCCGUGUUCGCAGCGGAGCCGGAGGCCAGCUGAACCCGGCCGUGGGAUCCCGGAUAGGAGGAGGAGGGGACCCAUAGGACGCGUUAAC	GAGAUGUCUGGCGCAGACAUCUC	ACAUUCUUGCAACAGCAGGAGUG	GAGAUGUCUGGCGCAGACAUCUCGCUGCGGCGGACUGGGCGGCGGAAGUUCGACGGCGCCGGGCGAGUGGCUGUUGAGCGGCGCCGCGGGAGUUCCGCAGGUUUCCCGUGUUCGCAGCGGAGCCGGAGGCCAGCUGAACCCGGCCGUGGGAUCCCGGAUAGGAGGAGGAGGGGACCCAUAGGACGCGUUAACACAUUCUUGCAACAGCAGGAGUG	UAGGACGUGCAUCGCCAGUUG	CACTCCTGCTGTTGCAAGAATGTGTTAACGCGTCCTATGGGTCCCCTCCTCCTCCTATCCGGGATCCCACGGCCGGGTTCAGCTGGCCTCCGGCTCCGCTGCGAACACGGGAAACCTGCGGAACTCCCGCGGCGCCGCTCAACAGCCACTCGCCCGGCGCCGTCGAACTTCCGCCGCCCAGTCCGCCGCAGCGAGATGTCTGCGCCAGACATCTCCTTGGGTGACGATACAACTGGCGATGCACGTCCTA			Twist (Oligo pools)	215	TAGGACGTGCATCGCCAGTTG	CACTCCTGCTGTTGCAAGAATGT	66.5	16	GCTAATACGACTCACTATAGAGATGTCTGGCGCAGAC	CACTCCTGCTGTTGCAAGAATGT	63	25
206	Reference	CFTR 5'UTR Reference	CFTR	ENST00000003084.11	chr7	117480025	117480094	GUAGUAGGUCUUUGGCAUUAGGAGCUUGAGCCCAGACGGCCCUAGCAGGGACCCCAGCGCCCGAGAGACC	GAGAUGUCUGGCGCAGACAUCUC	ACAUUCUUGCAACAGCAGGAGUG	GAGAUGUCUGGCGCAGACAUCUCGUAGUAGGUCUUUGGCAUUAGGAGCUUGAGCCCAGACGGCCCUAGCAGGGACCCCAGCGCCCGAGAGACCACAUUCUUGCAACAGCAGGAGUG	UAGGACGUGCAUCGCCAGUUG	CACTCCTGCTGTTGCAAGAATGTGGTCTCTCGGGCGCTGGGGTCCCTGCTAGGGCCGTCTGGGCTCAAGCTCCTAATGCCAAAGACCTACTACGAGATGTCTGCGCCAGACATCTCAAAGGTTTTACAGCATTGTTGAGGCGGGGTAACTGCGTTTACCCGCCATCCGCACATGCCACCCTCCAGATATATTCGTCTCGAGAGACCGATTGATCTCTTGGGTGACGATACAACTGGCGATGCACGTCCTA			Twist (Oligo pools)	116	TAGGACGTGCATCGCCAGTTG	CACTCCTGCTGTTGCAAGAATGT	66.5	16	GCTAATACGACTCACTATAGAGATGTCTGGCGCAGAC	CACTCCTGCTGTTGCAAGAATGT	63	25
207	Reference	ING3 5'UTR Reference	ING3	ENST00000315870.10	chr7	120950777	120950896	CCGGAGUCGAGCGGGUGCUGCUAGCGGAGGCGCCAUAUUGGAGGGGACAAAACUCCGGCGACAGCGAGUGACACAAAUAAACCCCUGGACCCCCUUGUUCCCUCAGCUCUAAGGGCCGCG	GAGAUGUCUGGCGCAGACAUCUC	ACAUUCUUGCAACAGCAGGAGUG	GAGAUGUCUGGCGCAGACAUCUCCCGGAGUCGAGCGGGUGCUGCUAGCGGAGGCGCCAUAUUGGAGGGGACAAAACUCCGGCGACAGCGAGUGACACAAAUAAACCCCUGGACCCCCUUGUUCCCUCAGCUCUAAGGGCCGCGACAUUCUUGCAACAGCAGGAGUG	UAGGACGUGCAUCGCCAGUUG	CACTCCTGCTGTTGCAAGAATGTCGCGGCCCTTAGAGCTGAGGGAACAAGGGGGTCCAGGGGTTTATTTGTGTCACTCGCTGTCGCCGGAGTTTTGTCCCCTCCAATATGGCGCCTCCGCTAGCAGCACCCGCTCGACTCCGGGAGATGTCTGCGCCAGACATCTCCGCACATGCCACCCTCCAGATATATTCGTCTCGAGAGACCGATTGATCTCTTGGGTGACGATACAACTGGCGATGCACGTCCTA			Twist (Oligo pools)	166	TAGGACGTGCATCGCCAGTTG	CACTCCTGCTGTTGCAAGAATGT	66.5	16	GCTAATACGACTCACTATAGAGATGTCTGGCGCAGAC	CACTCCTGCTGTTGCAAGAATGT	63	25
208	Reference	CASP2 5'UTR Reference	CASP2	ENST00000310447.10	chr7	143288351	143288455	GCAGUGUGCGUCCGCGUCUGAGGGGAGGGAUGUGGGGGAAGCGACGGCCCCCGGUUUGUUUGGGCUGUGGGCGGUGCGCAGCGGAGAGCCCGGGAAAAGCGGGAA	GAGAUGUCUGGCGCAGACAUCUC	ACAUUCUUGCAACAGCAGGAGUG	GAGAUGUCUGGCGCAGACAUCUCGCAGUGUGCGUCCGCGUCUGAGGGGAGGGAUGUGGGGGAAGCGACGGCCCCCGGUUUGUUUGGGCUGUGGGCGGUGCGCAGCGGAGAGCCCGGGAAAAGCGGGAAACAUUCUUGCAACAGCAGGAGUG	UAGGACGUGCAUCGCCAGUUG	CACTCCTGCTGTTGCAAGAATGTTTCCCGCTTTTCCCGGGCTCTCCGCTGCGCACCGCCCACAGCCCAAACAAACCGGGGGCCGTCGCTTCCCCCACATCCCTCCCCTCAGACGCGGACGCACACTGCGAGATGTCTGCGCCAGACATCTCCGTTTACCCGCCATCCGCACATGCCACCCTCCAGATATATTCGTCTCGAGAGACCGATTGATCTCTTGGGTGACGATACAACTGGCGATGCACGTCCTA			Twist (Oligo pools)	151	TAGGACGTGCATCGCCAGTTG	CACTCCTGCTGTTGCAAGAATGT	66.5	16	GCTAATACGACTCACTATAGAGATGTCTGGCGCAGAC	CACTCCTGCTGTTGCAAGAATGT	63	25
209	Reference	ZYX 5'UTR Reference	ZYX	ENST00000322764.10	chr7	143381345	143381571	GCAGAGUCUGCGGACCCGGCGCCGAGGCGGCCACCCGAGACGCGGCGCGCACGCUCCGGCCUGCGCAGCCCGGCCCGGCC	GAGAUGUCUGGCGCAGACAUCUC	ACAUUCUUGCAACAGCAGGAGUG	GAGAUGUCUGGCGCAGACAUCUCGCAGAGUCUGCGGACCCGGCGCCGAGGCGGCCACCCGAGACGCGGCGCGCACGCUCCGGCCUGCGCAGCCCGGCCCGGCCACAUUCUUGCAACAGCAGGAGUG	UAGGACGUGCAUCGCCAGUUG	CACTCCTGCTGTTGCAAGAATGTGGCCGGGCCGGGCTGCGCAGGCCGGAGCGTGCGCGCCGCGTCTCGGGTGGCCGCCTCGGCGCCGGGTCCGCAGACTCTGCGAGATGTCTGCGCCAGACATCTCCAGCATTGTTGAGGCGGGGTAACTGCGTTTACCCGCCATCCGCACATGCCACCCTCCAGATATATTCGTCTCGAGAGACCGATTGATCTCTTGGGTGACGATACAACTGGCGATGCACGTCCTA			Twist (Oligo pools)	126	TAGGACGTGCATCGCCAGTTG	CACTCCTGCTGTTGCAAGAATGT	66.5	16	GCTAATACGACTCACTATAGAGATGTCTGGCGCAGAC	CACTCCTGCTGTTGCAAGAATGT	63	25
210	Reference	CNTNAP2 5'UTR Reference	CNTNAP2	ENST00000361727.8	chr7	146116801	146116876	CUUCAAGAACCCUACGGAGAGUCGGACUGCAUCUCCGCAGCGAGCUCUUGGAGCGCCGCCGGCCGGGAGGCGAAGG	GAGAUGUCUGGCGCAGACAUCUC	ACAUUCUUGCAACAGCAGGAGUG	GAGAUGUCUGGCGCAGACAUCUCCUUCAAGAACCCUACGGAGAGUCGGACUGCAUCUCCGCAGCGAGCUCUUGGAGCGCCGCCGGCCGGGAGGCGAAGGACAUUCUUGCAACAGCAGGAGUG	UAGGACGUGCAUCGCCAGUUG	CACTCCTGCTGTTGCAAGAATGTCCTTCGCCTCCCGGCCGGCGGCGCTCCAAGAGCTCGCTGCGGAGATGCAGTCCGACTCTCCGTAGGGTTCTTGAAGGAGATGTCTGCGCCAGACATCTCTTTACAGCATTGTTGAGGCGGGGTAACTGCGTTTACCCGCCATCCGCACATGCCACCCTCCAGATATATTCGTCTCGAGAGACCGATTGATCTCTTGGGTGACGATACAACTGGCGATGCACGTCCTA			Twist (Oligo pools)	122	TAGGACGTGCATCGCCAGTTG	CACTCCTGCTGTTGCAAGAATGT	66.5	16	GCTAATACGACTCACTATAGAGATGTCTGGCGCAGAC	CACTCCTGCTGTTGCAAGAATGT	63	25
211	Reference	PINX1 5'UTR Reference	PINX1	ENST00000314787.8	chr8	10839757	10839875	GUCCGCUGCAGUCCGCCGGCGAGGGAGUUACGCACGUCCUGAUUCUCCUGGAGUCUCCAGCCCGCCCAGUGGCCGCAGUCACCCAGGUCCAGAGGCGGCGGUAUCACAGGCUCUCCGAC	GAGAUGUCUGGCGCAGACAUCUC	ACAUUCUUGCAACAGCAGGAGUG	GAGAUGUCUGGCGCAGACAUCUCGUCCGCUGCAGUCCGCCGGCGAGGGAGUUACGCACGUCCUGAUUCUCCUGGAGUCUCCAGCCCGCCCAGUGGCCGCAGUCACCCAGGUCCAGAGGCGGCGGUAUCACAGGCUCUCCGACACAUUCUUGCAACAGCAGGAGUG	UAGGACGUGCAUCGCCAGUUG	CACTCCTGCTGTTGCAAGAATGTGTCGGAGAGCCTGTGATACCGCCGCCTCTGGACCTGGGTGACTGCGGCCACTGGGCGGGCTGGAGACTCCAGGAGAATCAGGACGTGCGTAACTCCCTCGCCGGCGGACTGCAGCGGACGAGATGTCTGCGCCAGACATCTCCCGCACATGCCACCCTCCAGATATATTCGTCTCGAGAGACCGATTGATCTCTTGGGTGACGATACAACTGGCGATGCACGTCCTA			Twist (Oligo pools)	165	TAGGACGTGCATCGCCAGTTG	CACTCCTGCTGTTGCAAGAATGT	66.5	16	GCTAATACGACTCACTATAGAGATGTCTGGCGCAGAC	CACTCCTGCTGTTGCAAGAATGT	63	25
212	Reference	DOK2 5'UTR Reference	DOK2	ENST00000276420.9	chr8	21913602	21913690	AGAGAAGGGAAACACACGGCUAAGAAGAGAGAGGCAAGGGCAGGAGUGAAGGAGAGAGCUGAAGCCUGGGGCUCCGAGAUGGUCAGAGG	GAGAUGUCUGGCGCAGACAUCUC	ACAUUCUUGCAACAGCAGGAGUG	GAGAUGUCUGGCGCAGACAUCUCAGAGAAGGGAAACACACGGCUAAGAAGAGAGAGGCAAGGGCAGGAGUGAAGGAGAGAGCUGAAGCCUGGGGCUCCGAGAUGGUCAGAGGACAUUCUUGCAACAGCAGGAGUG	UAGGACGUGCAUCGCCAGUUG	CACTCCTGCTGTTGCAAGAATGTCCTCTGACCATCTCGGAGCCCCAGGCTTCAGCTCTCTCCTTCACTCCTGCCCTTGCCTCTCTCTTCTTAGCCGTGTGTTTCCCTTCTCTGAGATGTCTGCGCCAGACATCTCTGAGGCGGGGTAACTGCGTTTACCCGCCATCCGCACATGCCACCCTCCAGATATATTCGTCTCGAGAGACCGATTGATCTCTTGGGTGACGATACAACTGGCGATGCACGTCCTA			Twist (Oligo pools)	135	TAGGACGTGCATCGCCAGTTG	CACTCCTGCTGTTGCAAGAATGT	66.5	16	GCTAATACGACTCACTATAGAGATGTCTGGCGCAGAC	CACTCCTGCTGTTGCAAGAATGT	63	25
213	Reference	PIWIL2 5'UTR Reference	PIWIL2	ENST00000356766.11	chr8	22275316	22279386	GUGGGCCCCGGGGCGUGGGUUGAGCUCGGUCUUCCCCUGAGGCCGCGCGGAGCUGGGCGACUGGGGCGAGGACUCGCGCACAGGUAAUUAACCAGAACAGGAUCGACACGUGUUCUCUACAGCCCGUCC	GAGAUGUCUGGCGCAGACAUCUC	ACAUUCUUGCAACAGCAGGAGUG	GAGAUGUCUGGCGCAGACAUCUCGUGGGCCCCGGGGCGUGGGUUGAGCUCGGUCUUCCCCUGAGGCCGCGCGGAGCUGGGCGACUGGGGCGAGGACUCGCGCACAGGUAAUUAACCAGAACAGGAUCGACACGUGUUCUCUACAGCCCGUCCACAUUCUUGCAACAGCAGGAGUG	UAGGACGUGCAUCGCCAGUUG	CACTCCTGCTGTTGCAAGAATGTGGACGGGCTGTAGAGAACACGTGTCGATCCTGTTCTGGTTAATTACCTGTGCGCGAGTCCTCGCCCCAGTCGCCCAGCTCCGCGCGGCCTCAGGGGAAGACCGAGCTCAACCCACGCCCCGGGGCCCACGAGATGTCTGCGCCAGACATCTCCACCCTCCAGATATATTCGTCTCGAGAGACCGATTGATCTCTTGGGTGACGATACAACTGGCGATGCACGTCCTA			Twist (Oligo pools)	175	TAGGACGTGCATCGCCAGTTG	CACTCCTGCTGTTGCAAGAATGT	66.5	16	GCTAATACGACTCACTATAGAGATGTCTGGCGCAGAC	CACTCCTGCTGTTGCAAGAATGT	63	25
214	Reference	CCAR2 5'UTR Reference	CCAR2	ENST00000308511.9	chr8	22604757	22605773	AGAGGCGCUUCCGGUGGCGGCGGCAGCAGCGGCUGUGGUGGUUCCGGGUGUCUUUGUCCCCCCGGUGUCGCUGCCCUGGCCCGCAGCCUUUUCCCCACGACUCUGAAAGAGGACAGCGUUCCCA	GAGAUGUCUGGCGCAGACAUCUC	ACAUUCUUGCAACAGCAGGAGUG	GAGAUGUCUGGCGCAGACAUCUCAGAGGCGCUUCCGGUGGCGGCGGCAGCAGCGGCUGUGGUGGUUCCGGGUGUCUUUGUCCCCCCGGUGUCGCUGCCCUGGCCCGCAGCCUUUUCCCCACGACUCUGAAAGAGGACAGCGUUCCCAACAUUCUUGCAACAGCAGGAGUG	UAGGACGUGCAUCGCCAGUUG	CACTCCTGCTGTTGCAAGAATGTTGGGAACGCTGTCCTCTTTCAGAGTCGTGGGGAAAAGGCTGCGGGCCAGGGCAGCGACACCGGGGGGACAAAGACACCCGGAACCACCACAGCCGCTGCTGCCGCCGCCACCGGAAGCGCCTCTGAGATGTCTGCGCCAGACATCTCCATGCCACCCTCCAGATATATTCGTCTCGAGAGACCGATTGATCTCTTGGGTGACGATACAACTGGCGATGCACGTCCTA			Twist (Oligo pools)	170	TAGGACGTGCATCGCCAGTTG	CACTCCTGCTGTTGCAAGAATGT	66.5	16	GCTAATACGACTCACTATAGAGATGTCTGGCGCAGAC	CACTCCTGCTGTTGCAAGAATGT	63	25
215	Reference	ADAM28 5'UTR Reference	ADAM28	ENST00000265769.9	chr8	24294069	24294149	ACUGGAGAGGAGGCAGGGACAGACCCAGCAGCACCCACCUGAGCGAGAAGAGCAGACACCGUGCUCCUGGAAUCACCCAGC	GAGAUGUCUGGCGCAGACAUCUC	ACAUUCUUGCAACAGCAGGAGUG	GAGAUGUCUGGCGCAGACAUCUCACUGGAGAGGAGGCAGGGACAGACCCAGCAGCACCCACCUGAGCGAGAAGAGCAGACACCGUGCUCCUGGAAUCACCCAGCACAUUCUUGCAACAGCAGGAGUG	UAGGACGUGCAUCGCCAGUUG	CACTCCTGCTGTTGCAAGAATGTGCTGGGTGATTCCAGGAGCACGGTGTCTGCTCTTCTCGCTCAGGTGGGTGCTGCTGGGTCTGTCCCTGCCTCCTCTCCAGTGAGATGTCTGCGCCAGACATCTCAGCATTGTTGAGGCGGGGTAACTGCGTTTACCCGCCATCCGCACATGCCACCCTCCAGATATATTCGTCTCGAGAGACCGATTGATCTCTTGGGTGACGATACAACTGGCGATGCACGTCCTA			Twist (Oligo pools)	127	TAGGACGTGCATCGCCAGTTG	CACTCCTGCTGTTGCAAGAATGT	66.5	16	GCTAATACGACTCACTATAGAGATGTCTGGCGCAGAC	CACTCCTGCTGTTGCAAGAATGT	63	25
216	Reference	PTK2B 5'UTR Reference	PTK2B	ENST00000346049.10	chr8	27325552	27397584	CCUUUUACUCAGCCACAGCCUCCGGAGCCGUUGCACACCUACCUGCCCGGCCGACUUACCUGUACUUGCCGCCGUCCCGGCUCACCUGGCGGUGCCCGAGGAGUAGUCGCUGGAGUCCGCGCCUCCCUGGGACUGCAAUGUGCCGAUCUUAGCUGCUGCCUGAGAGG	GAGAUGUCUGGCGCAGACAUCUC	ACAUUCUUGCAACAGCAGGAGUG	GAGAUGUCUGGCGCAGACAUCUCCCUUUUACUCAGCCACAGCCUCCGGAGCCGUUGCACACCUACCUGCCCGGCCGACUUACCUGUACUUGCCGCCGUCCCGGCUCACCUGGCGGUGCCCGAGGAGUAGUCGCUGGAGUCCGCGCCUCCCUGGGACUGCAAUGUGCCGAUCUUAGCUGCUGCCUGAGAGGACAUUCUUGCAACAGCAGGAGUG	UAGGACGUGCAUCGCCAGUUG	CACTCCTGCTGTTGCAAGAATGTCCTCTCAGGCAGCAGCTAAGATCGGCACATTGCAGTCCCAGGGAGGCGCGGACTCCAGCGACTACTCCTCGGGCACCGCCAGGTGAGCCGGGACGGCGGCAAGTACAGGTAAGTCGGCCGGGCAGGTAGGTGTGCAACGGCTCCGGAGGCTGTGGCTGAGTAAAAGGGAGATGTCTGCGCCAGACATCTCCTCTTGGGTGACGATACAACTGGCGATGCACGTCCTA			Twist (Oligo pools)	213	TAGGACGTGCATCGCCAGTTG	CACTCCTGCTGTTGCAAGAATGT	66.5	16	GCTAATACGACTCACTATAGAGATGTCTGGCGCAGAC	CACTCCTGCTGTTGCAAGAATGT	63	25
217	Reference	CLU 5'UTR Reference	CLU	ENST00000316403.15	chr8	27610572	27614700	GCGGCGUCGCCAGGAGGAGCGCGCGGGCACAGGGUGCCGCUGACCGAGGCGUGCAAAGACUCCAGAAUUGGAGGC	GAGAUGUCUGGCGCAGACAUCUC	ACAUUCUUGCAACAGCAGGAGUG	GAGAUGUCUGGCGCAGACAUCUCGCGGCGUCGCCAGGAGGAGCGCGCGGGCACAGGGUGCCGCUGACCGAGGCGUGCAAAGACUCCAGAAUUGGAGGCACAUUCUUGCAACAGCAGGAGUG	UAGGACGUGCAUCGCCAGUUG	CACTCCTGCTGTTGCAAGAATGTGCCTCCAATTCTGGAGTCTTTGCACGCCTCGGTCAGCGGCACCCTGTGCCCGCGCGCTCCTCCTGGCGACGCCGCGAGATGTCTGCGCCAGACATCTCTTTTACAGCATTGTTGAGGCGGGGTAACTGCGTTTACCCGCCATCCGCACATGCCACCCTCCAGATATATTCGTCTCGAGAGACCGATTGATCTCTTGGGTGACGATACAACTGGCGATGCACGTCCTA			Twist (Oligo pools)	121	TAGGACGTGCATCGCCAGTTG	CACTCCTGCTGTTGCAAGAATGT	66.5	16	GCTAATACGACTCACTATAGAGATGTCTGGCGCAGAC	CACTCCTGCTGTTGCAAGAATGT	63	25
218	Reference	ADAM9 5'UTR Reference	ADAM9	ENST00000487273.7	chr8	38996973	38997063	AGACUUGGGGCCCCGGCAGGGUUGGAAAAUGAUGGAAGAGGCGGAGGUGGAGGCGACCGAGUGCUGAGAGGAACCUGCGGAAUCGGCCGAG	GAGAUGUCUGGCGCAGACAUCUC	ACAUUCUUGCAACAGCAGGAGUG	GAGAUGUCUGGCGCAGACAUCUCAGACUUGGGGCCCCGGCAGGGUUGGAAAAUGAUGGAAGAGGCGGAGGUGGAGGCGACCGAGUGCUGAGAGGAACCUGCGGAAUCGGCCGAGACAUUCUUGCAACAGCAGGAGUG	UAGGACGUGCAUCGCCAGUUG	CACTCCTGCTGTTGCAAGAATGTCTCGGCCGATTCCGCAGGTTCCTCTCAGCACTCGGTCGCCTCCACCTCCGCCTCTTCCATCATTTTCCAACCCTGCCGGGGCCCCAAGTCTGAGATGTCTGCGCCAGACATCTCAGGCGGGGTAACTGCGTTTACCCGCCATCCGCACATGCCACCCTCCAGATATATTCGTCTCGAGAGACCGATTGATCTCTTGGGTGACGATACAACTGGCGATGCACGTCCTA			Twist (Oligo pools)	137	TAGGACGTGCATCGCCAGTTG	CACTCCTGCTGTTGCAAGAATGT	66.5	16	GCTAATACGACTCACTATAGAGATGTCTGGCGCAGAC	CACTCCTGCTGTTGCAAGAATGT	63	25
219	Reference	COPS5 5'UTR Reference	COPS5	ENST00000357849.9	chr8	67061997	67062133	AGGUGUCAUGGCUGCCCCAAGAGUCUAGGUAAGAGUUUGUUCCCGUGGUGCGGAGGGUCAAGGCCCACACCCGGAAACCUAGCGAGGUAAAGUUGCGUCUUGGUUGUAGAGACGACAACUUCUCCGCUUCCUCGGCG	GAGAUGUCUGGCGCAGACAUCUC	ACAUUCUUGCAACAGCAGGAGUG	GAGAUGUCUGGCGCAGACAUCUCAGGUGUCAUGGCUGCCCCAAGAGUCUAGGUAAGAGUUUGUUCCCGUGGUGCGGAGGGUCAAGGCCCACACCCGGAAACCUAGCGAGGUAAAGUUGCGUCUUGGUUGUAGAGACGACAACUUCUCCGCUUCCUCGGCGACAUUCUUGCAACAGCAGGAGUG	UAGGACGUGCAUCGCCAGUUG	CACTCCTGCTGTTGCAAGAATGTCGCCGAGGAAGCGGAGAAGTTGTCGTCTCTACAACCAAGACGCAACTTTACCTCGCTAGGTTTCCGGGTGTGGGCCTTGACCCTCCGCACCACGGGAACAAACTCTTACCTAGACTCTTGGGGCAGCCATGACACCTGAGATGTCTGCGCCAGACATCTCAGATATATTCGTCTCGAGAGACCGATTGATCTCTTGGGTGACGATACAACTGGCGATGCACGTCCTA			Twist (Oligo pools)	183	TAGGACGTGCATCGCCAGTTG	CACTCCTGCTGTTGCAAGAATGT	66.5	16	GCTAATACGACTCACTATAGAGATGTCTGGCGCAGAC	CACTCCTGCTGTTGCAAGAATGT	63	25
220	Reference	TPD52 5'UTR Reference	TPD52	ENST00000518937.6	chr8	80171444	80171564	GACUUCGCGGGAGUCGCCGGCGGAGGCGAGGAGGAGCUCUGCGCGGCGCGGCGGGCGAUCCGAGCCGGGACGGGCUGCAGGCGGGGGUGCUGCAGAGGACACGAGGCGGCGGGCUGGAGAC	GAGAUGUCUGGCGCAGACAUCUC	ACAUUCUUGCAACAGCAGGAGUG	GAGAUGUCUGGCGCAGACAUCUCGACUUCGCGGGAGUCGCCGGCGGAGGCGAGGAGGAGCUCUGCGCGGCGCGGCGGGCGAUCCGAGCCGGGACGGGCUGCAGGCGGGGGUGCUGCAGAGGACACGAGGCGGCGGGCUGGAGACACAUUCUUGCAACAGCAGGAGUG	UAGGACGUGCAUCGCCAGUUG	CACTCCTGCTGTTGCAAGAATGTGTCTCCAGCCCGCCGCCTCGTGTCCTCTGCAGCACCCCCGCCTGCAGCCCGTCCCGGCTCGGATCGCCCGCCGCGCCGCGCAGAGCTCCTCCTCGCCTCCGCCGGCGACTCCCGCGAAGTCGAGATGTCTGCGCCAGACATCTCGCACATGCCACCCTCCAGATATATTCGTCTCGAGAGACCGATTGATCTCTTGGGTGACGATACAACTGGCGATGCACGTCCTA			Twist (Oligo pools)	167	TAGGACGTGCATCGCCAGTTG	CACTCCTGCTGTTGCAAGAATGT	66.5	16	GCTAATACGACTCACTATAGAGATGTCTGGCGCAGAC	CACTCCTGCTGTTGCAAGAATGT	63	25
221	Reference	NBN 5'UTR Reference	NBN	ENST00000265433.8	chr8	89984562	89984667	GCGCACGUCCCGGAGCCCAUGCCGACCGCAGGCGCCGUAUCCGCGCUCGUCUAGCAGCCCCGGUUACGCGGUUGCACGUCGGCCCCAGCCCUGAGGAGCCGGACCG	GAGAUGUCUGGCGCAGACAUCUC	ACAUUCUUGCAACAGCAGGAGUG	GAGAUGUCUGGCGCAGACAUCUCGCGCACGUCCCGGAGCCCAUGCCGACCGCAGGCGCCGUAUCCGCGCUCGUCUAGCAGCCCCGGUUACGCGGUUGCACGUCGGCCCCAGCCCUGAGGAGCCGGACCGACAUUCUUGCAACAGCAGGAGUG	UAGGACGUGCAUCGCCAGUUG	CACTCCTGCTGTTGCAAGAATGTCGGTCCGGCTCCTCAGGGCTGGGGCCGACGTGCAACCGCGTAACCGGGGCTGCTAGACGAGCGCGGATACGGCGCCTGCGGTCGGCATGGGCTCCGGGACGTGCGCGAGATGTCTGCGCCAGACATCTCGTTTACCCGCCATCCGCACATGCCACCCTCCAGATATATTCGTCTCGAGAGACCGATTGATCTCTTGGGTGACGATACAACTGGCGATGCACGTCCTA			Twist (Oligo pools)	152	TAGGACGTGCATCGCCAGTTG	CACTCCTGCTGTTGCAAGAATGT	66.5	16	GCTAATACGACTCACTATAGAGATGTCTGGCGCAGAC	CACTCCTGCTGTTGCAAGAATGT	63	25
222	Reference	ESRP1 5'UTR Reference	ESRP1	ENST00000433389.8	chr8	94641174	94641318	CUUUUGCACUAGCAGUAGCAAGGAAGGGGGGUGGGCGCUCUUUCUUUUUCUCUUAGAAGAGGGUUUAGCACAGGUUUUUUCGUUCUCACUUCCACACCACCUUACCGCCUCCCGACCCCCCCUCUCCCCCUCCCCACCUAUCGUC	GAGAUGUCUGGCGCAGACAUCUC	ACAUUCUUGCAACAGCAGGAGUG	GAGAUGUCUGGCGCAGACAUCUCCUUUUGCACUAGCAGUAGCAAGGAAGGGGGGUGGGCGCUCUUUCUUUUUCUCUUAGAAGAGGGUUUAGCACAGGUUUUUUCGUUCUCACUUCCACACCACCUUACCGCCUCCCGACCCCCCCUCUCCCCCUCCCCACCUAUCGUCACAUUCUUGCAACAGCAGGAGUG	UAGGACGUGCAUCGCCAGUUG	CACTCCTGCTGTTGCAAGAATGTGACGATAGGTGGGGAGGGGGAGAGGGGGGGTCGGGAGGCGGTAAGGTGGTGTGGAAGTGAGAACGAAAAAACCTGTGCTAAACCCTCTTCTAAGAGAAAAAGAAAGAGCGCCCACCCCCCTTCCTTGCTACTGCTAGTGCAAAAGGAGATGTCTGCGCCAGACATCTCTCGTCTCGAGAGACCGATTGATCTCTTGGGTGACGATACAACTGGCGATGCACGTCCTA			Twist (Oligo pools)	191	TAGGACGTGCATCGCCAGTTG	CACTCCTGCTGTTGCAAGAATGT	66.5	16	GCTAATACGACTCACTATAGAGATGTCTGGCGCAGAC	CACTCCTGCTGTTGCAAGAATGT	63	25
223	Reference	INTS8 5'UTR Reference	INTS8	ENST00000523731.6	chr8	94823287	94823431	GCCAUUUUGGAUUGUGUGAGUUUCCGGGACGUUCGGAGGGUGGCCUCUCUCCCACCGGGUUCCGCAUACCCCAGGCACCGGCCCGCAUCCAAGUGUCAGGUUGGAGCCGGGAAGCGGCCCUGGUGGUAGCGGCGGCGGGGGCAGG	GAGAUGUCUGGCGCAGACAUCUC	ACAUUCUUGCAACAGCAGGAGUG	GAGAUGUCUGGCGCAGACAUCUCGCCAUUUUGGAUUGUGUGAGUUUCCGGGACGUUCGGAGGGUGGCCUCUCUCCCACCGGGUUCCGCAUACCCCAGGCACCGGCCCGCAUCCAAGUGUCAGGUUGGAGCCGGGAAGCGGCCCUGGUGGUAGCGGCGGCGGGGGCAGGACAUUCUUGCAACAGCAGGAGUG	UAGGACGUGCAUCGCCAGUUG	CACTCCTGCTGTTGCAAGAATGTCCTGCCCCCGCCGCCGCTACCACCAGGGCCGCTTCCCGGCTCCAACCTGACACTTGGATGCGGGCCGGTGCCTGGGGTATGCGGAACCCGGTGGGAGAGAGGCCACCCTCCGAACGTCCCGGAAACTCACACAATCCAAAATGGCGAGATGTCTGCGCCAGACATCTCTCGTCTCGAGAGACCGATTGATCTCTTGGGTGACGATACAACTGGCGATGCACGTCCTA			Twist (Oligo pools)	191	TAGGACGTGCATCGCCAGTTG	CACTCCTGCTGTTGCAAGAATGT	66.5	16	GCTAATACGACTCACTATAGAGATGTCTGGCGCAGAC	CACTCCTGCTGTTGCAAGAATGT	63	25
224	Reference	KLF10 5'UTR Reference	KLF10	ENST00000285407.11	chr8	102655602	102655725	GCAGACGGCGCUGAGCGCGGCGGCGGCGGGAGCGGCGUCGAGUGUCUCCGUGCGCCCGUCUGUGGCCAAGCAGCCAGCAGCCUAGCAGCCAGUCAGCUUGCCGCCGGCGGCCAAGCAGCCAACC	GAGAUGUCUGGCGCAGACAUCUC	ACAUUCUUGCAACAGCAGGAGUG	GAGAUGUCUGGCGCAGACAUCUCGCAGACGGCGCUGAGCGCGGCGGCGGCGGGAGCGGCGUCGAGUGUCUCCGUGCGCCCGUCUGUGGCCAAGCAGCCAGCAGCCUAGCAGCCAGUCAGCUUGCCGCCGGCGGCCAAGCAGCCAACCACAUUCUUGCAACAGCAGGAGUG	UAGGACGUGCAUCGCCAGUUG	CACTCCTGCTGTTGCAAGAATGTGGTTGGCTGCTTGGCCGCCGGCGGCAAGCTGACTGGCTGCTAGGCTGCTGGCTGCTTGGCCACAGACGGGCGCACGGAGACACTCGACGCCGCTCCCGCCGCCGCCGCGCTCAGCGCCGTCTGCGAGATGTCTGCGCCAGACATCTCCATGCCACCCTCCAGATATATTCGTCTCGAGAGACCGATTGATCTCTTGGGTGACGATACAACTGGCGATGCACGTCCTA			Twist (Oligo pools)	170	TAGGACGTGCATCGCCAGTTG	CACTCCTGCTGTTGCAAGAATGT	66.5	16	GCTAATACGACTCACTATAGAGATGTCTGGCGCAGAC	CACTCCTGCTGTTGCAAGAATGT	63	25
225	Reference	BAALC 5'UTR Reference	BAALC	ENST00000309982.10	chr8	103140725	103140897	GGACUAGGGGCGGCGGGCACCGCAGGAGCUCCGCGCGGCUGCAGCGCGGGCGGGAGCGGGGACGCGAUGUCGCCGCCGCCGCCUCCUUGCGGGCCGGGGCUGCGCCUCCGGGGCUGAGCCGCCGCCAGAGCCGACAGCCGAGCAGCCGCUGGGCGCUCCCGCGGCGCAGGAGG	GAGAUGUCUGGCGCAGACAUCUC	ACAUUCUUGCAACAGCAGGAGUG	GAGAUGUCUGGCGCAGACAUCUCGGACUAGGGGCGGCGGGCACCGCAGGAGCUCCGCGCGGCUGCAGCGCGGGCGGGAGCGGGGACGCGAUGUCGCCGCCGCCGCCUCCUUGCGGGCCGGGGCUGCGCCUCCGGGGCUGAGCCGCCGCCAGAGCCGACAGCCGAGCAGCCGCUGGGCGCUCCCGCGGCGCAGGAGGACAUUCUUGCAACAGCAGGAGUG	UAGGACGUGCAUCGCCAGUUG	CACTCCTGCTGTTGCAAGAATGTCCTCCTGCGCCGCGGGAGCGCCCAGCGGCTGCTCGGCTGTCGGCTCTGGCGGCGGCTCAGCCCCGGAGGCGCAGCCCCGGCCCGCAAGGAGGCGGCGGCGGCGACATCGCGTCCCCGCTCCCGCCCGCGCTGCAGCCGCGCGGAGCTCCTGCGGTGCCCGCCGCCCCTAGTCCGAGATGTCTGCGCCAGACATCTCGGTGACGATACAACTGGCGATGCACGTCCTA			Twist (Oligo pools)	219	TAGGACGTGCATCGCCAGTTG	CACTCCTGCTGTTGCAAGAATGT	66.5	16	GCTAATACGACTCACTATAGAGATGTCTGGCGCAGAC	CACTCCTGCTGTTGCAAGAATGT	63	25
226	Reference	HACD4 5'UTR Reference	HACD4	ENST00000495827.3	chr9	21031591	21031640	CCCCGGUACUCCUUCCUGGACCGCGCUGGAAGCCCUGGCGGCGGCGGCCC	GAGAUGUCUGGCGCAGACAUCUC	ACAUUCUUGCAACAGCAGGAGUG	GAGAUGUCUGGCGCAGACAUCUCCCCCGGUACUCCUUCCUGGACCGCGCUGGAAGCCCUGGCGGCGGCGGCCCACAUUCUUGCAACAGCAGGAGUG	UAGGACGUGCAUCGCCAGUUG	CACTCCTGCTGTTGCAAGAATGTGGGCCGCCGCCGCCAGGGCTTCCAGCGCGGTCCAGGAAGGAGTACCGGGGGAGATGTCTGCGCCAGACATCTCCCGTGGTTTTAGTTGCCCTGAAAGGTTTTACAGCATTGTTGAGGCGGGGTAACTGCGTTTACCCGCCATCCGCACATGCCACCCTCCAGATATATTCGTCTCGAGAGACCGATTGATCTCTTGGGTGACGATACAACTGGCGATGCACGTCCTA			Twist (Oligo pools)	96	TAGGACGTGCATCGCCAGTTG	CACTCCTGCTGTTGCAAGAATGT	66.5	16	GCTAATACGACTCACTATAGAGATGTCTGGCGCAGAC	CACTCCTGCTGTTGCAAGAATGT	63	25
227	Reference	TUSC1 5'UTR Reference	TUSC1	ENST00000358022.6	chr9	25678313	25678444	AGCAGCCGCCGCCCGCGACCUCCUCUCCUCCUCCGUCGUCACCCCGGCCGCCCUGCCAGCCCCGAACUUGCCCGCGCCUGGCCGCGCGGCCCCUCAGCCCACGGGGCUGGCGGCGCGGUUGGGAUGGGACCG	GAGAUGUCUGGCGCAGACAUCUC	ACAUUCUUGCAACAGCAGGAGUG	GAGAUGUCUGGCGCAGACAUCUCAGCAGCCGCCGCCCGCGACCUCCUCUCCUCCUCCGUCGUCACCCCGGCCGCCCUGCCAGCCCCGAACUUGCCCGCGCCUGGCCGCGCGGCCCCUCAGCCCACGGGGCUGGCGGCGCGGUUGGGAUGGGACCGACAUUCUUGCAACAGCAGGAGUG	UAGGACGUGCAUCGCCAGUUG	CACTCCTGCTGTTGCAAGAATGTCGGTCCCATCCCAACCGCGCCGCCAGCCCCGTGGGCTGAGGGGCCGCGCGGCCAGGCGCGGGCAAGTTCGGGGCTGGCAGGGCGGCCGGGGTGACGACGGAGGAGGAGAGGAGGTCGCGGGCGGCGGCTGCTGAGATGTCTGCGCCAGACATCTCCCTCCAGATATATTCGTCTCGAGAGACCGATTGATCTCTTGGGTGACGATACAACTGGCGATGCACGTCCTA			Twist (Oligo pools)	178	TAGGACGTGCATCGCCAGTTG	CACTCCTGCTGTTGCAAGAATGT	66.5	16	GCTAATACGACTCACTATAGAGATGTCTGGCGCAGAC	CACTCCTGCTGTTGCAAGAATGT	63	25
228	Reference	TOPORS 5'UTR Reference	TOPORS	ENST00000360538.7	chr9	32552437	32552586	AAUUCAGGAAUGGAUUUUGGAGUUUCUGGGUGCUGAAGAAAUAGGGCCUUUCCGCCUGCGGGCCCAGUGAGUCGACACGGUGGGGGCCCGCGAUCCCCGGGACUUACCACUGAAUAAAUCCAGUCCAGCGUGCGACGACUUACUGGCUUC	GAGAUGUCUGGCGCAGACAUCUC	ACAUUCUUGCAACAGCAGGAGUG	GAGAUGUCUGGCGCAGACAUCUCAAUUCAGGAAUGGAUUUUGGAGUUUCUGGGUGCUGAAGAAAUAGGGCCUUUCCGCCUGCGGGCCCAGUGAGUCGACACGGUGGGGGCCCGCGAUCCCCGGGACUUACCACUGAAUAAAUCCAGUCCAGCGUGCGACGACUUACUGGCUUCACAUUCUUGCAACAGCAGGAGUG	UAGGACGUGCAUCGCCAGUUG	CACTCCTGCTGTTGCAAGAATGTGAAGCCAGTAAGTCGTCGCACGCTGGACTGGATTTATTCAGTGGTAAGTCCCGGGGATCGCGGGCCCCCACCGTGTCGACTCACTGGGCCCGCAGGCGGAAAGGCCCTATTTCTTCAGCACCCAGAAACTCCAAAATCCATTCCTGAATTGAGATGTCTGCGCCAGACATCTCTCGAGAGACCGATTGATCTCTTGGGTGACGATACAACTGGCGATGCACGTCCTA			Twist (Oligo pools)	196	TAGGACGTGCATCGCCAGTTG	CACTCCTGCTGTTGCAAGAATGT	66.5	16	GCTAATACGACTCACTATAGAGATGTCTGGCGCAGAC	CACTCCTGCTGTTGCAAGAATGT	63	25
229	Reference	SYK 5'UTR Reference	SYK	ENST00000375754.9	chr9	90801819	90843898	ACCCCGGCGGCGGCUGGAGAGCGAGGAGGAGCGGGUGGCCCCGCGCUGCGCCCGCCCUCGCCUCACCUGGCGCAGGUGGACACCUGCGCAGGUGUGUGCCCUCCGGCCCCUGAAGC	GAGAUGUCUGGCGCAGACAUCUC	ACAUUCUUGCAACAGCAGGAGUG	GAGAUGUCUGGCGCAGACAUCUCACCCCGGCGGCGGCUGGAGAGCGAGGAGGAGCGGGUGGCCCCGCGCUGCGCCCGCCCUCGCCUCACCUGGCGCAGGUGGACACCUGCGCAGGUGUGUGCCCUCCGGCCCCUGAAGCACAUUCUUGCAACAGCAGGAGUG	UAGGACGUGCAUCGCCAGUUG	CACTCCTGCTGTTGCAAGAATGTGCTTCAGGGGCCGGAGGGCACACACCTGCGCAGGTGTCCACCTGCGCCAGGTGAGGCGAGGGCGGGCGCAGCGCGGGGCCACCCGCTCCTCCTCGCTCTCCAGCCGCCGCCGGGGTGAGATGTCTGCGCCAGACATCTCCATCCGCACATGCCACCCTCCAGATATATTCGTCTCGAGAGACCGATTGATCTCTTGGGTGACGATACAACTGGCGATGCACGTCCTA			Twist (Oligo pools)	162	TAGGACGTGCATCGCCAGTTG	CACTCCTGCTGTTGCAAGAATGT	66.5	16	GCTAATACGACTCACTATAGAGATGTCTGGCGCAGAC	CACTCCTGCTGTTGCAAGAATGT	63	25
230	Reference	NUP214 5'UTR Reference	NUP214	ENST00000359428.10	chr9	131125586	131125704	GAGGUCAACUGCGCGCCGCUGGCGCUGAGGGGAGGAAGUUUGCUGUCGAGCGGCCUGGGUUCCGUGGGCAAGGCCGUGGGAGGCAGCGUUGGCUGCUUCGACACACUGAGGGCGGCGCG	GAGAUGUCUGGCGCAGACAUCUC	ACAUUCUUGCAACAGCAGGAGUG	GAGAUGUCUGGCGCAGACAUCUCGAGGUCAACUGCGCGCCGCUGGCGCUGAGGGGAGGAAGUUUGCUGUCGAGCGGCCUGGGUUCCGUGGGCAAGGCCGUGGGAGGCAGCGUUGGCUGCUUCGACACACUGAGGGCGGCGCGACAUUCUUGCAACAGCAGGAGUG	UAGGACGUGCAUCGCCAGUUG	CACTCCTGCTGTTGCAAGAATGTCGCGCCGCCCTCAGTGTGTCGAAGCAGCCAACGCTGCCTCCCACGGCCTTGCCCACGGAACCCAGGCCGCTCGACAGCAAACTTCCTCCCCTCAGCGCCAGCGGCGCGCAGTTGACCTCGAGATGTCTGCGCCAGACATCTCCCGCACATGCCACCCTCCAGATATATTCGTCTCGAGAGACCGATTGATCTCTTGGGTGACGATACAACTGGCGATGCACGTCCTA			Twist (Oligo pools)	165	TAGGACGTGCATCGCCAGTTG	CACTCCTGCTGTTGCAAGAATGT	66.5	16	GCTAATACGACTCACTATAGAGATGTCTGGCGCAGAC	CACTCCTGCTGTTGCAAGAATGT	63	25
231	Reference	GFI1B 5'UTR Reference	GFI1B	ENST00000372122.4	chr9	132978694	132986678	ACACAGAGAGACAGAGCAAAAAGGAGAAGUAUCUAUUUGUGCAAAGAGUCACACAGUUGACAGAGUGGAGGCCAGUCCCGAGAGAGGCUUUGCAGUUCCCACCUCGGGAAGCUCCGGCAGAACCCAGGCGAGGGACAGCUCCGGACAGGUGUGGGGUGCACACUGAAA	GAGAUGUCUGGCGCAGACAUCUC	ACAUUCUUGCAACAGCAGGAGUG	GAGAUGUCUGGCGCAGACAUCUCACACAGAGAGACAGAGCAAAAAGGAGAAGUAUCUAUUUGUGCAAAGAGUCACACAGUUGACAGAGUGGAGGCCAGUCCCGAGAGAGGCUUUGCAGUUCCCACCUCGGGAAGCUCCGGCAGAACCCAGGCGAGGGACAGCUCCGGACAGGUGUGGGGUGCACACUGAAAACAUUCUUGCAACAGCAGGAGUG	UAGGACGUGCAUCGCCAGUUG	CACTCCTGCTGTTGCAAGAATGTTTTCAGTGTGCACCCCACACCTGTCCGGAGCTGTCCCTCGCCTGGGTTCTGCCGGAGCTTCCCGAGGTGGGAACTGCAAAGCCTCTCTCGGGACTGGCCTCCACTCTGTCAACTGTGTGACTCTTTGCACAAATAGATACTTCTCCTTTTTGCTCTGTCTCTCTGTGTGAGATGTCTGCGCCAGACATCTCTCTTGGGTGACGATACAACTGGCGATGCACGTCCTA			Twist (Oligo pools)	214	TAGGACGTGCATCGCCAGTTG	CACTCCTGCTGTTGCAAGAATGT	66.5	16	GCTAATACGACTCACTATAGAGATGTCTGGCGCAGAC	CACTCCTGCTGTTGCAAGAATGT	63	25
232	Reference	SNCG 5'UTR Reference	SNCG	ENST00000372017.4	chr10	86958599	86958697	GACAGCCGCUGCGGCAGCACUCGAGCCAGCUCAAGCCCGCAGCUCGCAGGGAGAUCCAGCUCCGUCCUGCCUGCAGCAGCACAACCCUGCACACCCACC	GAGAUGUCUGGCGCAGACAUCUC	ACAUUCUUGCAACAGCAGGAGUG	GAGAUGUCUGGCGCAGACAUCUCGACAGCCGCUGCGGCAGCACUCGAGCCAGCUCAAGCCCGCAGCUCGCAGGGAGAUCCAGCUCCGUCCUGCCUGCAGCAGCACAACCCUGCACACCCACCACAUUCUUGCAACAGCAGGAGUG	UAGGACGUGCAUCGCCAGUUG	CACTCCTGCTGTTGCAAGAATGTGGTGGGTGTGCAGGGTTGTGCTGCTGCAGGCAGGACGGAGCTGGATCTCCCTGCGAGCTGCGGGCTTGAGCTGGCTCGAGTGCTGCCGCAGCGGCTGTCGAGATGTCTGCGCCAGACATCTCTAACTGCGTTTACCCGCCATCCGCACATGCCACCCTCCAGATATATTCGTCTCGAGAGACCGATTGATCTCTTGGGTGACGATACAACTGGCGATGCACGTCCTA			Twist (Oligo pools)	145	TAGGACGTGCATCGCCAGTTG	CACTCCTGCTGTTGCAAGAATGT	66.5	16	GCTAATACGACTCACTATAGAGATGTCTGGCGCAGAC	CACTCCTGCTGTTGCAAGAATGT	63	25
233	Reference	CCND1 5'UTR Reference	CCND1	ENST00000227507.3	chr11	69641156	69641313	AGAGGGCUGUCGGCGCAGUAGCAGCGAGCAGCAGAGUCCGCACGCUCCGGCGAGGGGCAGAAGAGCGCGAGGGAGCGCGGGGCAGCAGAAGCGAGAGCCGAGCGCGGACCCAGCCAGGACCCACAGCCCUCCCCAGCUGCCCAGGAAGAGCCCCAGCC	GAGAUGUCUGGCGCAGACAUCUC	ACAUUCUUGCAACAGCAGGAGUG	GAGAUGUCUGGCGCAGACAUCUCAGAGGGCUGUCGGCGCAGUAGCAGCGAGCAGCAGAGUCCGCACGCUCCGGCGAGGGGCAGAAGAGCGCGAGGGAGCGCGGGGCAGCAGAAGCGAGAGCCGAGCGCGGACCCAGCCAGGACCCACAGCCCUCCCCAGCUGCCCAGGAAGAGCCCCAGCCACAUUCUUGCAACAGCAGGAGUG	UAGGACGUGCAUCGCCAGUUG	CACTCCTGCTGTTGCAAGAATGTGGCTGGGGCTCTTCCTGGGCAGCTGGGGAGGGCTGTGGGTCCTGGCTGGGTCCGCGCTCGGCTCTCGCTTCTGCTGCCCCGCGCTCCCTCGCGCTCTTCTGCCCCTCGCCGGAGCGTGCGGACTCTGCTGCTCGCTGCTACTGCGCCGACAGCCCTCTGAGATGTCTGCGCCAGACATCTCCCGATTGATCTCTTGGGTGACGATACAACTGGCGATGCACGTCCTA			Twist (Oligo pools)	204	TAGGACGTGCATCGCCAGTTG	CACTCCTGCTGTTGCAAGAATGT	66.5	16	GCTAATACGACTCACTATAGAGATGTCTGGCGCAGAC	CACTCCTGCTGTTGCAAGAATGT	63	25
234	Reference	OPCML 5'UTR Reference	OPCML	ENST00000524381.6	chr11	133532325	133532501	AGAGACGCUGCCUGCCUGCUCCCAUCUCUCGCGCGCUCUCUCUCUCUUCUGCUCUCUCCCUCCCUUUGCAAACAUUGGAUUUAAACCUGCUCAGAAUUCAGCACAGAGGAAGGCAGCAGCGGUAGCAGCAGCAGAAGCAGUAGCAAGCCCGGCAGCUGAGAGCACCGCAGCGUCGAG	GAGAUGUCUGGCGCAGACAUCUC	ACAUUCUUGCAACAGCAGGAGUG	GAGAUGUCUGGCGCAGACAUCUCAGAGACGCUGCCUGCCUGCUCCCAUCUCUCGCGCGCUCUCUCUCUCUUCUGCUCUCUCCCUCCCUUUGCAAACAUUGGAUUUAAACCUGCUCAGAAUUCAGCACAGAGGAAGGCAGCAGCGGUAGCAGCAGCAGAAGCAGUAGCAAGCCCGGCAGCUGAGAGCACCGCAGCGUCGAGACAUUCUUGCAACAGCAGGAGUG	UAGGACGUGCAUCGCCAGUUG	CACTCCTGCTGTTGCAAGAATGTCTCGACGCTGCGGTGCTCTCAGCTGCCGGGCTTGCTACTGCTTCTGCTGCTGCTACCGCTGCTGCCTTCCTCTGTGCTGAATTCTGAGCAGGTTTAAATCCAATGTTTGCAAAGGGAGGGAGAGAGCAGAAGAGAGAGAGAGCGCGCGAGAGATGGGAGCAGGCAGGCAGCGTCTCTGAGATGTCTGCGCCAGACATCTCACGATACAACTGGCGATGCACGTCCTA			Twist (Oligo pools)	223	TAGGACGTGCATCGCCAGTTG	CACTCCTGCTGTTGCAAGAATGT	66.5	16	GCTAATACGACTCACTATAGAGATGTCTGGCGCAGAC	CACTCCTGCTGTTGCAAGAATGT	63	25
235	Reference	MT1F 5'UTR Reference	MT1F	ENST00000334350.7	chr16	56657959	56658058	AUCAAAGCAGCGGCCGGCUGUUGGGGUCCACCACGCCUUCCACCUGCCCCACUGCUUCUUCGCUUCUCUCUUGGAAAGUCCAGUCUCUCCUCGGCUUGCA	GAGAUGUCUGGCGCAGACAUCUC	ACAUUCUUGCAACAGCAGGAGUG	GAGAUGUCUGGCGCAGACAUCUCAUCAAAGCAGCGGCCGGCUGUUGGGGUCCACCACGCCUUCCACCUGCCCCACUGCUUCUUCGCUUCUCUCUUGGAAAGUCCAGUCUCUCCUCGGCUUGCAACAUUCUUGCAACAGCAGGAGUG	UAGGACGUGCAUCGCCAGUUG	CACTCCTGCTGTTGCAAGAATGTTGCAAGCCGAGGAGAGACTGGACTTTCCAAGAGAGAAGCGAAGAAGCAGTGGGGCAGGTGGAAGGCGTGGTGGACCCCAACAGCCGGCCGCTGCTTTGATGAGATGTCTGCGCCAGACATCTCAACTGCGTTTACCCGCCATCCGCACATGCCACCCTCCAGATATATTCGTCTCGAGAGACCGATTGATCTCTTGGGTGACGATACAACTGGCGATGCACGTCCTA			Twist (Oligo pools)	146	TAGGACGTGCATCGCCAGTTG	CACTCCTGCTGTTGCAAGAATGT	66.5	16	GCTAATACGACTCACTATAGAGATGTCTGGCGCAGAC	CACTCCTGCTGTTGCAAGAATGT	63	25
236	Reference	CNN1 5'UTR Reference	CNN1	ENST00000252456.7	chr19	11538851	11538927	GCAGACGGAACUUCAGCCGCUGCCUCUGUUCUCAGCGUCAGUGCCGCCACUGCCCCCGCCAGAGCCCACCGGCCAGC	GAGAUGUCUGGCGCAGACAUCUC	ACAUUCUUGCAACAGCAGGAGUG	GAGAUGUCUGGCGCAGACAUCUCGCAGACGGAACUUCAGCCGCUGCCUCUGUUCUCAGCGUCAGUGCCGCCACUGCCCCCGCCAGAGCCCACCGGCCAGCACAUUCUUGCAACAGCAGGAGUG	UAGGACGUGCAUCGCCAGUUG	CACTCCTGCTGTTGCAAGAATGTGCTGGCCGGTGGGCTCTGGCGGGGGCAGTGGCGGCACTGACGCTGAGAACAGAGGCAGCGGCTGAAGTTCCGTCTGCGAGATGTCTGCGCCAGACATCTCTTACAGCATTGTTGAGGCGGGGTAACTGCGTTTACCCGCCATCCGCACATGCCACCCTCCAGATATATTCGTCTCGAGAGACCGATTGATCTCTTGGGTGACGATACAACTGGCGATGCACGTCCTA			Twist (Oligo pools)	123	TAGGACGTGCATCGCCAGTTG	CACTCCTGCTGTTGCAAGAATGT	66.5	16	GCTAATACGACTCACTATAGAGATGTCTGGCGCAGAC	CACTCCTGCTGTTGCAAGAATGT	63	25
237	Reference	ZFP36 5'UTR Reference	ZFP36	ENST00000597629.3	chr19	39406847	39406904	AGCCUGACUUCAGCGCUCCCACUCUCGGCCGACACCCCUCAUGGCCAACCGUUACACC	GAGAUGUCUGGCGCAGACAUCUC	ACAUUCUUGCAACAGCAGGAGUG	GAGAUGUCUGGCGCAGACAUCUCAGCCUGACUUCAGCGCUCCCACUCUCGGCCGACACCCCUCAUGGCCAACCGUUACACCACAUUCUUGCAACAGCAGGAGUG	UAGGACGUGCAUCGCCAGUUG	CACTCCTGCTGTTGCAAGAATGTGGTGTAACGGTTGGCCATGAGGGGTGTCGGCCGAGAGTGGGAGCGCTGAAGTCAGGCTGAGATGTCTGCGCCAGACATCTCTTAGTTGCCCTGAAAGGTTTTACAGCATTGTTGAGGCGGGGTAACTGCGTTTACCCGCCATCCGCACATGCCACCCTCCAGATATATTCGTCTCGAGAGACCGATTGATCTCTTGGGTGACGATACAACTGGCGATGCACGTCCTA			Twist (Oligo pools)	104	TAGGACGTGCATCGCCAGTTG	CACTCCTGCTGTTGCAAGAATGT	66.5	16	GCTAATACGACTCACTATAGAGATGTCTGGCGCAGAC	CACTCCTGCTGTTGCAAGAATGT	63	25
238	Reference	CEACAM1 5'UTR Reference	CEACAM1	ENST00000161559.11	chr19	42528375	42528481	AGCACAGAGAGUGGAAAACAGCAGAGGUGACAGAGCAGCCGUGCUCGAAGCGUUCCUGGAGCCCAAGCUCUCCUCCACAGGUGAAGACAGGGCCAGCAGGAGACACC	GAGAUGUCUGGCGCAGACAUCUC	ACAUUCUUGCAACAGCAGGAGUG	GAGAUGUCUGGCGCAGACAUCUCAGCACAGAGAGUGGAAAACAGCAGAGGUGACAGAGCAGCCGUGCUCGAAGCGUUCCUGGAGCCCAAGCUCUCCUCCACAGGUGAAGACAGGGCCAGCAGGAGACACCACAUUCUUGCAACAGCAGGAGUG	UAGGACGUGCAUCGCCAGUUG	CACTCCTGCTGTTGCAAGAATGTGGTGTCTCCTGCTGGCCCTGTCTTCACCTGTGGAGGAGAGCTTGGGCTCCAGGAACGCTTCGAGCACGGCTGCTCTGTCACCTCTGCTGTTTTCCACTCTCTGTGCTGAGATGTCTGCGCCAGACATCTCTTTACCCGCCATCCGCACATGCCACCCTCCAGATATATTCGTCTCGAGAGACCGATTGATCTCTTGGGTGACGATACAACTGGCGATGCACGTCCTA			Twist (Oligo pools)	153	TAGGACGTGCATCGCCAGTTG	CACTCCTGCTGTTGCAAGAATGT	66.5	16	GCTAATACGACTCACTATAGAGATGTCTGGCGCAGAC	CACTCCTGCTGTTGCAAGAATGT	63	25
239	Reference	CXCR4 5'UTR Reference	CXCR4	ENST00000241393.4	chr2	136118061	136118149	AGUUUGUUGGCUGCGGCAGCAGGUAGCAAAGUGACGCCGAGGGCCUGAGUGCUCCAGUAGCCACCGCAUCUGGAGAACCAGCGGUUACC	GAGAUGUCUGGCGCAGACAUCUC	ACAUUCUUGCAACAGCAGGAGUG	GAGAUGUCUGGCGCAGACAUCUCAGUUUGUUGGCUGCGGCAGCAGGUAGCAAAGUGACGCCGAGGGCCUGAGUGCUCCAGUAGCCACCGCAUCUGGAGAACCAGCGGUUACCACAUUCUUGCAACAGCAGGAGUG	UAGGACGUGCAUCGCCAGUUG	CACTCCTGCTGTTGCAAGAATGTGGTAACCGCTGGTTCTCCAGATGCGGTGGCTACTGGAGCACTCAGGCCCTCGGCGTCACTTTGCTACCTGCTGCCGCAGCCAACAAACTGAGATGTCTGCGCCAGACATCTCTGAGGCGGGGTAACTGCGTTTACCCGCCATCCGCACATGCCACCCTCCAGATATATTCGTCTCGAGAGACCGATTGATCTCTTGGGTGACGATACAACTGGCGATGCACGTCCTA			Twist (Oligo pools)	135	TAGGACGTGCATCGCCAGTTG	CACTCCTGCTGTTGCAAGAATGT	66.5	16	GCTAATACGACTCACTATAGAGATGTCTGGCGCAGAC	CACTCCTGCTGTTGCAAGAATGT	63	25
240	Reference	PTMA 5'UTR Reference	PTMA	ENST00000409115.8	chr2	231708525	231708706	CCCCCACUGGCUGCUCUGAAAAGCCAUCUUUGCAUUGUUCCUCAUCCGCCUCCUUGCUCGCCGCAGCCGCCUCCGCCGCGCGCCUCCUCCGCCGCCGCGGACUCCGGCAGCUUUAUCGCCAGAGUCCCUGAACUCUCGCUUUCUUUUUAAUCCCCUGCAUCGGAUCACCGGCGUGCCCCACC	GAGAUGUCUGGCGCAGACAUCUC	ACAUUCUUGCAACAGCAGGAGUG	GAGAUGUCUGGCGCAGACAUCUCCCCCCACUGGCUGCUCUGAAAAGCCAUCUUUGCAUUGUUCCUCAUCCGCCUCCUUGCUCGCCGCAGCCGCCUCCGCCGCGCGCCUCCUCCGCCGCCGCGGACUCCGGCAGCUUUAUCGCCAGAGUCCCUGAACUCUCGCUUUCUUUUUAAUCCCCUGCAUCGGAUCACCGGCGUGCCCCACCACAUUCUUGCAACAGCAGGAGUG	UAGGACGUGCAUCGCCAGUUG	CACTCCTGCTGTTGCAAGAATGTGGTGGGGCACGCCGGTGATCCGATGCAGGGGATTAAAAAGAAAGCGAGAGTTCAGGGACTCTGGCGATAAAGCTGCCGGAGTCCGCGGCGGCGGAGGAGGCGCGCGGCGGAGGCGGCTGCGGCGAGCAAGGAGGCGGATGAGGAACAATGCAAAGATGGCTTTTCAGAGCAGCCAGTGGGGGGAGATGTCTGCGCCAGACATCTCACAACTGGCGATGCACGTCCTA			Twist (Oligo pools)	228	TAGGACGTGCATCGCCAGTTG	CACTCCTGCTGTTGCAAGAATGT	66.5	16	GCTAATACGACTCACTATAGAGATGTCTGGCGCAGAC	CACTCCTGCTGTTGCAAGAATGT	63	25
241	Reference	MITF 5'UTR Reference	MITF	ENST00000394351.9	chr3	69936592	69936722	GGUGGUGUCUCGGGAUACCUUGUUUAUAGUACCUUCUCUUUGCCAGUCCAUCUUCAAAUUGGAAUUAUAGAAAGUAGAGGGAGGGAUAGUCUACCGUCUCUCACUGGAUUGGUGCCACCUAAAACAUUGUU	GAGAUGUCUGGCGCAGACAUCUC	ACAUUCUUGCAACAGCAGGAGUG	GAGAUGUCUGGCGCAGACAUCUCGGUGGUGUCUCGGGAUACCUUGUUUAUAGUACCUUCUCUUUGCCAGUCCAUCUUCAAAUUGGAAUUAUAGAAAGUAGAGGGAGGGAUAGUCUACCGUCUCUCACUGGAUUGGUGCCACCUAAAACAUUGUUACAUUCUUGCAACAGCAGGAGUG	UAGGACGUGCAUCGCCAGUUG	CACTCCTGCTGTTGCAAGAATGTAACAATGTTTTAGGTGGCACCAATCCAGTGAGAGACGGTAGACTATCCCTCCCTCTACTTTCTATAATTCCAATTTGAAGATGGACTGGCAAAGAGAAGGTACTATAAACAAGGTATCCCGAGACACCACCGAGATGTCTGCGCCAGACATCTCCCCTCCAGATATATTCGTCTCGAGAGACCGATTGATCTCTTGGGTGACGATACAACTGGCGATGCACGTCCTA			Twist (Oligo pools)	177	TAGGACGTGCATCGCCAGTTG	CACTCCTGCTGTTGCAAGAATGT	66.5	16	GCTAATACGACTCACTATAGAGATGTCTGGCGCAGAC	CACTCCTGCTGTTGCAAGAATGT	63	25
242	Reference	TP63 5'UTR Reference	TP63	ENST00000264731.8	chr3	189631389	189631515	CUAUGUCUGAUAGCAUUUGACCCUAUUGCUUUUAGCCUCCCGGCUUUAUAUCUAUAUAUACACAGGUAUAUGUGUAUAUUUUAUAUAAUUGUUCUCCGUUCGUUGAUAUCAAAGACAGUUGAAGGAA	GAGAUGUCUGGCGCAGACAUCUC	ACAUUCUUGCAACAGCAGGAGUG	GAGAUGUCUGGCGCAGACAUCUCCUAUGUCUGAUAGCAUUUGACCCUAUUGCUUUUAGCCUCCCGGCUUUAUAUCUAUAUAUACACAGGUAUAUGUGUAUAUUUUAUAUAAUUGUUCUCCGUUCGUUGAUAUCAAAGACAGUUGAAGGAAACAUUCUUGCAACAGCAGGAGUG	UAGGACGUGCAUCGCCAGUUG	CACTCCTGCTGTTGCAAGAATGTTTCCTTCAACTGTCTTTGATATCAACGAACGGAGAACAATTATATAAAATATACACATATACCTGTGTATATATAGATATAAAGCCGGGAGGCTAAAAGCAATAGGGTCAAATGCTATCAGACATAGGAGATGTCTGCGCCAGACATCTCGCCACCCTCCAGATATATTCGTCTCGAGAGACCGATTGATCTCTTGGGTGACGATACAACTGGCGATGCACGTCCTA			Twist (Oligo pools)	173	TAGGACGTGCATCGCCAGTTG	CACTCCTGCTGTTGCAAGAATGT	66.5	16	GCTAATACGACTCACTATAGAGATGTCTGGCGCAGAC	CACTCCTGCTGTTGCAAGAATGT	63	25
243	Reference	ALDH1A1 5'UTR Reference	ALDH1A1	ENST00000297785.8	chr9	72953001	72953053	AUCAGAACCAAAUUGCUGAGCCAGUCACCUGUGUUCCAGGAGCCGAAUCAGAA	GAGAUGUCUGGCGCAGACAUCUC	ACAUUCUUGCAACAGCAGGAGUG	GAGAUGUCUGGCGCAGACAUCUCAUCAGAACCAAAUUGCUGAGCCAGUCACCUGUGUUCCAGGAGCCGAAUCAGAAACAUUCUUGCAACAGCAGGAGUG	UAGGACGUGCAUCGCCAGUUG	CACTCCTGCTGTTGCAAGAATGTTTCTGATTCGGCTCCTGGAACACAGGTGACTGGCTCAGCAATTTGGTTCTGATGAGATGTCTGCGCCAGACATCTCTGGTTTTAGTTGCCCTGAAAGGTTTTACAGCATTGTTGAGGCGGGGTAACTGCGTTTACCCGCCATCCGCACATGCCACCCTCCAGATATATTCGTCTCGAGAGACCGATTGATCTCTTGGGTGACGATACAACTGGCGATGCACGTCCTA			Twist (Oligo pools)	99	TAGGACGTGCATCGCCAGTTG	CACTCCTGCTGTTGCAAGAATGT	66.5	16	GCTAATACGACTCACTATAGAGATGTCTGGCGCAGAC	CACTCCTGCTGTTGCAAGAATGT	63	25
244	Reference	LCN2 5'UTR Reference	LCN2	ENST00000277480.7	chr9	128149453	128149525	ACUCGCCACCUCCUCUUCCACCCCUGCCAGGCCCAGCAGCCACCACAGCGCCUGCUUCCUCGGCCCUGAAAUC	GAGAUGUCUGGCGCAGACAUCUC	ACAUUCUUGCAACAGCAGGAGUG	GAGAUGUCUGGCGCAGACAUCUCACUCGCCACCUCCUCUUCCACCCCUGCCAGGCCCAGCAGCCACCACAGCGCCUGCUUCCUCGGCCCUGAAAUCACAUUCUUGCAACAGCAGGAGUG	UAGGACGUGCAUCGCCAGUUG	CACTCCTGCTGTTGCAAGAATGTGATTTCAGGGCCGAGGAAGCAGGCGCTGTGGTGGCTGCTGGGCCTGGCAGGGGTGGAAGAGGAGGTGGCGAGTGAGATGTCTGCGCCAGACATCTCGGTTTTACAGCATTGTTGAGGCGGGGTAACTGCGTTTACCCGCCATCCGCACATGCCACCCTCCAGATATATTCGTCTCGAGAGACCGATTGATCTCTTGGGTGACGATACAACTGGCGATGCACGTCCTA			Twist (Oligo pools)	119	TAGGACGTGCATCGCCAGTTG	CACTCCTGCTGTTGCAAGAATGT	66.5	16	GCTAATACGACTCACTATAGAGATGTCTGGCGCAGAC	CACTCCTGCTGTTGCAAGAATGT	63	25
245	Reference	FABP3 5'UTR Reference	FABP3	ENST00000373713.7	chr1	31373015	31373076	GCCGUCGGAGCCCUUGCACGCCUGCUCUCUUGUAGCUUCUCUCAGCCUAGCCCAGCAUCACU	GAGAUGUCUGGCGCAGACAUCUC	ACAUUCUUGCAACAGCAGGAGUG	GAGAUGUCUGGCGCAGACAUCUCGCCGUCGGAGCCCUUGCACGCCUGCUCUCUUGUAGCUUCUCUCAGCCUAGCCCAGCAUCACUACAUUCUUGCAACAGCAGGAGUG	UAGGACGUGCAUCGCCAGUUG	CACTCCTGCTGTTGCAAGAATGTAGTGATGCTGGGCTAGGCTGAGAGAAGCTACAAGAGAGCAGGCGTGCAAGGGCTCCGACGGCGAGATGTCTGCGCCAGACATCTCTTGCCCTGAAAGGTTTTACAGCATTGTTGAGGCGGGGTAACTGCGTTTACCCGCCATCCGCACATGCCACCCTCCAGATATATTCGTCTCGAGAGACCGATTGATCTCTTGGGTGACGATACAACTGGCGATGCACGTCCTA			Twist (Oligo pools)	108	TAGGACGTGCATCGCCAGTTG	CACTCCTGCTGTTGCAAGAATGT	66.5	16	GCTAATACGACTCACTATAGAGATGTCTGGCGCAGAC	CACTCCTGCTGTTGCAAGAATGT	63	25
246	Reference	SFPQ 5'UTR Reference	SFPQ	ENST00000357214.6	chr1	35193050	35193145	GCCUGUGUCAUCCGCCAUUUUGUGAGAAGCAAGGUGGCCUCCACGUUUCCUGAGCGUCUUCUUCGCUUUUGCCUCGACCGCCCCUUGACCACAGAC	GAGAUGUCUGGCGCAGACAUCUC	ACAUUCUUGCAACAGCAGGAGUG	GAGAUGUCUGGCGCAGACAUCUCGCCUGUGUCAUCCGCCAUUUUGUGAGAAGCAAGGUGGCCUCCACGUUUCCUGAGCGUCUUCUUCGCUUUUGCCUCGACCGCCCCUUGACCACAGACACAUUCUUGCAACAGCAGGAGUG	UAGGACGUGCAUCGCCAGUUG	CACTCCTGCTGTTGCAAGAATGTGTCTGTGGTCAAGGGGCGGTCGAGGCAAAAGCGAAGAAGACGCTCAGGAAACGTGGAGGCCACCTTGCTTCTCACAAAATGGCGGATGACACAGGCGAGATGTCTGCGCCAGACATCTCGGGTAACTGCGTTTACCCGCCATCCGCACATGCCACCCTCCAGATATATTCGTCTCGAGAGACCGATTGATCTCTTGGGTGACGATACAACTGGCGATGCACGTCCTA			Twist (Oligo pools)	142	TAGGACGTGCATCGCCAGTTG	CACTCCTGCTGTTGCAAGAATGT	66.5	16	GCTAATACGACTCACTATAGAGATGTCTGGCGCAGAC	CACTCCTGCTGTTGCAAGAATGT	63	25
247	Reference	PDZK1IP1 5'UTR Reference	PDZK1IP1	ENST00000294338.7	chr1	47189933	47190036	AGACUGAGCCCAGGUUGAUUUCAGGCGGACACCAAUAGACUCCACAGCAGCUCCAGGAGCCCAGACACCGGCGGCCAGAAGCAAGGCUAGGAGCUGCUGCAGCC	GAGAUGUCUGGCGCAGACAUCUC	ACAUUCUUGCAACAGCAGGAGUG	GAGAUGUCUGGCGCAGACAUCUCAGACUGAGCCCAGGUUGAUUUCAGGCGGACACCAAUAGACUCCACAGCAGCUCCAGGAGCCCAGACACCGGCGGCCAGAAGCAAGGCUAGGAGCUGCUGCAGCCACAUUCUUGCAACAGCAGGAGUG	UAGGACGUGCAUCGCCAGUUG	CACTCCTGCTGTTGCAAGAATGTGGCTGCAGCAGCTCCTAGCCTTGCTTCTGGCCGCCGGTGTCTGGGCTCCTGGAGCTGCTGTGGAGTCTATTGGTGTCCGCCTGAAATCAACCTGGGCTCAGTCTGAGATGTCTGCGCCAGACATCTCGCGTTTACCCGCCATCCGCACATGCCACCCTCCAGATATATTCGTCTCGAGAGACCGATTGATCTCTTGGGTGACGATACAACTGGCGATGCACGTCCTA			Twist (Oligo pools)	150	TAGGACGTGCATCGCCAGTTG	CACTCCTGCTGTTGCAAGAATGT	66.5	16	GCTAATACGACTCACTATAGAGATGTCTGGCGCAGAC	CACTCCTGCTGTTGCAAGAATGT	63	25
248	Reference	SELENBP1 5'UTR Reference	SELENBP1	ENST00000368868.10	chr1	151372642	151372705	GGAACAGCGGCCUCUGACACCAGCACAGCAAACCCGCCGGGAUCAAAGUGUACCAGUCGGCAGC	GAGAUGUCUGGCGCAGACAUCUC	ACAUUCUUGCAACAGCAGGAGUG	GAGAUGUCUGGCGCAGACAUCUCGGAACAGCGGCCUCUGACACCAGCACAGCAAACCCGCCGGGAUCAAAGUGUACCAGUCGGCAGCACAUUCUUGCAACAGCAGGAGUG	UAGGACGUGCAUCGCCAGUUG	CACTCCTGCTGTTGCAAGAATGTGCTGCCGACTGGTACACTTTGATCCCGGCGGGTTTGCTGTGCTGGTGTCAGAGGCCGCTGTTCCGAGATGTCTGCGCCAGACATCTCGCCCTGAAAGGTTTTACAGCATTGTTGAGGCGGGGTAACTGCGTTTACCCGCCATCCGCACATGCCACCCTCCAGATATATTCGTCTCGAGAGACCGATTGATCTCTTGGGTGACGATACAACTGGCGATGCACGTCCTA			Twist (Oligo pools)	110	TAGGACGTGCATCGCCAGTTG	CACTCCTGCTGTTGCAAGAATGT	66.5	16	GCTAATACGACTCACTATAGAGATGTCTGGCGCAGAC	CACTCCTGCTGTTGCAAGAATGT	63	25
249	Reference	KDM5B 5'UTR Reference	KDM5B	ENST00000367265.9	chr1	202808306	202808421	GUACAACUCGGACUUGCUGUUGCUCGAGCCGCGUCUGCACGGGUCUCGGACCGAGCGGAGCUCGCAGCCUCGGUCCCGGAGCCCACCUUCGCCUCGCCCUUGCCCAGCCUGCGGUG	GAGAUGUCUGGCGCAGACAUCUC	ACAUUCUUGCAACAGCAGGAGUG	GAGAUGUCUGGCGCAGACAUCUCGUACAACUCGGACUUGCUGUUGCUCGAGCCGCGUCUGCACGGGUCUCGGACCGAGCGGAGCUCGCAGCCUCGGUCCCGGAGCCCACCUUCGCCUCGCCCUUGCCCAGCCUGCGGUGACAUUCUUGCAACAGCAGGAGUG	UAGGACGUGCAUCGCCAGUUG	CACTCCTGCTGTTGCAAGAATGTCACCGCAGGCTGGGCAAGGGCGAGGCGAAGGTGGGCTCCGGGACCGAGGCTGCGAGCTCCGCTCGGTCCGAGACCCGTGCAGACGCGGCTCGAGCAACAGCAAGTCCGAGTTGTACGAGATGTCTGCGCCAGACATCTCCATCCGCACATGCCACCCTCCAGATATATTCGTCTCGAGAGACCGATTGATCTCTTGGGTGACGATACAACTGGCGATGCACGTCCTA			Twist (Oligo pools)	162	TAGGACGTGCATCGCCAGTTG	CACTCCTGCTGTTGCAAGAATGT	66.5	16	GCTAATACGACTCACTATAGAGATGTCTGGCGCAGAC	CACTCCTGCTGTTGCAAGAATGT	63	25
250	Reference	FAS 5'UTR Reference	FAS	ENST00000652046.1	chr10	88990798	88990876	CUCUUCUCCCGCGGGUUGGUGGACCCGCUCAGUACGGAGUUGGGGAAGCUCUUUCACUUCGGAGGAUUGCUCAACAACC	GAGAUGUCUGGCGCAGACAUCUC	ACAUUCUUGCAACAGCAGGAGUG	GAGAUGUCUGGCGCAGACAUCUCCUCUUCUCCCGCGGGUUGGUGGACCCGCUCAGUACGGAGUUGGGGAAGCUCUUUCACUUCGGAGGAUUGCUCAACAACCACAUUCUUGCAACAGCAGGAGUG	UAGGACGUGCAUCGCCAGUUG	CACTCCTGCTGTTGCAAGAATGTGGTTGTTGAGCAATCCTCCGAAGTGAAAGAGCTTCCCCAACTCCGTACTGAGCGGGTCCACCAACCCGCGGGAGAAGAGGAGATGTCTGCGCCAGACATCTCACAGCATTGTTGAGGCGGGGTAACTGCGTTTACCCGCCATCCGCACATGCCACCCTCCAGATATATTCGTCTCGAGAGACCGATTGATCTCTTGGGTGACGATACAACTGGCGATGCACGTCCTA			Twist (Oligo pools)	125	TAGGACGTGCATCGCCAGTTG	CACTCCTGCTGTTGCAAGAATGT	66.5	16	GCTAATACGACTCACTATAGAGATGTCTGGCGCAGAC	CACTCCTGCTGTTGCAAGAATGT	63	25
251	Reference	CD44 5'UTR Reference	CD44	ENST00000428726.8	chr11	35139171	35139303	CUCAUUGCCCAGCGGACCCCAGCCUCUGCCAGGUUCGGUCCGCCAUCCUCGUCCCGUCCUCCGCCGGCCCCUGCCCCGCGCCCAGGGAUCCUCCAGCUCCUUUCGCCCGCGCCCUCCGUUCGCUCCGGACACC	GAGAUGUCUGGCGCAGACAUCUC	ACAUUCUUGCAACAGCAGGAGUG	GAGAUGUCUGGCGCAGACAUCUCCUCAUUGCCCAGCGGACCCCAGCCUCUGCCAGGUUCGGUCCGCCAUCCUCGUCCCGUCCUCCGCCGGCCCCUGCCCCGCGCCCAGGGAUCCUCCAGCUCCUUUCGCCCGCGCCCUCCGUUCGCUCCGGACACCACAUUCUUGCAACAGCAGGAGUG	UAGGACGUGCAUCGCCAGUUG	CACTCCTGCTGTTGCAAGAATGTGGTGTCCGGAGCGAACGGAGGGCGCGGGCGAAAGGAGCTGGAGGATCCCTGGGCGCGGGGCAGGGGCCGGCGGAGGACGGGACGAGGATGGCGGACCGAACCTGGCAGAGGCTGGGGTCCGCTGGGCAATGAGGAGATGTCTGCGCCAGACATCTCCTCCAGATATATTCGTCTCGAGAGACCGATTGATCTCTTGGGTGACGATACAACTGGCGATGCACGTCCTA			Twist (Oligo pools)	179	TAGGACGTGCATCGCCAGTTG	CACTCCTGCTGTTGCAAGAATGT	66.5	16	GCTAATACGACTCACTATAGAGATGTCTGGCGCAGAC	CACTCCTGCTGTTGCAAGAATGT	63	25
252	Reference	HNRNPA1 5'UTR Reference	HNRNPA1	ENST00000340913.11	chr12	54280726	54280807	AGAUACGUUCGUCAGCUUGCUCCUUUCUGCCCGUGGACGCCGCCGAAGAAGCAUCGUUAAAGUCUCUCUUCACCCUGCCGUC	GAGAUGUCUGGCGCAGACAUCUC	ACAUUCUUGCAACAGCAGGAGUG	GAGAUGUCUGGCGCAGACAUCUCAGAUACGUUCGUCAGCUUGCUCCUUUCUGCCCGUGGACGCCGCCGAAGAAGCAUCGUUAAAGUCUCUCUUCACCCUGCCGUCACAUUCUUGCAACAGCAGGAGUG	UAGGACGUGCAUCGCCAGUUG	CACTCCTGCTGTTGCAAGAATGTGACGGCAGGGTGAAGAGAGACTTTAACGATGCTTCTTCGGCGGCGTCCACGGGCAGAAAGGAGCAAGCTGACGAACGTATCTGAGATGTCTGCGCCAGACATCTCGCATTGTTGAGGCGGGGTAACTGCGTTTACCCGCCATCCGCACATGCCACCCTCCAGATATATTCGTCTCGAGAGACCGATTGATCTCTTGGGTGACGATACAACTGGCGATGCACGTCCTA			Twist (Oligo pools)	128	TAGGACGTGCATCGCCAGTTG	CACTCCTGCTGTTGCAAGAATGT	66.5	16	GCTAATACGACTCACTATAGAGATGTCTGGCGCAGAC	CACTCCTGCTGTTGCAAGAATGT	63	25
253	Reference	GLIPR1 5'UTR Reference	GLIPR1	ENST00000266659.8	chr12	75480755	75480880	CUGUUUUCUCAAAGCUGAAGUCGGCUAGGUUUGCAAAGCUGUGGGCUGAGCACUCAGGCAAUCACACUCUCAGAAACUGCGGCGGCUCUGGACUGCAGCCUCCCAAGGCUCCAUGCCAGACAAAGC	GAGAUGUCUGGCGCAGACAUCUC	ACAUUCUUGCAACAGCAGGAGUG	GAGAUGUCUGGCGCAGACAUCUCCUGUUUUCUCAAAGCUGAAGUCGGCUAGGUUUGCAAAGCUGUGGGCUGAGCACUCAGGCAAUCACACUCUCAGAAACUGCGGCGGCUCUGGACUGCAGCCUCCCAAGGCUCCAUGCCAGACAAAGCACAUUCUUGCAACAGCAGGAGUG	UAGGACGUGCAUCGCCAGUUG	CACTCCTGCTGTTGCAAGAATGTGCTTTGTCTGGCATGGAGCCTTGGGAGGCTGCAGTCCAGAGCCGCCGCAGTTTCTGAGAGTGTGATTGCCTGAGTGCTCAGCCCACAGCTTTGCAAACCTAGCCGACTTCAGCTTTGAGAAAACAGGAGATGTCTGCGCCAGACATCTCTGCCACCCTCCAGATATATTCGTCTCGAGAGACCGATTGATCTCTTGGGTGACGATACAACTGGCGATGCACGTCCTA			Twist (Oligo pools)	172	TAGGACGTGCATCGCCAGTTG	CACTCCTGCTGTTGCAAGAATGT	66.5	16	GCTAATACGACTCACTATAGAGATGTCTGGCGCAGAC	CACTCCTGCTGTTGCAAGAATGT	63	25
254	Reference	PTGDR 5'UTR Reference	PTGDR	ENST00000306051.3	chr14	52267698	52267814	GUGGCGCAGCUUCUCCGCCCGAGCCGCGCGCGGAGCUGCCGGGGGCUCCUUAGCACCCGGGCGCCGGGGCCCUCGCCCUUCCGCAGCCUUCACUCCAGCCCUCUGCUCCCGCACGCC	GAGAUGUCUGGCGCAGACAUCUC	ACAUUCUUGCAACAGCAGGAGUG	GAGAUGUCUGGCGCAGACAUCUCGUGGCGCAGCUUCUCCGCCCGAGCCGCGCGCGGAGCUGCCGGGGGCUCCUUAGCACCCGGGCGCCGGGGCCCUCGCCCUUCCGCAGCCUUCACUCCAGCCCUCUGCUCCCGCACGCCACAUUCUUGCAACAGCAGGAGUG	UAGGACGUGCAUCGCCAGUUG	CACTCCTGCTGTTGCAAGAATGTGGCGTGCGGGAGCAGAGGGCTGGAGTGAAGGCTGCGGAAGGGCGAGGGCCCCGGCGCCCGGGTGCTAAGGAGCCCCCGGCAGCTCCGCGCGCGGCTCGGGCGGAGAAGCTGCGCCACGAGATGTCTGCGCCAGACATCTCATCCGCACATGCCACCCTCCAGATATATTCGTCTCGAGAGACCGATTGATCTCTTGGGTGACGATACAACTGGCGATGCACGTCCTA			Twist (Oligo pools)	163	TAGGACGTGCATCGCCAGTTG	CACTCCTGCTGTTGCAAGAATGT	66.5	16	GCTAATACGACTCACTATAGAGATGTCTGGCGCAGAC	CACTCCTGCTGTTGCAAGAATGT	63	25
255	Reference	FOS 5'UTR Reference	FOS	ENST00000303562.9	chr14	75278828	75278982	AACCGCAUCUGCAGCGAGCAUCUGAGAAGCCAAGACUGAGCCGGCGGCCGCGGCGCAGCGAACGAGCAGUGACCGUGCUCCUACCCAGCUCUGCUCCACAGCGCCCACCUGUCUCCGCCCCUCGGCCCCUCGCCCGGCUUUGCCUAACCGCCACG	GAGAUGUCUGGCGCAGACAUCUC	ACAUUCUUGCAACAGCAGGAGUG	GAGAUGUCUGGCGCAGACAUCUCAACCGCAUCUGCAGCGAGCAUCUGAGAAGCCAAGACUGAGCCGGCGGCCGCGGCGCAGCGAACGAGCAGUGACCGUGCUCCUACCCAGCUCUGCUCCACAGCGCCCACCUGUCUCCGCCCCUCGGCCCCUCGCCCGGCUUUGCCUAACCGCCACGACAUUCUUGCAACAGCAGGAGUG	UAGGACGUGCAUCGCCAGUUG	CACTCCTGCTGTTGCAAGAATGTCGTGGCGGTTAGGCAAAGCCGGGCGAGGGGCCGAGGGGCGGAGACAGGTGGGCGCTGTGGAGCAGAGCTGGGTAGGAGCACGGTCACTGCTCGTTCGCTGCGCCGCGGCCGCCGGCTCAGTCTTGGCTTCTCAGATGCTCGCTGCAGATGCGGTTGAGATGTCTGCGCCAGACATCTCAGACCGATTGATCTCTTGGGTGACGATACAACTGGCGATGCACGTCCTA			Twist (Oligo pools)	201	TAGGACGTGCATCGCCAGTTG	CACTCCTGCTGTTGCAAGAATGT	66.5	16	GCTAATACGACTCACTATAGAGATGTCTGGCGCAGAC	CACTCCTGCTGTTGCAAGAATGT	63	25
256	Reference	ANP32A 5'UTR Reference	ANP32A	ENST00000465139.6	chr15	68820752	68820895	AGUGUGCGCCGCGGGUGCUGGGGGCUCGAGAACCGAGCGGAGCUGGUUGAGCCUUCAAAGUCCUAAAACGCGCGGCCGUGGGUUCGGGGUUUAUUGAUUGAAUUCCGCCGGCGCGGGAGCCUCUGCAGAGAGAGAGCGCGAGAG	GAGAUGUCUGGCGCAGACAUCUC	ACAUUCUUGCAACAGCAGGAGUG	GAGAUGUCUGGCGCAGACAUCUCAGUGUGCGCCGCGGGUGCUGGGGGCUCGAGAACCGAGCGGAGCUGGUUGAGCCUUCAAAGUCCUAAAACGCGCGGCCGUGGGUUCGGGGUUUAUUGAUUGAAUUCCGCCGGCGCGGGAGCCUCUGCAGAGAGAGAGCGCGAGAGACAUUCUUGCAACAGCAGGAGUG	UAGGACGUGCAUCGCCAGUUG	CACTCCTGCTGTTGCAAGAATGTCTCTCGCGCTCTCTCTCTGCAGAGGCTCCCGCGCCGGCGGAATTCAATCAATAAACCCCGAACCCACGGCCGCGCGTTTTAGGACTTTGAAGGCTCAACCAGCTCCGCTCGGTTCTCGAGCCCCCAGCACCCGCGGCGCACACTGAGATGTCTGCGCCAGACATCTCTTCGTCTCGAGAGACCGATTGATCTCTTGGGTGACGATACAACTGGCGATGCACGTCCTA			Twist (Oligo pools)	190	TAGGACGTGCATCGCCAGTTG	CACTCCTGCTGTTGCAAGAATGT	66.5	16	GCTAATACGACTCACTATAGAGATGTCTGGCGCAGAC	CACTCCTGCTGTTGCAAGAATGT	63	25
257	Reference	PML 5'UTR Reference	PML	ENST00000268058.8	chr15	73994716	73994812	AGCUCAAGGGACUCAGCCAACUGGCUCACGCCUCCCCUUCAGCUUCUCUUCACGCACUCCAAGAUCUAAACCGAGAAUCGAAACUAAGCUGGGGUCC	GAGAUGUCUGGCGCAGACAUCUC	ACAUUCUUGCAACAGCAGGAGUG	GAGAUGUCUGGCGCAGACAUCUCAGCUCAAGGGACUCAGCCAACUGGCUCACGCCUCCCCUUCAGCUUCUCUUCACGCACUCCAAGAUCUAAACCGAGAAUCGAAACUAAGCUGGGGUCCACAUUCUUGCAACAGCAGGAGUG	UAGGACGUGCAUCGCCAGUUG	CACTCCTGCTGTTGCAAGAATGTGGACCCCAGCTTAGTTTCGATTCTCGGTTTAGATCTTGGAGTGCGTGAAGAGAAGCTGAAGGGGAGGCGTGAGCCAGTTGGCTGAGTCCCTTGAGCTGAGATGTCTGCGCCAGACATCTCGGTAACTGCGTTTACCCGCCATCCGCACATGCCACCCTCCAGATATATTCGTCTCGAGAGACCGATTGATCTCTTGGGTGACGATACAACTGGCGATGCACGTCCTA			Twist (Oligo pools)	143	TAGGACGTGCATCGCCAGTTG	CACTCCTGCTGTTGCAAGAATGT	66.5	16	GCTAATACGACTCACTATAGAGATGTCTGGCGCAGAC	CACTCCTGCTGTTGCAAGAATGT	63	25
258	Reference	KDM8 5'UTR Reference	KDM8	ENST00000286096.9	chr16	27203526	27210123	ACUCCUAUGCUAGCCUCUGGCUCCUCAGGGGACACAGCCGAGUGGUCGGACCAAACGCAACGAGUCUUCGCCAGCCCAAAGGCGACUCGACACCGUCCCAGCUGAAGAGAGGCACGGGACUGAACCAGCUGGUGGUGGCCCG	GAGAUGUCUGGCGCAGACAUCUC	ACAUUCUUGCAACAGCAGGAGUG	GAGAUGUCUGGCGCAGACAUCUCACUCCUAUGCUAGCCUCUGGCUCCUCAGGGGACACAGCCGAGUGGUCGGACCAAACGCAACGAGUCUUCGCCAGCCCAAAGGCGACUCGACACCGUCCCAGCUGAAGAGAGGCACGGGACUGAACCAGCUGGUGGUGGCCCGACAUUCUUGCAACAGCAGGAGUG	UAGGACGUGCAUCGCCAGUUG	CACTCCTGCTGTTGCAAGAATGTCGGGCCACCACCAGCTGGTTCAGTCCCGTGCCTCTCTTCAGCTGGGACGGTGTCGAGTCGCCTTTGGGCTGGCGAAGACTCGTTGCGTTTGGTCCGACCACTCGGCTGTGTCCCCTGAGGAGCCAGAGGCTAGCATAGGAGTGAGATGTCTGCGCCAGACATCTCTATTCGTCTCGAGAGACCGATTGATCTCTTGGGTGACGATACAACTGGCGATGCACGTCCTA			Twist (Oligo pools)	188	TAGGACGTGCATCGCCAGTTG	CACTCCTGCTGTTGCAAGAATGT	66.5	16	GCTAATACGACTCACTATAGAGATGTCTGGCGCAGAC	CACTCCTGCTGTTGCAAGAATGT	63	25
259	Reference	MT2A 5'UTR Reference	MT2A	ENST00000245185.6	chr16	56608584	56608655	ACCACGCCUCCUCCAAGUCCCAGCGAACCCGCGUGCAACCUGUCCCGACUCUAGCCGCCUCUUCAGCUCGCC	GAGAUGUCUGGCGCAGACAUCUC	ACAUUCUUGCAACAGCAGGAGUG	GAGAUGUCUGGCGCAGACAUCUCACCACGCCUCCUCCAAGUCCCAGCGAACCCGCGUGCAACCUGUCCCGACUCUAGCCGCCUCUUCAGCUCGCCACAUUCUUGCAACAGCAGGAGUG	UAGGACGUGCAUCGCCAGUUG	CACTCCTGCTGTTGCAAGAATGTGGCGAGCTGAAGAGGCGGCTAGAGTCGGGACAGGTTGCACGCGGGTTCGCTGGGACTTGGAGGAGGCGTGGTGAGATGTCTGCGCCAGACATCTCAGGTTTTACAGCATTGTTGAGGCGGGGTAACTGCGTTTACCCGCCATCCGCACATGCCACCCTCCAGATATATTCGTCTCGAGAGACCGATTGATCTCTTGGGTGACGATACAACTGGCGATGCACGTCCTA			Twist (Oligo pools)	118	TAGGACGTGCATCGCCAGTTG	CACTCCTGCTGTTGCAAGAATGT	66.5	16	GCTAATACGACTCACTATAGAGATGTCTGGCGCAGAC	CACTCCTGCTGTTGCAAGAATGT	63	25
260	Reference	MT1M 5'UTR Reference	MT1M	ENST00000379818.4	chr16	56632659	56632731	ACCACGCCGUCCGGGUGGGCCUAGCAGUCGCUCCAUUUAUCGCUUGAGAUCUCCAGCCUUACCGCGGCUCGAA	GAGAUGUCUGGCGCAGACAUCUC	ACAUUCUUGCAACAGCAGGAGUG	GAGAUGUCUGGCGCAGACAUCUCACCACGCCGUCCGGGUGGGCCUAGCAGUCGCUCCAUUUAUCGCUUGAGAUCUCCAGCCUUACCGCGGCUCGAAACAUUCUUGCAACAGCAGGAGUG	UAGGACGUGCAUCGCCAGUUG	CACTCCTGCTGTTGCAAGAATGTTTCGAGCCGCGGTAAGGCTGGAGATCTCAAGCGATAAATGGAGCGACTGCTAGGCCCACCCGGACGGCGTGGTGAGATGTCTGCGCCAGACATCTCGGTTTTACAGCATTGTTGAGGCGGGGTAACTGCGTTTACCCGCCATCCGCACATGCCACCCTCCAGATATATTCGTCTCGAGAGACCGATTGATCTCTTGGGTGACGATACAACTGGCGATGCACGTCCTA			Twist (Oligo pools)	119	TAGGACGTGCATCGCCAGTTG	CACTCCTGCTGTTGCAAGAATGT	66.5	16	GCTAATACGACTCACTATAGAGATGTCTGGCGCAGAC	CACTCCTGCTGTTGCAAGAATGT	63	25
261	Reference	MT1G 5'UTR Reference	MT1G	ENST00000379811.4	chr16	56667994	56668065	ACUCCGCCUUCCACGUGCACCCACUGCCUCUUCCCUUCUCGCUUGGGAACUCUAGUCUCGCCUCGGGUUGCA	GAGAUGUCUGGCGCAGACAUCUC	ACAUUCUUGCAACAGCAGGAGUG	GAGAUGUCUGGCGCAGACAUCUCACUCCGCCUUCCACGUGCACCCACUGCCUCUUCCCUUCUCGCUUGGGAACUCUAGUCUCGCCUCGGGUUGCAACAUUCUUGCAACAGCAGGAGUG	UAGGACGUGCAUCGCCAGUUG	CACTCCTGCTGTTGCAAGAATGTTGCAACCCGAGGCGAGACTAGAGTTCCCAAGCGAGAAGGGAAGAGGCAGTGGGTGCACGTGGAAGGCGGAGTGAGATGTCTGCGCCAGACATCTCAGGTTTTACAGCATTGTTGAGGCGGGGTAACTGCGTTTACCCGCCATCCGCACATGCCACCCTCCAGATATATTCGTCTCGAGAGACCGATTGATCTCTTGGGTGACGATACAACTGGCGATGCACGTCCTA			Twist (Oligo pools)	118	TAGGACGTGCATCGCCAGTTG	CACTCCTGCTGTTGCAAGAATGT	66.5	16	GCTAATACGACTCACTATAGAGATGTCTGGCGCAGAC	CACTCCTGCTGTTGCAAGAATGT	63	25
262	Reference	OSGIN1 5'UTR Reference	OSGIN1	ENST00000393306.6	chr16	83953240	83957671	AGAGCCUCUUGGAUCCCCACAGGGUAAUGGGUGUCCCGAUCUCGCGGGGGACUCUGUGAUCCGUGUUCCCCUGACCCUCCUAGUGCACAACUUGGCCGGGCUCACUGGGCUCCUGCACCACUGCCUGUCAGGUCCGCUGCCAGCCCCAAGCCCCCCACCAGCC	GAGAUGUCUGGCGCAGACAUCUC	ACAUUCUUGCAACAGCAGGAGUG	GAGAUGUCUGGCGCAGACAUCUCAGAGCCUCUUGGAUCCCCACAGGGUAAUGGGUGUCCCGAUCUCGCGGGGGACUCUGUGAUCCGUGUUCCCCUGACCCUCCUAGUGCACAACUUGGCCGGGCUCACUGGGCUCCUGCACCACUGCCUGUCAGGUCCGCUGCCAGCCCCAAGCCCCCCACCAGCCACAUUCUUGCAACAGCAGGAGUG	UAGGACGUGCAUCGCCAGUUG	CACTCCTGCTGTTGCAAGAATGTGGCTGGTGGGGGGCTTGGGGCTGGCAGCGGACCTGACAGGCAGTGGTGCAGGAGCCCAGTGAGCCCGGCCAAGTTGTGCACTAGGAGGGTCAGGGGAACACGGATCACAGAGTCCCCCGCGAGATCGGGACACCCATTACCCTGTGGGGATCCAAGAGGCTCTGAGATGTCTGCGCCAGACATCTCTGATCTCTTGGGTGACGATACAACTGGCGATGCACGTCCTA			Twist (Oligo pools)	209	TAGGACGTGCATCGCCAGTTG	CACTCCTGCTGTTGCAAGAATGT	66.5	16	GCTAATACGACTCACTATAGAGATGTCTGGCGCAGAC	CACTCCTGCTGTTGCAAGAATGT	63	25
263	Reference	WFDC1 5'UTR Reference	WFDC1	ENST00000219454.10	chr16	84294878	84294971	AGACUGUGCACGCUCCUGUCCCCACUCACAGGCCCACGCAGCGAGGGGGGCCCCUCUUCUGUGUGCGUCUGGAAGGUCGCUGCCCAGGGAGGAA	GAGAUGUCUGGCGCAGACAUCUC	ACAUUCUUGCAACAGCAGGAGUG	GAGAUGUCUGGCGCAGACAUCUCAGACUGUGCACGCUCCUGUCCCCACUCACAGGCCCACGCAGCGAGGGGGGCCCCUCUUCUGUGUGCGUCUGGAAGGUCGCUGCCCAGGGAGGAAACAUUCUUGCAACAGCAGGAGUG	UAGGACGUGCAUCGCCAGUUG	CACTCCTGCTGTTGCAAGAATGTTTCCTCCCTGGGCAGCGACCTTCCAGACGCACACAGAAGAGGGGCCCCCCTCGCTGCGTGGGCCTGTGAGTGGGGACAGGAGCGTGCACAGTCTGAGATGTCTGCGCCAGACATCTCCGGGGTAACTGCGTTTACCCGCCATCCGCACATGCCACCCTCCAGATATATTCGTCTCGAGAGACCGATTGATCTCTTGGGTGACGATACAACTGGCGATGCACGTCCTA			Twist (Oligo pools)	140	TAGGACGTGCATCGCCAGTTG	CACTCCTGCTGTTGCAAGAATGT	66.5	16	GCTAATACGACTCACTATAGAGATGTCTGGCGCAGAC	CACTCCTGCTGTTGCAAGAATGT	63	25
264	Reference	GABARAP 5'UTR Reference	GABARAP	ENST00000302386.10	chr17	7242331	7242449	GCAAAUUCGUGGAUCGCUCCGCUGAAUCCGCCCGCGCGUCGCCGCCGUCGUCGCCGCCCCCCGUCCCGGCCCCCCUGGGUUCCCUCAGCCCAGCCCUGUCCAGCCCGGUUCCCGGGAGG	GAGAUGUCUGGCGCAGACAUCUC	ACAUUCUUGCAACAGCAGGAGUG	GAGAUGUCUGGCGCAGACAUCUCGCAAAUUCGUGGAUCGCUCCGCUGAAUCCGCCCGCGCGUCGCCGCCGUCGUCGCCGCCCCCCGUCCCGGCCCCCCUGGGUUCCCUCAGCCCAGCCCUGUCCAGCCCGGUUCCCGGGAGGACAUUCUUGCAACAGCAGGAGUG	UAGGACGUGCAUCGCCAGUUG	CACTCCTGCTGTTGCAAGAATGTCCTCCCGGGAACCGGGCTGGACAGGGCTGGGCTGAGGGAACCCAGGGGGGCCGGGACGGGGGGCGGCGACGACGGCGGCGACGCGCGGGCGGATTCAGCGGAGCGATCCACGAATTTGCGAGATGTCTGCGCCAGACATCTCCCGCACATGCCACCCTCCAGATATATTCGTCTCGAGAGACCGATTGATCTCTTGGGTGACGATACAACTGGCGATGCACGTCCTA			Twist (Oligo pools)	165	TAGGACGTGCATCGCCAGTTG	CACTCCTGCTGTTGCAAGAATGT	66.5	16	GCTAATACGACTCACTATAGAGATGTCTGGCGCAGAC	CACTCCTGCTGTTGCAAGAATGT	63	25
265	Reference	COPS3 5'UTR Reference	COPS3	ENST00000268717.10	chr17	17281187	17281246	AGAGCGGCAGCCUUUUCCCGCGCGUGCUGCCUUCGCCGCUCGGGCCGCCCGGGGGAAAAC	GAGAUGUCUGGCGCAGACAUCUC	ACAUUCUUGCAACAGCAGGAGUG	GAGAUGUCUGGCGCAGACAUCUCAGAGCGGCAGCCUUUUCCCGCGCGUGCUGCCUUCGCCGCUCGGGCCGCCCGGGGGAAAACACAUUCUUGCAACAGCAGGAGUG	UAGGACGUGCAUCGCCAGUUG	CACTCCTGCTGTTGCAAGAATGTGTTTTCCCCCGGGCGGCCCGAGCGGCGAAGGCAGCACGCGCGGGAAAAGGCTGCCGCTCTGAGATGTCTGCGCCAGACATCTCAGTTGCCCTGAAAGGTTTTACAGCATTGTTGAGGCGGGGTAACTGCGTTTACCCGCCATCCGCACATGCCACCCTCCAGATATATTCGTCTCGAGAGACCGATTGATCTCTTGGGTGACGATACAACTGGCGATGCACGTCCTA			Twist (Oligo pools)	106	TAGGACGTGCATCGCCAGTTG	CACTCCTGCTGTTGCAAGAATGT	66.5	16	GCTAATACGACTCACTATAGAGATGTCTGGCGCAGAC	CACTCCTGCTGTTGCAAGAATGT	63	25
266	Reference	KRT19 5'UTR Reference	KRT19	ENST00000361566.7	chr17	41528248	41528308	GCUCCUCCCGCGAAUCGCAGCUUCUGAGACCAGGGUUGCUCCGUCCGUGCUCCGCCUCGCC	GAGAUGUCUGGCGCAGACAUCUC	ACAUUCUUGCAACAGCAGGAGUG	GAGAUGUCUGGCGCAGACAUCUCGCUCCUCCCGCGAAUCGCAGCUUCUGAGACCAGGGUUGCUCCGUCCGUGCUCCGCCUCGCCACAUUCUUGCAACAGCAGGAGUG	UAGGACGUGCAUCGCCAGUUG	CACTCCTGCTGTTGCAAGAATGTGGCGAGGCGGAGCACGGACGGAGCAACCCTGGTCTCAGAAGCTGCGATTCGCGGGAGGAGCGAGATGTCTGCGCCAGACATCTCGTTGCCCTGAAAGGTTTTACAGCATTGTTGAGGCGGGGTAACTGCGTTTACCCGCCATCCGCACATGCCACCCTCCAGATATATTCGTCTCGAGAGACCGATTGATCTCTTGGGTGACGATACAACTGGCGATGCACGTCCTA			Twist (Oligo pools)	107	TAGGACGTGCATCGCCAGTTG	CACTCCTGCTGTTGCAAGAATGT	66.5	16	GCTAATACGACTCACTATAGAGATGTCTGGCGCAGAC	CACTCCTGCTGTTGCAAGAATGT	63	25
267	Reference	CNDP2 5'UTR Reference	CNDP2	ENST00000324262.9	chr18	74496363	74499973	CGUGGUACGGAACCGGCGCCGCGCUUGCUGCUGGUAACAGGGCCUUGCCUAGUGGGCCUUCCUUCCCAGGUCGCCCCUCAGUCUCCACUAGAGACAGGACUGACCAGUUGCUCUUCCUUCCAAGAACCUUCGAGAUCUGCGGUCUGGGGUCUGGUUGAAAG	GAGAUGUCUGGCGCAGACAUCUC	ACAUUCUUGCAACAGCAGGAGUG	GAGAUGUCUGGCGCAGACAUCUCCGUGGUACGGAACCGGCGCCGCGCUUGCUGCUGGUAACAGGGCCUUGCCUAGUGGGCCUUCCUUCCCAGGUCGCCCCUCAGUCUCCACUAGAGACAGGACUGACCAGUUGCUCUUCCUUCCAAGAACCUUCGAGAUCUGCGGUCUGGGGUCUGGUUGAAAGACAUUCUUGCAACAGCAGGAGUG	UAGGACGUGCAUCGCCAGUUG	CACTCCTGCTGTTGCAAGAATGTCTTTCAACCAGACCCCAGACCGCAGATCTCGAAGGTTCTTGGAAGGAAGAGCAACTGGTCAGTCCTGTCTCTAGTGGAGACTGAGGGGCGACCTGGGAAGGAAGGCCCACTAGGCAAGGCCCTGTTACCAGCAGCAAGCGCGGCGCCGGTTCCGTACCACGGAGATGTCTGCGCCAGACATCTCATTGATCTCTTGGGTGACGATACAACTGGCGATGCACGTCCTA			Twist (Oligo pools)	207	TAGGACGTGCATCGCCAGTTG	CACTCCTGCTGTTGCAAGAATGT	66.5	16	GCTAATACGACTCACTATAGAGATGTCTGGCGCAGAC	CACTCCTGCTGTTGCAAGAATGT	63	25
268	Reference	DNMT1 5'UTR Reference	DNMT1	ENST00000359526.9	chr19	10194900	10194953	GCGAAAAGCCGGGGCGCCUGCGCUGCCGCCGCCGCGUCUGCUGAAGCCUCCGAG	GAGAUGUCUGGCGCAGACAUCUC	ACAUUCUUGCAACAGCAGGAGUG	GAGAUGUCUGGCGCAGACAUCUCGCGAAAAGCCGGGGCGCCUGCGCUGCCGCCGCCGCGUCUGCUGAAGCCUCCGAGACAUUCUUGCAACAGCAGGAGUG	UAGGACGUGCAUCGCCAGUUG	CACTCCTGCTGTTGCAAGAATGTCTCGGAGGCTTCAGCAGACGCGGCGGCGGCAGCGCAGGCGCCCCGGCTTTTCGCGAGATGTCTGCGCCAGACATCTCGGTTTTAGTTGCCCTGAAAGGTTTTACAGCATTGTTGAGGCGGGGTAACTGCGTTTACCCGCCATCCGCACATGCCACCCTCCAGATATATTCGTCTCGAGAGACCGATTGATCTCTTGGGTGACGATACAACTGGCGATGCACGTCCTA			Twist (Oligo pools)	100	TAGGACGTGCATCGCCAGTTG	CACTCCTGCTGTTGCAAGAATGT	66.5	16	GCTAATACGACTCACTATAGAGATGTCTGGCGCAGAC	CACTCCTGCTGTTGCAAGAATGT	63	25
269	Reference	BCL3 5'UTR Reference	BCL3	ENST00000164227.10	chr19	44748708	44748790	AGGGGAAGUCCCGGCGCCCGGCGAAACCACCCUCCCGUGCAGCCGAGCCCAGCCGCUCUCCGGCCGCCGUCCCCGGCGGCCCC	GAGAUGUCUGGCGCAGACAUCUC	ACAUUCUUGCAACAGCAGGAGUG	GAGAUGUCUGGCGCAGACAUCUCAGGGGAAGUCCCGGCGCCCGGCGAAACCACCCUCCCGUGCAGCCGAGCCCAGCCGCUCUCCGGCCGCCGUCCCCGGCGGCCCCACAUUCUUGCAACAGCAGGAGUG	UAGGACGUGCAUCGCCAGUUG	CACTCCTGCTGTTGCAAGAATGTGGGGCCGCCGGGGACGGCGGCCGGAGAGCGGCTGGGCTCGGCTGCACGGGAGGGTGGTTTCGCCGGGCGCCGGGACTTCCCCTGAGATGTCTGCGCCAGACATCTCCATTGTTGAGGCGGGGTAACTGCGTTTACCCGCCATCCGCACATGCCACCCTCCAGATATATTCGTCTCGAGAGACCGATTGATCTCTTGGGTGACGATACAACTGGCGATGCACGTCCTA			Twist (Oligo pools)	129	TAGGACGTGCATCGCCAGTTG	CACTCCTGCTGTTGCAAGAATGT	66.5	16	GCTAATACGACTCACTATAGAGATGTCTGGCGCAGAC	CACTCCTGCTGTTGCAAGAATGT	63	25
270	Reference	MAT2A 5'UTR Reference	MAT2A	ENST00000306434.8	chr2	85539168	85539287	GUUCGCUCCGCGCCGCCCGCCUGCUACGAGUAGAACGCUGUCCGCAGCUUGCGCAUUUCGCAGCCGCUGCCGCCUCGCCGCUGCUCCUUCGUAAGGCCACUUCCGCACACCGACACCAAC	GAGAUGUCUGGCGCAGACAUCUC	ACAUUCUUGCAACAGCAGGAGUG	GAGAUGUCUGGCGCAGACAUCUCGUUCGCUCCGCGCCGCCCGCCUGCUACGAGUAGAACGCUGUCCGCAGCUUGCGCAUUUCGCAGCCGCUGCCGCCUCGCCGCUGCUCCUUCGUAAGGCCACUUCCGCACACCGACACCAACACAUUCUUGCAACAGCAGGAGUG	UAGGACGUGCAUCGCCAGUUG	CACTCCTGCTGTTGCAAGAATGTGTTGGTGTCGGTGTGCGGAAGTGGCCTTACGAAGGAGCAGCGGCGAGGCGGCAGCGGCTGCGAAATGCGCAAGCTGCGGACAGCGTTCTACTCGTAGCAGGCGGGCGGCGCGGAGCGAACGAGATGTCTGCGCCAGACATCTCCGCACATGCCACCCTCCAGATATATTCGTCTCGAGAGACCGATTGATCTCTTGGGTGACGATACAACTGGCGATGCACGTCCTA			Twist (Oligo pools)	166	TAGGACGTGCATCGCCAGTTG	CACTCCTGCTGTTGCAAGAATGT	66.5	16	GCTAATACGACTCACTATAGAGATGTCTGGCGCAGAC	CACTCCTGCTGTTGCAAGAATGT	63	25
271	Reference	XRCC5 5'UTR Reference	XRCC5	ENST00000392132.7	chr2	216109348	216109436	GCUAUCUGCCGCUUGUCCACCGGAAGCGAGUUGCGACACGGCAGGUUCCCGCCCGGAAGAAGCGACCAAAGCGCCUGAGGACCGGCAAC	GAGAUGUCUGGCGCAGACAUCUC	ACAUUCUUGCAACAGCAGGAGUG	GAGAUGUCUGGCGCAGACAUCUCGCUAUCUGCCGCUUGUCCACCGGAAGCGAGUUGCGACACGGCAGGUUCCCGCCCGGAAGAAGCGACCAAAGCGCCUGAGGACCGGCAACACAUUCUUGCAACAGCAGGAGUG	UAGGACGUGCAUCGCCAGUUG	CACTCCTGCTGTTGCAAGAATGTGTTGCCGGTCCTCAGGCGCTTTGGTCGCTTCTTCCGGGCGGGAACCTGCCGTGTCGCAACTCGCTTCCGGTGGACAAGCGGCAGATAGCGAGATGTCTGCGCCAGACATCTCTGAGGCGGGGTAACTGCGTTTACCCGCCATCCGCACATGCCACCCTCCAGATATATTCGTCTCGAGAGACCGATTGATCTCTTGGGTGACGATACAACTGGCGATGCACGTCCTA			Twist (Oligo pools)	135	TAGGACGTGCATCGCCAGTTG	CACTCCTGCTGTTGCAAGAATGT	66.5	16	GCTAATACGACTCACTATAGAGATGTCTGGCGCAGAC	CACTCCTGCTGTTGCAAGAATGT	63	25
272	Reference	WNT10A 5'UTR Reference	WNT10A	ENST00000258411.8	chr2	218880852	218880995	GUCUGCUCCGGGAGCCCUGACCCGAGUCGGAGCUGUGUGUCGCAGCCGCCCCGACCCCCCGCCGAUCAUGCGCCGGCGCCCCUGGCUCUCCAGUCCCACUGGGCUGUGAGCCCCCCACUCCCAGCCCGUCAGGGCCUGCGCGCC	GAGAUGUCUGGCGCAGACAUCUC	ACAUUCUUGCAACAGCAGGAGUG	GAGAUGUCUGGCGCAGACAUCUCGUCUGCUCCGGGAGCCCUGACCCGAGUCGGAGCUGUGUGUCGCAGCCGCCCCGACCCCCCGCCGAUCAUGCGCCGGCGCCCCUGGCUCUCCAGUCCCACUGGGCUGUGAGCCCCCCACUCCCAGCCCGUCAGGGCCUGCGCGCCACAUUCUUGCAACAGCAGGAGUG	UAGGACGUGCAUCGCCAGUUG	CACTCCTGCTGTTGCAAGAATGTGGCGCGCAGGCCCTGACGGGCTGGGAGTGGGGGGCTCACAGCCCAGTGGGACTGGAGAGCCAGGGGCGCCGGCGCATGATCGGCGGGGGGTCGGGGCGGCTGCGACACACAGCTCCGACTCGGGTCAGGGCTCCCGGAGCAGACGAGATGTCTGCGCCAGACATCTCTTCGTCTCGAGAGACCGATTGATCTCTTGGGTGACGATACAACTGGCGATGCACGTCCTA			Twist (Oligo pools)	190	TAGGACGTGCATCGCCAGTTG	CACTCCTGCTGTTGCAAGAATGT	66.5	16	GCTAATACGACTCACTATAGAGATGTCTGGCGCAGAC	CACTCCTGCTGTTGCAAGAATGT	63	25
273	Reference	PTTG1IP 5'UTR Reference	PTTG1IP	ENST00000330938.8	chr21	44873617	44873690	GUUCCGGGCGGAGACCGCUUGUGCUGGAGUCGGAGUUGUAACGCUCCACUGACUGAUAGAGCGACCGGCCGACC	GAGAUGUCUGGCGCAGACAUCUC	ACAUUCUUGCAACAGCAGGAGUG	GAGAUGUCUGGCGCAGACAUCUCGUUCCGGGCGGAGACCGCUUGUGCUGGAGUCGGAGUUGUAACGCUCCACUGACUGAUAGAGCGACCGGCCGACCACAUUCUUGCAACAGCAGGAGUG	UAGGACGUGCAUCGCCAGUUG	CACTCCTGCTGTTGCAAGAATGTGGTCGGCCGGTCGCTCTATCAGTCAGTGGAGCGTTACAACTCCGACTCCAGCACAAGCGGTCTCCGCCCGGAACGAGATGTCTGCGCCAGACATCTCGTTTTACAGCATTGTTGAGGCGGGGTAACTGCGTTTACCCGCCATCCGCACATGCCACCCTCCAGATATATTCGTCTCGAGAGACCGATTGATCTCTTGGGTGACGATACAACTGGCGATGCACGTCCTA			Twist (Oligo pools)	120	TAGGACGTGCATCGCCAGTTG	CACTCCTGCTGTTGCAAGAATGT	66.5	16	GCTAATACGACTCACTATAGAGATGTCTGGCGCAGAC	CACTCCTGCTGTTGCAAGAATGT	63	25
274	Reference	ST13 5'UTR Reference	ST13	ENST00000216218.8	chr22	40856541	40856639	CUUGCGGCAGCCGCCCCCUUCUGCGCGGUCACGCCGAGCCAGCGCCUGGGCCUGGAACCGGGCCGUAGCCCCCCCAGUUUCGCCCACCACCUCCCUACC	GAGAUGUCUGGCGCAGACAUCUC	ACAUUCUUGCAACAGCAGGAGUG	GAGAUGUCUGGCGCAGACAUCUCCUUGCGGCAGCCGCCCCCUUCUGCGCGGUCACGCCGAGCCAGCGCCUGGGCCUGGAACCGGGCCGUAGCCCCCCCAGUUUCGCCCACCACCUCCCUACCACAUUCUUGCAACAGCAGGAGUG	UAGGACGUGCAUCGCCAGUUG	CACTCCTGCTGTTGCAAGAATGTGGTAGGGAGGTGGTGGGCGAAACTGGGGGGGCTACGGCCCGGTTCCAGGCCCAGGCGCTGGCTCGGCGTGACCGCGCAGAAGGGGGCGGCTGCCGCAAGGAGATGTCTGCGCCAGACATCTCTAACTGCGTTTACCCGCCATCCGCACATGCCACCCTCCAGATATATTCGTCTCGAGAGACCGATTGATCTCTTGGGTGACGATACAACTGGCGATGCACGTCCTA			Twist (Oligo pools)	145	TAGGACGTGCATCGCCAGTTG	CACTCCTGCTGTTGCAAGAATGT	66.5	16	GCTAATACGACTCACTATAGAGATGTCTGGCGCAGAC	CACTCCTGCTGTTGCAAGAATGT	63	25
275	Reference	SPINK7 5'UTR Reference	SPINK7	ENST00000274565.5	chr5	148312423	148312483	AUGGUCGAUGCAGCUGUAGUGACAAUCUCAGAGCAGCUUCUACACCACAGCCAUUUCCAGC	GAGAUGUCUGGCGCAGACAUCUC	ACAUUCUUGCAACAGCAGGAGUG	GAGAUGUCUGGCGCAGACAUCUCAUGGUCGAUGCAGCUGUAGUGACAAUCUCAGAGCAGCUUCUACACCACAGCCAUUUCCAGCACAUUCUUGCAACAGCAGGAGUG	UAGGACGUGCAUCGCCAGUUG	CACTCCTGCTGTTGCAAGAATGTGCTGGAAATGGCTGTGGTGTAGAAGCTGCTCTGAGATTGTCACTACAGCTGCATCGACCATGAGATGTCTGCGCCAGACATCTCGTTGCCCTGAAAGGTTTTACAGCATTGTTGAGGCGGGGTAACTGCGTTTACCCGCCATCCGCACATGCCACCCTCCAGATATATTCGTCTCGAGAGACCGATTGATCTCTTGGGTGACGATACAACTGGCGATGCACGTCCTA			Twist (Oligo pools)	107	TAGGACGTGCATCGCCAGTTG	CACTCCTGCTGTTGCAAGAATGT	66.5	16	GCTAATACGACTCACTATAGAGATGTCTGGCGCAGAC	CACTCCTGCTGTTGCAAGAATGT	63	25
276	Reference	DUSP22 5'UTR Reference	DUSP22	ENST00000419235.7	chr6	292487	292539	AUAGUGCGCCUGCGACCACACGGCCGGGGCGCUAGCGUUCGCCUUCAGCCACC	GAGAUGUCUGGCGCAGACAUCUC	ACAUUCUUGCAACAGCAGGAGUG	GAGAUGUCUGGCGCAGACAUCUCAUAGUGCGCCUGCGACCACACGGCCGGGGCGCUAGCGUUCGCCUUCAGCCACCACAUUCUUGCAACAGCAGGAGUG	UAGGACGUGCAUCGCCAGUUG	CACTCCTGCTGTTGCAAGAATGTGGTGGCTGAAGGCGAACGCTAGCGCCCCGGCCGTGTGGTCGCAGGCGCACTATGAGATGTCTGCGCCAGACATCTCTGGTTTTAGTTGCCCTGAAAGGTTTTACAGCATTGTTGAGGCGGGGTAACTGCGTTTACCCGCCATCCGCACATGCCACCCTCCAGATATATTCGTCTCGAGAGACCGATTGATCTCTTGGGTGACGATACAACTGGCGATGCACGTCCTA			Twist (Oligo pools)	99	TAGGACGTGCATCGCCAGTTG	CACTCCTGCTGTTGCAAGAATGT	66.5	16	GCTAATACGACTCACTATAGAGATGTCTGGCGCAGAC	CACTCCTGCTGTTGCAAGAATGT	63	25
277	Reference	TFAP2A 5'UTR Reference	TFAP2A	ENST00000379613.10	chr6	10414992	10415074	GGCAGCCAGCACUUUGCGCUCACCCAGAGAGUAGCUCCACUUGGGUGCGAGACCGAGAGGGGCAUAUCCGUUCACGCCGAUCC	GAGAUGUCUGGCGCAGACAUCUC	ACAUUCUUGCAACAGCAGGAGUG	GAGAUGUCUGGCGCAGACAUCUCGGCAGCCAGCACUUUGCGCUCACCCAGAGAGUAGCUCCACUUGGGUGCGAGACCGAGAGGGGCAUAUCCGUUCACGCCGAUCCACAUUCUUGCAACAGCAGGAGUG	UAGGACGUGCAUCGCCAGUUG	CACTCCTGCTGTTGCAAGAATGTGGATCGGCGTGAACGGATATGCCCCTCTCGGTCTCGCACCCAAGTGGAGCTACTCTCTGGGTGAGCGCAAAGTGCTGGCTGCCGAGATGTCTGCGCCAGACATCTCCATTGTTGAGGCGGGGTAACTGCGTTTACCCGCCATCCGCACATGCCACCCTCCAGATATATTCGTCTCGAGAGACCGATTGATCTCTTGGGTGACGATACAACTGGCGATGCACGTCCTA			Twist (Oligo pools)	129	TAGGACGTGCATCGCCAGTTG	CACTCCTGCTGTTGCAAGAATGT	66.5	16	GCTAATACGACTCACTATAGAGATGTCTGGCGCAGAC	CACTCCTGCTGTTGCAAGAATGT	63	25
278	Reference	TFPI2 5'UTR Reference	TFPI2	ENST00000222543.11	chr7	93890679	93890753	AGAAAGCCGCGCACCUCCUCCCGCCAGGCGCUUUCUCGGACGCCUUGCCCAGCGGGCCGCCCGACCCCCUGCACC	GAGAUGUCUGGCGCAGACAUCUC	ACAUUCUUGCAACAGCAGGAGUG	GAGAUGUCUGGCGCAGACAUCUCAGAAAGCCGCGCACCUCCUCCCGCCAGGCGCUUUCUCGGACGCCUUGCCCAGCGGGCCGCCCGACCCCCUGCACCACAUUCUUGCAACAGCAGGAGUG	UAGGACGUGCAUCGCCAGUUG	CACTCCTGCTGTTGCAAGAATGTGGTGCAGGGGGTCGGGCGGCCCGCTGGGCAAGGCGTCCGAGAAAGCGCCTGGCGGGAGGAGGTGCGCGGCTTTCTGAGATGTCTGCGCCAGACATCTCTTTTACAGCATTGTTGAGGCGGGGTAACTGCGTTTACCCGCCATCCGCACATGCCACCCTCCAGATATATTCGTCTCGAGAGACCGATTGATCTCTTGGGTGACGATACAACTGGCGATGCACGTCCTA			Twist (Oligo pools)	121	TAGGACGTGCATCGCCAGTTG	CACTCCTGCTGTTGCAAGAATGT	66.5	16	GCTAATACGACTCACTATAGAGATGTCTGGCGCAGAC	CACTCCTGCTGTTGCAAGAATGT	63	25
279	Reference	BNIP3L 5'UTR Reference	BNIP3L	ENST00000380629.7	chr8	26383054	26383130	GGACUCGGCUUGUUGUGUUGCUGCCUGAGUGCCGGAGACGGUCCUGCUGCUGCCGCAGUCCUGCCAGCUGUCCGACA	GAGAUGUCUGGCGCAGACAUCUC	ACAUUCUUGCAACAGCAGGAGUG	GAGAUGUCUGGCGCAGACAUCUCGGACUCGGCUUGUUGUGUUGCUGCCUGAGUGCCGGAGACGGUCCUGCUGCUGCCGCAGUCCUGCCAGCUGUCCGACAACAUUCUUGCAACAGCAGGAGUG	UAGGACGUGCAUCGCCAGUUG	CACTCCTGCTGTTGCAAGAATGTTGTCGGACAGCTGGCAGGACTGCGGCAGCAGCAGGACCGTCTCCGGCACTCAGGCAGCAACACAACAAGCCGAGTCCGAGATGTCTGCGCCAGACATCTCTTACAGCATTGTTGAGGCGGGGTAACTGCGTTTACCCGCCATCCGCACATGCCACCCTCCAGATATATTCGTCTCGAGAGACCGATTGATCTCTTGGGTGACGATACAACTGGCGATGCACGTCCTA			Twist (Oligo pools)	123	TAGGACGTGCATCGCCAGTTG	CACTCCTGCTGTTGCAAGAATGT	66.5	16	GCTAATACGACTCACTATAGAGATGTCTGGCGCAGAC	CACTCCTGCTGTTGCAAGAATGT	63	25
280	Reference	SLC39A4 5'UTR Reference	SLC39A4	ENST00000301305.8	chr8	144416790	144416844	AGAAGCACUGGGCCUUGGCCACAGCAACACCCACUGAGCACGCUGGGAGCUGAGU	GAGAUGUCUGGCGCAGACAUCUC	ACAUUCUUGCAACAGCAGGAGUG	GAGAUGUCUGGCGCAGACAUCUCAGAAGCACUGGGCCUUGGCCACAGCAACACCCACUGAGCACGCUGGGAGCUGAGUACAUUCUUGCAACAGCAGGAGUG	UAGGACGUGCAUCGCCAGUUG	CACTCCTGCTGTTGCAAGAATGTACTCAGCTCCCAGCGTGCTCAGTGGGTGTTGCTGTGGCCAAGGCCCAGTGCTTCTGAGATGTCTGCGCCAGACATCTCGTTTTAGTTGCCCTGAAAGGTTTTACAGCATTGTTGAGGCGGGGTAACTGCGTTTACCCGCCATCCGCACATGCCACCCTCCAGATATATTCGTCTCGAGAGACCGATTGATCTCTTGGGTGACGATACAACTGGCGATGCACGTCCTA			Twist (Oligo pools)	101	TAGGACGTGCATCGCCAGTTG	CACTCCTGCTGTTGCAAGAATGT	66.5	16	GCTAATACGACTCACTATAGAGATGTCTGGCGCAGAC	CACTCCTGCTGTTGCAAGAATGT	63	25
281	Reference	TYRP1 5'UTR Reference	TYRP1	ENST00000388918.10	chr9	12693385	12693996	AACAGUUCUGACGUGAGAGGACAAGAAACACAAGCAAAUAUAAAACAUUCAAUUCUAAGAGAAGUUCAUCAGAGACAUCCUUCAGGAUUGUGAGCUGGAUUUUCCUCUACGUGCUUCAGUCUUCUCUACACAAAGAGCUGCAAACCAGGUCUUUGUUUUGCACUCUUAUUUCAAGCAGA	GAGAUGUCUGGCGCAGACAUCUC	ACAUUCUUGCAACAGCAGGAGUG	GAGAUGUCUGGCGCAGACAUCUCAACAGUUCUGACGUGAGAGGACAAGAAACACAAGCAAAUAUAAAACAUUCAAUUCUAAGAGAAGUUCAUCAGAGACAUCCUUCAGGAUUGUGAGCUGGAUUUUCCUCUACGUGCUUCAGUCUUCUCUACACAAAGAGCUGCAAACCAGGUCUUUGUUUUGCACUCUUAUUUCAAGCAGAACAUUCUUGCAACAGCAGGAGUG	UAGGACGUGCAUCGCCAGUUG	CACTCCTGCTGTTGCAAGAATGTTCTGCTTGAAATAAGAGTGCAAAACAAAGACCTGGTTTGCAGCTCTTTGTGTAGAGAAGACTGAAGCACGTAGAGGAAAATCCAGCTCACAATCCTGAAGGATGTCTCTGATGAACTTCTCTTAGAATTGAATGTTTTATATTTGCTTGTGTTTCTTGTCCTCTCACGTCAGAACTGTTGAGATGTCTGCGCCAGACATCTCGATACAACTGGCGATGCACGTCCTA			Twist (Oligo pools)	225	TAGGACGTGCATCGCCAGTTG	CACTCCTGCTGTTGCAAGAATGT	66.5	16	GCTAATACGACTCACTATAGAGATGTCTGGCGCAGAC	CACTCCTGCTGTTGCAAGAATGT	63	25
282	Reference	PTCH1 5'UTR Reference	PTCH1	ENST00000437951.6	chr9	95516821	95516971	CUGUUUACCCAGGAGGGCUGUGCUGAUAGCACGUUCCUCGAGUUUACUUUGCUUUCCUUGAGUUUAUUGUAAAGGGGUAAAGUUUUCGGAUCCGUCACGUGACCCUGACAGGUCCUGCCUAUGGCGCGGCAGACCACCCACGCCGAGGGCC	GAGAUGUCUGGCGCAGACAUCUC	ACAUUCUUGCAACAGCAGGAGUG	GAGAUGUCUGGCGCAGACAUCUCCUGUUUACCCAGGAGGGCUGUGCUGAUAGCACGUUCCUCGAGUUUACUUUGCUUUCCUUGAGUUUAUUGUAAAGGGGUAAAGUUUUCGGAUCCGUCACGUGACCCUGACAGGUCCUGCCUAUGGCGCGGCAGACCACCCACGCCGAGGGCCACAUUCUUGCAACAGCAGGAGUG	UAGGACGUGCAUCGCCAGUUG	CACTCCTGCTGTTGCAAGAATGTGGCCCTCGGCGTGGGTGGTCTGCCGCGCCATAGGCAGGACCTGTCAGGGTCACGTGACGGATCCGAAAACTTTACCCCTTTACAATAAACTCAAGGAAAGCAAAGTAAACTCGAGGAACGTGCTATCAGCACAGCCCTCCTGGGTAAACAGGAGATGTCTGCGCCAGACATCTCCGAGAGACCGATTGATCTCTTGGGTGACGATACAACTGGCGATGCACGTCCTA			Twist (Oligo pools)	197	TAGGACGTGCATCGCCAGTTG	CACTCCTGCTGTTGCAAGAATGT	66.5	16	GCTAATACGACTCACTATAGAGATGTCTGGCGCAGAC	CACTCCTGCTGTTGCAAGAATGT	63	25
283	Reference	RALGDS 5'UTR Reference	RALGDS	ENST00000372050.8	chr9	133121155	133121240	AGCGGUGGCAAAGCCCAGCCGCGCGGGCCGCGCCGCCGCCCCCGCCGCGCGCCGGGCCGGCCCCGCGCCCGCGCUGCGAGCCUUCC	GAGAUGUCUGGCGCAGACAUCUC	ACAUUCUUGCAACAGCAGGAGUG	GAGAUGUCUGGCGCAGACAUCUCAGCGGUGGCAAAGCCCAGCCGCGCGGGCCGCGCCGCCGCCCCCGCCGCGCGCCGGGCCGGCCCCGCGCCCGCGCUGCGAGCCUUCCACAUUCUUGCAACAGCAGGAGUG	UAGGACGUGCAUCGCCAGUUG	CACTCCTGCTGTTGCAAGAATGTGGAAGGCTCGCAGCGCGGGCGCGGGGCCGGCCCGGCGCGCGGCGGGGGCGGCGGCGCGGCCCGCGCGGCTGGGCTTTGCCACCGCTGAGATGTCTGCGCCAGACATCTCTGTTGAGGCGGGGTAACTGCGTTTACCCGCCATCCGCACATGCCACCCTCCAGATATATTCGTCTCGAGAGACCGATTGATCTCTTGGGTGACGATACAACTGGCGATGCACGTCCTA			Twist (Oligo pools)	132	TAGGACGTGCATCGCCAGTTG	CACTCCTGCTGTTGCAAGAATGT	66.5	16	GCTAATACGACTCACTATAGAGATGTCTGGCGCAGAC	CACTCCTGCTGTTGCAAGAATGT	63	25
284	Single nucleotide mutant	PRDM16 5'UTR 4 G>U	PRDM16	ENST00000270722.10	chr1	3069203	3069259	AGUUUGUGGCUGCUUCUGGACUCAAGGAGGAGGAGAGAGAUUCCGCGAGCCGACACC	GAGAUGUCUGGCGCAGACAUCUC	ACAUUCUUGCAACAGCAGGAGUG	GAGAUGUCUGGCGCAGACAUCUCAGUUUGUGGCUGCUUCUGGACUCAAGGAGGAGGAGAGAGAUUCCGCGAGCCGACACCACAUUCUUGCAACAGCAGGAGUG	GCGUCUGCGAGGCAAGUAUCG	CACTCCTGCTGTTGCAAGAATGTGGTGTCGGCTCGCGGAATCTCTCTCCTCCTCCTTGAGTCCAGAAGCAGCCACAAACTGAGATGTCTGCGCCAGACATCTCTTTAGTTGCCCTGAAAGGTTTTACAGCATTGTTGAGGCGGGGTAACTGCGTTTACCCGCCATCCGCACATGCCACCCTCCAGATATATTCGTCTCGAGAGACCGATTGATCTCTTGGGTGACGATACGATACTTGCCTCGCAGACGC	COSV54577059	COSS2634324	Twist (Oligo pools)	103	GCGTCTGCGAGGCAAGTATCG	CACTCCTGCTGTTGCAAGAATGT	66.5	16	GCTAATACGACTCACTATAGAGATGTCTGGCGCAGAC	CACTCCTGCTGTTGCAAGAATGT	63	25
285	Single nucleotide mutant	PRDM16 5'UTR 7 U>C	PRDM16	ENST00000270722.10	chr1	3069203	3069259	AGUGUGCGGCUGCUUCUGGACUCAAGGAGGAGGAGAGAGAUUCCGCGAGCCGACACC	GAGAUGUCUGGCGCAGACAUCUC	ACAUUCUUGCAACAGCAGGAGUG	GAGAUGUCUGGCGCAGACAUCUCAGUGUGCGGCUGCUUCUGGACUCAAGGAGGAGGAGAGAGAUUCCGCGAGCCGACACCACAUUCUUGCAACAGCAGGAGUG	GCGUCUGCGAGGCAAGUAUCG	CACTCCTGCTGTTGCAAGAATGTGGTGTCGGCTCGCGGAATCTCTCTCCTCCTCCTTGAGTCCAGAAGCAGCCGCACACTGAGATGTCTGCGCCAGACATCTCTTTAGTTGCCCTGAAAGGTTTTACAGCATTGTTGAGGCGGGGTAACTGCGTTTACCCGCCATCCGCACATGCCACCCTCCAGATATATTCGTCTCGAGAGACCGATTGATCTCTTGGGTGACGATACGATACTTGCCTCGCAGACGC	COSV99576372	COSS2385728	Twist (Oligo pools)	103	GCGTCTGCGAGGCAAGTATCG	CACTCCTGCTGTTGCAAGAATGT	66.5	16	GCTAATACGACTCACTATAGAGATGTCTGGCGCAGAC	CACTCCTGCTGTTGCAAGAATGT	63	25
286	Single nucleotide mutant	TP73 5'UTR 129 C>U	TP73	ENST00000378295.9	chr1	3652516	3682365	GCCCUGCCUCCCCGCCCGCGCACCCGCCCGGAGGCUCGCGCGCCCGCGAAGGGGACGCAGCGAAACCGGGGCCCGCGCCAGGCCAGCCGGGACGGACGCCGAUGCCCGGGGCUGCGACGGCUGCAGAGUGAGCUGCCCUCGGAGGCCGGCGUGGGGAAG	GAGAUGUCUGGCGCAGACAUCUC	ACAUUCUUGCAACAGCAGGAGUG	GAGAUGUCUGGCGCAGACAUCUCGCCCUGCCUCCCCGCCCGCGCACCCGCCCGGAGGCUCGCGCGCCCGCGAAGGGGACGCAGCGAAACCGGGGCCCGCGCCAGGCCAGCCGGGACGGACGCCGAUGCCCGGGGCUGCGACGGCUGCAGAGUGAGCUGCCCUCGGAGGCCGGCGUGGGGAAGACAUUCUUGCAACAGCAGGAGUG	GCGUCUGCGAGGCAAGUAUCG	CACTCCTGCTGTTGCAAGAATGTCTTCCCCACGCCGGCCTCCGAGGGCAGCTCACTCTGCAGCCGTCGCAGCCCCGGGCATCGGCGTCCGTCCCGGCTGGCCTGGCGCGGGCCCCGGTTTCGCTGCGTCCCCTTCGCGGGCGCGCGAGCCTCCGGGCGGGTGCGCGGGCGGGGAGGCAGGGCGAGATGTCTGCGCCAGACATCTCCGATTGATCTCTTGGGTGACGATACGATACTTGCCTCGCAGACGC	COSV60699492	COSS2371738	Twist (Oligo pools)	205	GCGTCTGCGAGGCAAGTATCG	CACTCCTGCTGTTGCAAGAATGT	66.5	16	GCTAATACGACTCACTATAGAGATGTCTGGCGCAGAC	CACTCCTGCTGTTGCAAGAATGT	63	25
287	Single nucleotide mutant	TP73 5'UTR 130 G>A	TP73	ENST00000378295.9	chr1	3652516	3682365	GCCCUGCCUCCCCGCCCGCGCACCCGCCCGGAGGCUCGCGCGCCCGCGAAGGGGACGCAGCGAAACCGGGGCCCGCGCCAGGCCAGCCGGGACGGACGCCGAUGCCCGGGGCUGCGACGGCUGCAGAGCAAGCUGCCCUCGGAGGCCGGCGUGGGGAAG	GAGAUGUCUGGCGCAGACAUCUC	ACAUUCUUGCAACAGCAGGAGUG	GAGAUGUCUGGCGCAGACAUCUCGCCCUGCCUCCCCGCCCGCGCACCCGCCCGGAGGCUCGCGCGCCCGCGAAGGGGACGCAGCGAAACCGGGGCCCGCGCCAGGCCAGCCGGGACGGACGCCGAUGCCCGGGGCUGCGACGGCUGCAGAGCAAGCUGCCCUCGGAGGCCGGCGUGGGGAAGACAUUCUUGCAACAGCAGGAGUG	GCGUCUGCGAGGCAAGUAUCG	CACTCCTGCTGTTGCAAGAATGTCTTCCCCACGCCGGCCTCCGAGGGCAGCTTGCTCTGCAGCCGTCGCAGCCCCGGGCATCGGCGTCCGTCCCGGCTGGCCTGGCGCGGGCCCCGGTTTCGCTGCGTCCCCTTCGCGGGCGCGCGAGCCTCCGGGCGGGTGCGCGGGCGGGGAGGCAGGGCGAGATGTCTGCGCCAGACATCTCCGATTGATCTCTTGGGTGACGATACGATACTTGCCTCGCAGACGC	COSV60702093	COSS2744949	Twist (Oligo pools)	205	GCGTCTGCGAGGCAAGTATCG	CACTCCTGCTGTTGCAAGAATGT	66.5	16	GCTAATACGACTCACTATAGAGATGTCTGGCGCAGAC	CACTCCTGCTGTTGCAAGAATGT	63	25
288	Single nucleotide mutant	TP73 5'UTR 140 C>U	TP73	ENST00000378295.9	chr1	3652516	3682365	GCCCUGCCUCCCCGCCCGCGCACCCGCCCGGAGGCUCGCGCGCCCGCGAAGGGGACGCAGCGAAACCGGGGCCCGCGCCAGGCCAGCCGGGACGGACGCCGAUGCCCGGGGCUGCGACGGCUGCAGAGCGAGCUGCCCUUGGAGGCCGGCGUGGGGAAG	GAGAUGUCUGGCGCAGACAUCUC	ACAUUCUUGCAACAGCAGGAGUG	GAGAUGUCUGGCGCAGACAUCUCGCCCUGCCUCCCCGCCCGCGCACCCGCCCGGAGGCUCGCGCGCCCGCGAAGGGGACGCAGCGAAACCGGGGCCCGCGCCAGGCCAGCCGGGACGGACGCCGAUGCCCGGGGCUGCGACGGCUGCAGAGCGAGCUGCCCUUGGAGGCCGGCGUGGGGAAGACAUUCUUGCAACAGCAGGAGUG	GCGUCUGCGAGGCAAGUAUCG	CACTCCTGCTGTTGCAAGAATGTCTTCCCCACGCCGGCCTCCAAGGGCAGCTCGCTCTGCAGCCGTCGCAGCCCCGGGCATCGGCGTCCGTCCCGGCTGGCCTGGCGCGGGCCCCGGTTTCGCTGCGTCCCCTTCGCGGGCGCGCGAGCCTCCGGGCGGGTGCGCGGGCGGGGAGGCAGGGCGAGATGTCTGCGCCAGACATCTCCGATTGATCTCTTGGGTGACGATACGATACTTGCCTCGCAGACGC	COSV60700849	COSS2744923	Twist (Oligo pools)	205	GCGTCTGCGAGGCAAGTATCG	CACTCCTGCTGTTGCAAGAATGT	66.5	16	GCTAATACGACTCACTATAGAGATGTCTGGCGCAGAC	CACTCCTGCTGTTGCAAGAATGT	63	25
289	Single nucleotide mutant	TP73 5'UTR 141 G>A	TP73	ENST00000378295.9	chr1	3652516	3682365	GCCCUGCCUCCCCGCCCGCGCACCCGCCCGGAGGCUCGCGCGCCCGCGAAGGGGACGCAGCGAAACCGGGGCCCGCGCCAGGCCAGCCGGGACGGACGCCGAUGCCCGGGGCUGCGACGGCUGCAGAGCGAGCUGCCCUCAGAGGCCGGCGUGGGGAAG	GAGAUGUCUGGCGCAGACAUCUC	ACAUUCUUGCAACAGCAGGAGUG	GAGAUGUCUGGCGCAGACAUCUCGCCCUGCCUCCCCGCCCGCGCACCCGCCCGGAGGCUCGCGCGCCCGCGAAGGGGACGCAGCGAAACCGGGGCCCGCGCCAGGCCAGCCGGGACGGACGCCGAUGCCCGGGGCUGCGACGGCUGCAGAGCGAGCUGCCCUCAGAGGCCGGCGUGGGGAAGACAUUCUUGCAACAGCAGGAGUG	GCGUCUGCGAGGCAAGUAUCG	CACTCCTGCTGTTGCAAGAATGTCTTCCCCACGCCGGCCTCTGAGGGCAGCTCGCTCTGCAGCCGTCGCAGCCCCGGGCATCGGCGTCCGTCCCGGCTGGCCTGGCGCGGGCCCCGGTTTCGCTGCGTCCCCTTCGCGGGCGCGCGAGCCTCCGGGCGGGTGCGCGGGCGGGGAGGCAGGGCGAGATGTCTGCGCCAGACATCTCCGATTGATCTCTTGGGTGACGATACGATACTTGCCTCGCAGACGC	COSV60700032	COSS2467356	Twist (Oligo pools)	205	GCGTCTGCGAGGCAAGTATCG	CACTCCTGCTGTTGCAAGAATGT	66.5	16	GCTAATACGACTCACTATAGAGATGTCTGGCGCAGAC	CACTCCTGCTGTTGCAAGAATGT	63	25
290	Single nucleotide mutant	TP73 5'UTR 147 C>A	TP73	ENST00000378295.9	chr1	3652516	3682365	GCCCUGCCUCCCCGCCCGCGCACCCGCCCGGAGGCUCGCGCGCCCGCGAAGGGGACGCAGCGAAACCGGGGCCCGCGCCAGGCCAGCCGGGACGGACGCCGAUGCCCGGGGCUGCGACGGCUGCAGAGCGAGCUGCCCUCGGAGGCAGGCGUGGGGAAG	GAGAUGUCUGGCGCAGACAUCUC	ACAUUCUUGCAACAGCAGGAGUG	GAGAUGUCUGGCGCAGACAUCUCGCCCUGCCUCCCCGCCCGCGCACCCGCCCGGAGGCUCGCGCGCCCGCGAAGGGGACGCAGCGAAACCGGGGCCCGCGCCAGGCCAGCCGGGACGGACGCCGAUGCCCGGGGCUGCGACGGCUGCAGAGCGAGCUGCCCUCGGAGGCAGGCGUGGGGAAGACAUUCUUGCAACAGCAGGAGUG	GCGUCUGCGAGGCAAGUAUCG	CACTCCTGCTGTTGCAAGAATGTCTTCCCCACGCCTGCCTCCGAGGGCAGCTCGCTCTGCAGCCGTCGCAGCCCCGGGCATCGGCGTCCGTCCCGGCTGGCCTGGCGCGGGCCCCGGTTTCGCTGCGTCCCCTTCGCGGGCGCGCGAGCCTCCGGGCGGGTGCGCGGGCGGGGAGGCAGGGCGAGATGTCTGCGCCAGACATCTCCGATTGATCTCTTGGGTGACGATACGATACTTGCCTCGCAGACGC	COSV100601647	COSS1651341	Twist (Oligo pools)	205	GCGTCTGCGAGGCAAGTATCG	CACTCCTGCTGTTGCAAGAATGT	66.5	16	GCTAATACGACTCACTATAGAGATGTCTGGCGCAGAC	CACTCCTGCTGTTGCAAGAATGT	63	25
291	Single nucleotide mutant	PARK7 5'UTR 44 G>U	PARK7	ENST00000338639.10	chr1	7961711	7962785	GCGUUCAUUUUCAGCCUGGUGUGGGGUGAGUGGUACCCAACGGUCCGGGGCGCCGCGUCCGCAGGAAGAGGCGCGGGGUGCAGGCUUGUAAACAUAUAACAUAAAA	GAGAUGUCUGGCGCAGACAUCUC	ACAUUCUUGCAACAGCAGGAGUG	GAGAUGUCUGGCGCAGACAUCUCGCGUUCAUUUUCAGCCUGGUGUGGGGUGAGUGGUACCCAACGGUCCGGGGCGCCGCGUCCGCAGGAAGAGGCGCGGGGUGCAGGCUUGUAAACAUAUAACAUAAAAACAUUCUUGCAACAGCAGGAGUG	GCGUCUGCGAGGCAAGUAUCG	CACTCCTGCTGTTGCAAGAATGTTTTTATGTTATATGTTTACAAGCCTGCACCCCGCGCCTCTTCCTGCGGACGCGGCGCCCCGGACCGTTGGGTACCACTCACCCCACACCAGGCTGAAAATGAACGCGAGATGTCTGCGCCAGACATCTCGTTTACCCGCCATCCGCACATGCCACCCTCCAGATATATTCGTCTCGAGAGACCGATTGATCTCTTGGGTGACGATACGATACTTGCCTCGCAGACGC	COSV58580382	COSS2467312	Twist (Oligo pools)	152	GCGTCTGCGAGGCAAGTATCG	CACTCCTGCTGTTGCAAGAATGT	66.5	16	GCTAATACGACTCACTATAGAGATGTCTGGCGCAGAC	CACTCCTGCTGTTGCAAGAATGT	63	25
292	Single nucleotide mutant	PARK7 5'UTR 54 C>U	PARK7	ENST00000338639.10	chr1	7961711	7962785	GCGUUCAUUUUCAGCCUGGUGUGGGGUGAGUGGUACCCAACGGGCCGGGGCGCUGCGUCCGCAGGAAGAGGCGCGGGGUGCAGGCUUGUAAACAUAUAACAUAAAA	GAGAUGUCUGGCGCAGACAUCUC	ACAUUCUUGCAACAGCAGGAGUG	GAGAUGUCUGGCGCAGACAUCUCGCGUUCAUUUUCAGCCUGGUGUGGGGUGAGUGGUACCCAACGGGCCGGGGCGCUGCGUCCGCAGGAAGAGGCGCGGGGUGCAGGCUUGUAAACAUAUAACAUAAAAACAUUCUUGCAACAGCAGGAGUG	GCGUCUGCGAGGCAAGUAUCG	CACTCCTGCTGTTGCAAGAATGTTTTTATGTTATATGTTTACAAGCCTGCACCCCGCGCCTCTTCCTGCGGACGCAGCGCCCCGGCCCGTTGGGTACCACTCACCCCACACCAGGCTGAAAATGAACGCGAGATGTCTGCGCCAGACATCTCGTTTACCCGCCATCCGCACATGCCACCCTCCAGATATATTCGTCTCGAGAGACCGATTGATCTCTTGGGTGACGATACGATACTTGCCTCGCAGACGC	COSV58579707	COSS2549184	Twist (Oligo pools)	152	GCGTCTGCGAGGCAAGTATCG	CACTCCTGCTGTTGCAAGAATGT	66.5	16	GCTAATACGACTCACTATAGAGATGTCTGGCGCAGAC	CACTCCTGCTGTTGCAAGAATGT	63	25
293	Single nucleotide mutant	DFFA 5'UTR 50 G>A	DFFA	ENST00000377038.8	chr1	10472459	10472529	GUCGAGUAGAAGGACCGCCGCUCCGGCCUCCCGCGACUUCUCGAAGGUGAGCAGGUCCCACCUUGUGGAGG	GAGAUGUCUGGCGCAGACAUCUC	ACAUUCUUGCAACAGCAGGAGUG	GAGAUGUCUGGCGCAGACAUCUCGUCGAGUAGAAGGACCGCCGCUCCGGCCUCCCGCGACUUCUCGAAGGUGAGCAGGUCCCACCUUGUGGAGGACAUUCUUGCAACAGCAGGAGUG	GCGUCUGCGAGGCAAGUAUCG	CACTCCTGCTGTTGCAAGAATGTCCTCCACAAGGTGGGACCTGCTCACCTTCGAGAAGTCGCGGGAGGCCGGAGCGGCGGTCCTTCTACTCGACGAGATGTCTGCGCCAGACATCTCAAGGTTTTACAGCATTGTTGAGGCGGGGTAACTGCGTTTACCCGCCATCCGCACATGCCACCCTCCAGATATATTCGTCTCGAGAGACCGATTGATCTCTTGGGTGACGATACGATACTTGCCTCGCAGACGC	COSV100750260	COSS2263445	Twist (Oligo pools)	117	GCGTCTGCGAGGCAAGTATCG	CACTCCTGCTGTTGCAAGAATGT	66.5	16	GCTAATACGACTCACTATAGAGATGTCTGGCGCAGAC	CACTCCTGCTGTTGCAAGAATGT	63	25
294	Single nucleotide mutant	DFFA 5'UTR 32 C>G	DFFA	ENST00000377038.8	chr1	10472459	10472529	GUCGAGUAGAAGGACCGCCGCUCCGGCCUCCGGCGACUUCUCGAAGGUGGGCAGGUCCCACCUUGUGGAGG	GAGAUGUCUGGCGCAGACAUCUC	ACAUUCUUGCAACAGCAGGAGUG	GAGAUGUCUGGCGCAGACAUCUCGUCGAGUAGAAGGACCGCCGCUCCGGCCUCCGGCGACUUCUCGAAGGUGGGCAGGUCCCACCUUGUGGAGGACAUUCUUGCAACAGCAGGAGUG	GCGUCUGCGAGGCAAGUAUCG	CACTCCTGCTGTTGCAAGAATGTCCTCCACAAGGTGGGACCTGCCCACCTTCGAGAAGTCGCCGGAGGCCGGAGCGGCGGTCCTTCTACTCGACGAGATGTCTGCGCCAGACATCTCAAGGTTTTACAGCATTGTTGAGGCGGGGTAACTGCGTTTACCCGCCATCCGCACATGCCACCCTCCAGATATATTCGTCTCGAGAGACCGATTGATCTCTTGGGTGACGATACGATACTTGCCTCGCAGACGC	COSV63063714	COSS2456979	Twist (Oligo pools)	117	GCGTCTGCGAGGCAAGTATCG	CACTCCTGCTGTTGCAAGAATGT	66.5	16	GCTAATACGACTCACTATAGAGATGTCTGGCGCAGAC	CACTCCTGCTGTTGCAAGAATGT	63	25
295	Single nucleotide mutant	DFFA 5'UTR 27 C>U	DFFA	ENST00000377038.8	chr1	10472459	10472529	GUCGAGUAGAAGGACCGCCGCUCCGGUCUCCCGCGACUUCUCGAAGGUGGGCAGGUCCCACCUUGUGGAGG	GAGAUGUCUGGCGCAGACAUCUC	ACAUUCUUGCAACAGCAGGAGUG	GAGAUGUCUGGCGCAGACAUCUCGUCGAGUAGAAGGACCGCCGCUCCGGUCUCCCGCGACUUCUCGAAGGUGGGCAGGUCCCACCUUGUGGAGGACAUUCUUGCAACAGCAGGAGUG	GCGUCUGCGAGGCAAGUAUCG	CACTCCTGCTGTTGCAAGAATGTCCTCCACAAGGTGGGACCTGCCCACCTTCGAGAAGTCGCGGGAGACCGGAGCGGCGGTCCTTCTACTCGACGAGATGTCTGCGCCAGACATCTCAAGGTTTTACAGCATTGTTGAGGCGGGGTAACTGCGTTTACCCGCCATCCGCACATGCCACCCTCCAGATATATTCGTCTCGAGAGACCGATTGATCTCTTGGGTGACGATACGATACTTGCCTCGCAGACGC	COSV63061793	COSS2575170	Twist (Oligo pools)	117	GCGTCTGCGAGGCAAGTATCG	CACTCCTGCTGTTGCAAGAATGT	66.5	16	GCTAATACGACTCACTATAGAGATGTCTGGCGCAGAC	CACTCCTGCTGTTGCAAGAATGT	63	25
296	Single nucleotide mutant	DFFA 5'UTR 15 C>U	DFFA	ENST00000377038.8	chr1	10472459	10472529	GUCGAGUAGAAGGAUCGCCGCUCCGGCCUCCCGCGACUUCUCGAAGGUGGGCAGGUCCCACCUUGUGGAGG	GAGAUGUCUGGCGCAGACAUCUC	ACAUUCUUGCAACAGCAGGAGUG	GAGAUGUCUGGCGCAGACAUCUCGUCGAGUAGAAGGAUCGCCGCUCCGGCCUCCCGCGACUUCUCGAAGGUGGGCAGGUCCCACCUUGUGGAGGACAUUCUUGCAACAGCAGGAGUG	GCGUCUGCGAGGCAAGUAUCG	CACTCCTGCTGTTGCAAGAATGTCCTCCACAAGGTGGGACCTGCCCACCTTCGAGAAGTCGCGGGAGGCCGGAGCGGCGATCCTTCTACTCGACGAGATGTCTGCGCCAGACATCTCAAGGTTTTACAGCATTGTTGAGGCGGGGTAACTGCGTTTACCCGCCATCCGCACATGCCACCCTCCAGATATATTCGTCTCGAGAGACCGATTGATCTCTTGGGTGACGATACGATACTTGCCTCGCAGACGC	COSV100749945	COSS1783335	Twist (Oligo pools)	117	GCGTCTGCGAGGCAAGTATCG	CACTCCTGCTGTTGCAAGAATGT	66.5	16	GCTAATACGACTCACTATAGAGATGTCTGGCGCAGAC	CACTCCTGCTGTTGCAAGAATGT	63	25
297	Single nucleotide mutant	DFFA 5'UTR 14 A>G	DFFA	ENST00000377038.8	chr1	10472459	10472529	GUCGAGUAGAAGGGCCGCCGCUCCGGCCUCCCGCGACUUCUCGAAGGUGGGCAGGUCCCACCUUGUGGAGG	GAGAUGUCUGGCGCAGACAUCUC	ACAUUCUUGCAACAGCAGGAGUG	GAGAUGUCUGGCGCAGACAUCUCGUCGAGUAGAAGGGCCGCCGCUCCGGCCUCCCGCGACUUCUCGAAGGUGGGCAGGUCCCACCUUGUGGAGGACAUUCUUGCAACAGCAGGAGUG	GCGUCUGCGAGGCAAGUAUCG	CACTCCTGCTGTTGCAAGAATGTCCTCCACAAGGTGGGACCTGCCCACCTTCGAGAAGTCGCGGGAGGCCGGAGCGGCGGCCCTTCTACTCGACGAGATGTCTGCGCCAGACATCTCAAGGTTTTACAGCATTGTTGAGGCGGGGTAACTGCGTTTACCCGCCATCCGCACATGCCACCCTCCAGATATATTCGTCTCGAGAGACCGATTGATCTCTTGGGTGACGATACGATACTTGCCTCGCAGACGC	COSV63062534	COSS2549407	Twist (Oligo pools)	117	GCGTCTGCGAGGCAAGTATCG	CACTCCTGCTGTTGCAAGAATGT	66.5	16	GCTAATACGACTCACTATAGAGATGTCTGGCGCAGAC	CACTCCTGCTGTTGCAAGAATGT	63	25
298	Single nucleotide mutant	DFFA 5'UTR 13 G>A	DFFA	ENST00000377038.8	chr1	10472459	10472529	GUCGAGUAGAAGAACCGCCGCUCCGGCCUCCCGCGACUUCUCGAAGGUGGGCAGGUCCCACCUUGUGGAGG	GAGAUGUCUGGCGCAGACAUCUC	ACAUUCUUGCAACAGCAGGAGUG	GAGAUGUCUGGCGCAGACAUCUCGUCGAGUAGAAGAACCGCCGCUCCGGCCUCCCGCGACUUCUCGAAGGUGGGCAGGUCCCACCUUGUGGAGGACAUUCUUGCAACAGCAGGAGUG	GCGUCUGCGAGGCAAGUAUCG	CACTCCTGCTGTTGCAAGAATGTCCTCCACAAGGTGGGACCTGCCCACCTTCGAGAAGTCGCGGGAGGCCGGAGCGGCGGTTCTTCTACTCGACGAGATGTCTGCGCCAGACATCTCAAGGTTTTACAGCATTGTTGAGGCGGGGTAACTGCGTTTACCCGCCATCCGCACATGCCACCCTCCAGATATATTCGTCTCGAGAGACCGATTGATCTCTTGGGTGACGATACGATACTTGCCTCGCAGACGC	COSV100750368	COSS2385820	Twist (Oligo pools)	117	GCGTCTGCGAGGCAAGTATCG	CACTCCTGCTGTTGCAAGAATGT	66.5	16	GCTAATACGACTCACTATAGAGATGTCTGGCGCAGAC	CACTCCTGCTGTTGCAAGAATGT	63	25
299	Single nucleotide mutant	DFFA 5'UTR 12 G>U	DFFA	ENST00000377038.8	chr1	10472459	10472529	GUCGAGUAGAAUGACCGCCGCUCCGGCCUCCCGCGACUUCUCGAAGGUGGGCAGGUCCCACCUUGUGGAGG	GAGAUGUCUGGCGCAGACAUCUC	ACAUUCUUGCAACAGCAGGAGUG	GAGAUGUCUGGCGCAGACAUCUCGUCGAGUAGAAUGACCGCCGCUCCGGCCUCCCGCGACUUCUCGAAGGUGGGCAGGUCCCACCUUGUGGAGGACAUUCUUGCAACAGCAGGAGUG	GCGUCUGCGAGGCAAGUAUCG	CACTCCTGCTGTTGCAAGAATGTCCTCCACAAGGTGGGACCTGCCCACCTTCGAGAAGTCGCGGGAGGCCGGAGCGGCGGTCATTCTACTCGACGAGATGTCTGCGCCAGACATCTCAAGGTTTTACAGCATTGTTGAGGCGGGGTAACTGCGTTTACCCGCCATCCGCACATGCCACCCTCCAGATATATTCGTCTCGAGAGACCGATTGATCTCTTGGGTGACGATACGATACTTGCCTCGCAGACGC	COSV100750369	COSS2385820	Twist (Oligo pools)	117	GCGTCTGCGAGGCAAGTATCG	CACTCCTGCTGTTGCAAGAATGT	66.5	16	GCTAATACGACTCACTATAGAGATGTCTGGCGCAGAC	CACTCCTGCTGTTGCAAGAATGT	63	25
300	Single nucleotide mutant	HSPB7 5'UTR 73 G>A	HSPB7	ENST00000311890.14	chr1	16017964	16018043	ACGCUCGCCCAGAGGCCUGCGCCCACACCCUCUCCUGUCCAGCCCUCGCCCGCCUGGGCAGGGCCCGGCGCCAUCCGUGG	GAGAUGUCUGGCGCAGACAUCUC	ACAUUCUUGCAACAGCAGGAGUG	GAGAUGUCUGGCGCAGACAUCUCACGCUCGCCCAGAGGCCUGCGCCCACACCCUCUCCUGUCCAGCCCUCGCCCGCCUGGGCAGGGCCCGGCGCCAUCCGUGGACAUUCUUGCAACAGCAGGAGUG	GCGUCUGCGAGGCAAGUAUCG	CACTCCTGCTGTTGCAAGAATGTCCACGGATGGCGCCGGGCCCTGCCCAGGCGGGCGAGGGCTGGACAGGAGAGGGTGTGGGCGCAGGCCTCTGGGCGAGCGTGAGATGTCTGCGCCAGACATCTCCAGCATTGTTGAGGCGGGGTAACTGCGTTTACCCGCCATCCGCACATGCCACCCTCCAGATATATTCGTCTCGAGAGACCGATTGATCTCTTGGGTGACGATACGATACTTGCCTCGCAGACGC	COSV58892297	COSS2459952	Twist (Oligo pools)	126	GCGTCTGCGAGGCAAGTATCG	CACTCCTGCTGTTGCAAGAATGT	66.5	16	GCTAATACGACTCACTATAGAGATGTCTGGCGCAGAC	CACTCCTGCTGTTGCAAGAATGT	63	25
301	Single nucleotide mutant	HSPB7 5'UTR 70 G>U	HSPB7	ENST00000311890.14	chr1	16017964	16018043	ACGCUCGCCCAGAGGCCUGCGCCCACACCCUCUCCUGUCCAGCCCUCGCCCGCCUGGGCAGGGCCCGGCUCCGUCCGUGG	GAGAUGUCUGGCGCAGACAUCUC	ACAUUCUUGCAACAGCAGGAGUG	GAGAUGUCUGGCGCAGACAUCUCACGCUCGCCCAGAGGCCUGCGCCCACACCCUCUCCUGUCCAGCCCUCGCCCGCCUGGGCAGGGCCCGGCUCCGUCCGUGGACAUUCUUGCAACAGCAGGAGUG	GCGUCUGCGAGGCAAGUAUCG	CACTCCTGCTGTTGCAAGAATGTCCACGGACGGAGCCGGGCCCTGCCCAGGCGGGCGAGGGCTGGACAGGAGAGGGTGTGGGCGCAGGCCTCTGGGCGAGCGTGAGATGTCTGCGCCAGACATCTCCAGCATTGTTGAGGCGGGGTAACTGCGTTTACCCGCCATCCGCACATGCCACCCTCCAGATATATTCGTCTCGAGAGACCGATTGATCTCTTGGGTGACGATACGATACTTGCCTCGCAGACGC	COSV100317729	COSS2121620	Twist (Oligo pools)	126	GCGTCTGCGAGGCAAGTATCG	CACTCCTGCTGTTGCAAGAATGT	66.5	16	GCTAATACGACTCACTATAGAGATGTCTGGCGCAGAC	CACTCCTGCTGTTGCAAGAATGT	63	25
302	Single nucleotide mutant	HSPB7 5'UTR 66 C>U	HSPB7	ENST00000311890.14	chr1	16017964	16018043	ACGCUCGCCCAGAGGCCUGCGCCCACACCCUCUCCUGUCCAGCCCUCGCCCGCCUGGGCAGGGCCUGGCGCCGUCCGUGG	GAGAUGUCUGGCGCAGACAUCUC	ACAUUCUUGCAACAGCAGGAGUG	GAGAUGUCUGGCGCAGACAUCUCACGCUCGCCCAGAGGCCUGCGCCCACACCCUCUCCUGUCCAGCCCUCGCCCGCCUGGGCAGGGCCUGGCGCCGUCCGUGGACAUUCUUGCAACAGCAGGAGUG	GCGUCUGCGAGGCAAGUAUCG	CACTCCTGCTGTTGCAAGAATGTCCACGGACGGCGCCAGGCCCTGCCCAGGCGGGCGAGGGCTGGACAGGAGAGGGTGTGGGCGCAGGCCTCTGGGCGAGCGTGAGATGTCTGCGCCAGACATCTCCAGCATTGTTGAGGCGGGGTAACTGCGTTTACCCGCCATCCGCACATGCCACCCTCCAGATATATTCGTCTCGAGAGACCGATTGATCTCTTGGGTGACGATACGATACTTGCCTCGCAGACGC	COSV58892594	COSS2634292	Twist (Oligo pools)	126	GCGTCTGCGAGGCAAGTATCG	CACTCCTGCTGTTGCAAGAATGT	66.5	16	GCTAATACGACTCACTATAGAGATGTCTGGCGCAGAC	CACTCCTGCTGTTGCAAGAATGT	63	25
303	Single nucleotide mutant	HSPB7 5'UTR 61 G>U	HSPB7	ENST00000311890.14	chr1	16017964	16018043	ACGCUCGCCCAGAGGCCUGCGCCCACACCCUCUCCUGUCCAGCCCUCGCCCGCCUGGGCAUGGCCCGGCGCCGUCCGUGG	GAGAUGUCUGGCGCAGACAUCUC	ACAUUCUUGCAACAGCAGGAGUG	GAGAUGUCUGGCGCAGACAUCUCACGCUCGCCCAGAGGCCUGCGCCCACACCCUCUCCUGUCCAGCCCUCGCCCGCCUGGGCAUGGCCCGGCGCCGUCCGUGGACAUUCUUGCAACAGCAGGAGUG	GCGUCUGCGAGGCAAGUAUCG	CACTCCTGCTGTTGCAAGAATGTCCACGGACGGCGCCGGGCCATGCCCAGGCGGGCGAGGGCTGGACAGGAGAGGGTGTGGGCGCAGGCCTCTGGGCGAGCGTGAGATGTCTGCGCCAGACATCTCCAGCATTGTTGAGGCGGGGTAACTGCGTTTACCCGCCATCCGCACATGCCACCCTCCAGATATATTCGTCTCGAGAGACCGATTGATCTCTTGGGTGACGATACGATACTTGCCTCGCAGACGC	COSV100317885	COSS2121674	Twist (Oligo pools)	126	GCGTCTGCGAGGCAAGTATCG	CACTCCTGCTGTTGCAAGAATGT	66.5	16	GCTAATACGACTCACTATAGAGATGTCTGGCGCAGAC	CACTCCTGCTGTTGCAAGAATGT	63	25
304	Single nucleotide mutant	HSPB7 5'UTR 55 U>C	HSPB7	ENST00000311890.14	chr1	16017964	16018043	ACGCUCGCCCAGAGGCCUGCGCCCACACCCUCUCCUGUCCAGCCCUCGCCCGCCCGGGCAGGGCCCGGCGCCGUCCGUGG	GAGAUGUCUGGCGCAGACAUCUC	ACAUUCUUGCAACAGCAGGAGUG	GAGAUGUCUGGCGCAGACAUCUCACGCUCGCCCAGAGGCCUGCGCCCACACCCUCUCCUGUCCAGCCCUCGCCCGCCCGGGCAGGGCCCGGCGCCGUCCGUGGACAUUCUUGCAACAGCAGGAGUG	GCGUCUGCGAGGCAAGUAUCG	CACTCCTGCTGTTGCAAGAATGTCCACGGACGGCGCCGGGCCCTGCCCGGGCGGGCGAGGGCTGGACAGGAGAGGGTGTGGGCGCAGGCCTCTGGGCGAGCGTGAGATGTCTGCGCCAGACATCTCCAGCATTGTTGAGGCGGGGTAACTGCGTTTACCCGCCATCCGCACATGCCACCCTCCAGATATATTCGTCTCGAGAGACCGATTGATCTCTTGGGTGACGATACGATACTTGCCTCGCAGACGC	COSV100317733	COSS2779769	Twist (Oligo pools)	126	GCGTCTGCGAGGCAAGTATCG	CACTCCTGCTGTTGCAAGAATGT	66.5	16	GCTAATACGACTCACTATAGAGATGTCTGGCGCAGAC	CACTCCTGCTGTTGCAAGAATGT	63	25
305	Single nucleotide mutant	HSPB7 5'UTR 52 G>A	HSPB7	ENST00000311890.14	chr1	16017964	16018043	ACGCUCGCCCAGAGGCCUGCGCCCACACCCUCUCCUGUCCAGCCCUCGCCCACCUGGGCAGGGCCCGGCGCCGUCCGUGG	GAGAUGUCUGGCGCAGACAUCUC	ACAUUCUUGCAACAGCAGGAGUG	GAGAUGUCUGGCGCAGACAUCUCACGCUCGCCCAGAGGCCUGCGCCCACACCCUCUCCUGUCCAGCCCUCGCCCACCUGGGCAGGGCCCGGCGCCGUCCGUGGACAUUCUUGCAACAGCAGGAGUG	GCGUCUGCGAGGCAAGUAUCG	CACTCCTGCTGTTGCAAGAATGTCCACGGACGGCGCCGGGCCCTGCCCAGGTGGGCGAGGGCTGGACAGGAGAGGGTGTGGGCGCAGGCCTCTGGGCGAGCGTGAGATGTCTGCGCCAGACATCTCCAGCATTGTTGAGGCGGGGTAACTGCGTTTACCCGCCATCCGCACATGCCACCCTCCAGATATATTCGTCTCGAGAGACCGATTGATCTCTTGGGTGACGATACGATACTTGCCTCGCAGACGC	COSV58890540	COSS2658238	Twist (Oligo pools)	126	GCGTCTGCGAGGCAAGTATCG	CACTCCTGCTGTTGCAAGAATGT	66.5	16	GCTAATACGACTCACTATAGAGATGTCTGGCGCAGAC	CACTCCTGCTGTTGCAAGAATGT	63	25
306	Single nucleotide mutant	HSPB7 5'UTR 51 C>U	HSPB7	ENST00000311890.14	chr1	16017964	16018043	ACGCUCGCCCAGAGGCCUGCGCCCACACCCUCUCCUGUCCAGCCCUCGCCUGCCUGGGCAGGGCCCGGCGCCGUCCGUGG	GAGAUGUCUGGCGCAGACAUCUC	ACAUUCUUGCAACAGCAGGAGUG	GAGAUGUCUGGCGCAGACAUCUCACGCUCGCCCAGAGGCCUGCGCCCACACCCUCUCCUGUCCAGCCCUCGCCUGCCUGGGCAGGGCCCGGCGCCGUCCGUGGACAUUCUUGCAACAGCAGGAGUG	GCGUCUGCGAGGCAAGUAUCG	CACTCCTGCTGTTGCAAGAATGTCCACGGACGGCGCCGGGCCCTGCCCAGGCAGGCGAGGGCTGGACAGGAGAGGGTGTGGGCGCAGGCCTCTGGGCGAGCGTGAGATGTCTGCGCCAGACATCTCCAGCATTGTTGAGGCGGGGTAACTGCGTTTACCCGCCATCCGCACATGCCACCCTCCAGATATATTCGTCTCGAGAGACCGATTGATCTCTTGGGTGACGATACGATACTTGCCTCGCAGACGC	COSV100317758	COSS2193424	Twist (Oligo pools)	126	GCGTCTGCGAGGCAAGTATCG	CACTCCTGCTGTTGCAAGAATGT	66.5	16	GCTAATACGACTCACTATAGAGATGTCTGGCGCAGAC	CACTCCTGCTGTTGCAAGAATGT	63	25
307	Single nucleotide mutant	HSPB7 5'UTR 45 C>U	HSPB7	ENST00000311890.14	chr1	16017964	16018043	ACGCUCGCCCAGAGGCCUGCGCCCACACCCUCUCCUGUCCAGCCUUCGCCCGCCUGGGCAGGGCCCGGCGCCGUCCGUGG	GAGAUGUCUGGCGCAGACAUCUC	ACAUUCUUGCAACAGCAGGAGUG	GAGAUGUCUGGCGCAGACAUCUCACGCUCGCCCAGAGGCCUGCGCCCACACCCUCUCCUGUCCAGCCUUCGCCCGCCUGGGCAGGGCCCGGCGCCGUCCGUGGACAUUCUUGCAACAGCAGGAGUG	GCGUCUGCGAGGCAAGUAUCG	CACTCCTGCTGTTGCAAGAATGTCCACGGACGGCGCCGGGCCCTGCCCAGGCGGGCGAAGGCTGGACAGGAGAGGGTGTGGGCGCAGGCCTCTGGGCGAGCGTGAGATGTCTGCGCCAGACATCTCCAGCATTGTTGAGGCGGGGTAACTGCGTTTACCCGCCATCCGCACATGCCACCCTCCAGATATATTCGTCTCGAGAGACCGATTGATCTCTTGGGTGACGATACGATACTTGCCTCGCAGACGC	COSV58891064	COSS2341078	Twist (Oligo pools)	126	GCGTCTGCGAGGCAAGTATCG	CACTCCTGCTGTTGCAAGAATGT	66.5	16	GCTAATACGACTCACTATAGAGATGTCTGGCGCAGAC	CACTCCTGCTGTTGCAAGAATGT	63	25
308	Single nucleotide mutant	HSPB7 5'UTR 39 C>G	HSPB7	ENST00000311890.14	chr1	16017964	16018043	ACGCUCGCCCAGAGGCCUGCGCCCACACCCUCUCCUGUGCAGCCCUCGCCCGCCUGGGCAGGGCCCGGCGCCGUCCGUGG	GAGAUGUCUGGCGCAGACAUCUC	ACAUUCUUGCAACAGCAGGAGUG	GAGAUGUCUGGCGCAGACAUCUCACGCUCGCCCAGAGGCCUGCGCCCACACCCUCUCCUGUGCAGCCCUCGCCCGCCUGGGCAGGGCCCGGCGCCGUCCGUGGACAUUCUUGCAACAGCAGGAGUG	GCGUCUGCGAGGCAAGUAUCG	CACTCCTGCTGTTGCAAGAATGTCCACGGACGGCGCCGGGCCCTGCCCAGGCGGGCGAGGGCTGCACAGGAGAGGGTGTGGGCGCAGGCCTCTGGGCGAGCGTGAGATGTCTGCGCCAGACATCTCCAGCATTGTTGAGGCGGGGTAACTGCGTTTACCCGCCATCCGCACATGCCACCCTCCAGATATATTCGTCTCGAGAGACCGATTGATCTCTTGGGTGACGATACGATACTTGCCTCGCAGACGC	COSV100318025	COSS1914034	Twist (Oligo pools)	126	GCGTCTGCGAGGCAAGTATCG	CACTCCTGCTGTTGCAAGAATGT	66.5	16	GCTAATACGACTCACTATAGAGATGTCTGGCGCAGAC	CACTCCTGCTGTTGCAAGAATGT	63	25
309	Single nucleotide mutant	HSPB7 5'UTR 37 G>A	HSPB7	ENST00000311890.14	chr1	16017964	16018043	ACGCUCGCCCAGAGGCCUGCGCCCACACCCUCUCCUAUCCAGCCCUCGCCCGCCUGGGCAGGGCCCGGCGCCGUCCGUGG	GAGAUGUCUGGCGCAGACAUCUC	ACAUUCUUGCAACAGCAGGAGUG	GAGAUGUCUGGCGCAGACAUCUCACGCUCGCCCAGAGGCCUGCGCCCACACCCUCUCCUAUCCAGCCCUCGCCCGCCUGGGCAGGGCCCGGCGCCGUCCGUGGACAUUCUUGCAACAGCAGGAGUG	GCGUCUGCGAGGCAAGUAUCG	CACTCCTGCTGTTGCAAGAATGTCCACGGACGGCGCCGGGCCCTGCCCAGGCGGGCGAGGGCTGGATAGGAGAGGGTGTGGGCGCAGGCCTCTGGGCGAGCGTGAGATGTCTGCGCCAGACATCTCCAGCATTGTTGAGGCGGGGTAACTGCGTTTACCCGCCATCCGCACATGCCACCCTCCAGATATATTCGTCTCGAGAGACCGATTGATCTCTTGGGTGACGATACGATACTTGCCTCGCAGACGC	COSV58893585	COSS2664382	Twist (Oligo pools)	126	GCGTCTGCGAGGCAAGTATCG	CACTCCTGCTGTTGCAAGAATGT	66.5	16	GCTAATACGACTCACTATAGAGATGTCTGGCGCAGAC	CACTCCTGCTGTTGCAAGAATGT	63	25
310	Single nucleotide mutant	HSPB7 5'UTR 23 C>A	HSPB7	ENST00000311890.14	chr1	16017964	16018043	ACGCUCGCCCAGAGGCCUGCGCACACACCCUCUCCUGUCCAGCCCUCGCCCGCCUGGGCAGGGCCCGGCGCCGUCCGUGG	GAGAUGUCUGGCGCAGACAUCUC	ACAUUCUUGCAACAGCAGGAGUG	GAGAUGUCUGGCGCAGACAUCUCACGCUCGCCCAGAGGCCUGCGCACACACCCUCUCCUGUCCAGCCCUCGCCCGCCUGGGCAGGGCCCGGCGCCGUCCGUGGACAUUCUUGCAACAGCAGGAGUG	GCGUCUGCGAGGCAAGUAUCG	CACTCCTGCTGTTGCAAGAATGTCCACGGACGGCGCCGGGCCCTGCCCAGGCGGGCGAGGGCTGGACAGGAGAGGGTGTGTGCGCAGGCCTCTGGGCGAGCGTGAGATGTCTGCGCCAGACATCTCCAGCATTGTTGAGGCGGGGTAACTGCGTTTACCCGCCATCCGCACATGCCACCCTCCAGATATATTCGTCTCGAGAGACCGATTGATCTCTTGGGTGACGATACGATACTTGCCTCGCAGACGC	COSV100317926	COSS2193432	Twist (Oligo pools)	126	GCGTCTGCGAGGCAAGTATCG	CACTCCTGCTGTTGCAAGAATGT	66.5	16	GCTAATACGACTCACTATAGAGATGTCTGGCGCAGAC	CACTCCTGCTGTTGCAAGAATGT	63	25
311	Single nucleotide mutant	HSPB7 5'UTR 21 G>A	HSPB7	ENST00000311890.14	chr1	16017964	16018043	ACGCUCGCCCAGAGGCCUGCACCCACACCCUCUCCUGUCCAGCCCUCGCCCGCCUGGGCAGGGCCCGGCGCCGUCCGUGG	GAGAUGUCUGGCGCAGACAUCUC	ACAUUCUUGCAACAGCAGGAGUG	GAGAUGUCUGGCGCAGACAUCUCACGCUCGCCCAGAGGCCUGCACCCACACCCUCUCCUGUCCAGCCCUCGCCCGCCUGGGCAGGGCCCGGCGCCGUCCGUGGACAUUCUUGCAACAGCAGGAGUG	GCGUCUGCGAGGCAAGUAUCG	CACTCCTGCTGTTGCAAGAATGTCCACGGACGGCGCCGGGCCCTGCCCAGGCGGGCGAGGGCTGGACAGGAGAGGGTGTGGGTGCAGGCCTCTGGGCGAGCGTGAGATGTCTGCGCCAGACATCTCCAGCATTGTTGAGGCGGGGTAACTGCGTTTACCCGCCATCCGCACATGCCACCCTCCAGATATATTCGTCTCGAGAGACCGATTGATCTCTTGGGTGACGATACGATACTTGCCTCGCAGACGC	COSV58894188	COSS2658230	Twist (Oligo pools)	126	GCGTCTGCGAGGCAAGTATCG	CACTCCTGCTGTTGCAAGAATGT	66.5	16	GCTAATACGACTCACTATAGAGATGTCTGGCGCAGAC	CACTCCTGCTGTTGCAAGAATGT	63	25
312	Single nucleotide mutant	HSPB7 5'UTR 20 C>A	HSPB7	ENST00000311890.14	chr1	16017964	16018043	ACGCUCGCCCAGAGGCCUGAGCCCACACCCUCUCCUGUCCAGCCCUCGCCCGCCUGGGCAGGGCCCGGCGCCGUCCGUGG	GAGAUGUCUGGCGCAGACAUCUC	ACAUUCUUGCAACAGCAGGAGUG	GAGAUGUCUGGCGCAGACAUCUCACGCUCGCCCAGAGGCCUGAGCCCACACCCUCUCCUGUCCAGCCCUCGCCCGCCUGGGCAGGGCCCGGCGCCGUCCGUGGACAUUCUUGCAACAGCAGGAGUG	GCGUCUGCGAGGCAAGUAUCG	CACTCCTGCTGTTGCAAGAATGTCCACGGACGGCGCCGGGCCCTGCCCAGGCGGGCGAGGGCTGGACAGGAGAGGGTGTGGGCTCAGGCCTCTGGGCGAGCGTGAGATGTCTGCGCCAGACATCTCCAGCATTGTTGAGGCGGGGTAACTGCGTTTACCCGCCATCCGCACATGCCACCCTCCAGATATATTCGTCTCGAGAGACCGATTGATCTCTTGGGTGACGATACGATACTTGCCTCGCAGACGC	COSV58892004	COSS2196308	Twist (Oligo pools)	126	GCGTCTGCGAGGCAAGTATCG	CACTCCTGCTGTTGCAAGAATGT	66.5	16	GCTAATACGACTCACTATAGAGATGTCTGGCGCAGAC	CACTCCTGCTGTTGCAAGAATGT	63	25
313	Single nucleotide mutant	HSPB7 5'UTR 19 G>A	HSPB7	ENST00000311890.14	chr1	16017964	16018043	ACGCUCGCCCAGAGGCCUACGCCCACACCCUCUCCUGUCCAGCCCUCGCCCGCCUGGGCAGGGCCCGGCGCCGUCCGUGG	GAGAUGUCUGGCGCAGACAUCUC	ACAUUCUUGCAACAGCAGGAGUG	GAGAUGUCUGGCGCAGACAUCUCACGCUCGCCCAGAGGCCUACGCCCACACCCUCUCCUGUCCAGCCCUCGCCCGCCUGGGCAGGGCCCGGCGCCGUCCGUGGACAUUCUUGCAACAGCAGGAGUG	GCGUCUGCGAGGCAAGUAUCG	CACTCCTGCTGTTGCAAGAATGTCCACGGACGGCGCCGGGCCCTGCCCAGGCGGGCGAGGGCTGGACAGGAGAGGGTGTGGGCGTAGGCCTCTGGGCGAGCGTGAGATGTCTGCGCCAGACATCTCCAGCATTGTTGAGGCGGGGTAACTGCGTTTACCCGCCATCCGCACATGCCACCCTCCAGATATATTCGTCTCGAGAGACCGATTGATCTCTTGGGTGACGATACGATACTTGCCTCGCAGACGC	COSV58892005	COSS2196308	Twist (Oligo pools)	126	GCGTCTGCGAGGCAAGTATCG	CACTCCTGCTGTTGCAAGAATGT	66.5	16	GCTAATACGACTCACTATAGAGATGTCTGGCGCAGAC	CACTCCTGCTGTTGCAAGAATGT	63	25
314	Single nucleotide mutant	HSPB7 5'UTR 2 C>U	HSPB7	ENST00000311890.14	chr1	16017964	16018043	AUGCUCGCCCAGAGGCCUGCGCCCACACCCUCUCCUGUCCAGCCCUCGCCCGCCUGGGCAGGGCCCGGCGCCGUCCGUGG	GAGAUGUCUGGCGCAGACAUCUC	ACAUUCUUGCAACAGCAGGAGUG	GAGAUGUCUGGCGCAGACAUCUCAUGCUCGCCCAGAGGCCUGCGCCCACACCCUCUCCUGUCCAGCCCUCGCCCGCCUGGGCAGGGCCCGGCGCCGUCCGUGGACAUUCUUGCAACAGCAGGAGUG	GCGUCUGCGAGGCAAGUAUCG	CACTCCTGCTGTTGCAAGAATGTCCACGGACGGCGCCGGGCCCTGCCCAGGCGGGCGAGGGCTGGACAGGAGAGGGTGTGGGCGCAGGCCTCTGGGCGAGCATGAGATGTCTGCGCCAGACATCTCCAGCATTGTTGAGGCGGGGTAACTGCGTTTACCCGCCATCCGCACATGCCACCCTCCAGATATATTCGTCTCGAGAGACCGATTGATCTCTTGGGTGACGATACGATACTTGCCTCGCAGACGC	COSV100317930	COSS2198311	Twist (Oligo pools)	126	GCGTCTGCGAGGCAAGTATCG	CACTCCTGCTGTTGCAAGAATGT	66.5	16	GCTAATACGACTCACTATAGAGATGTCTGGCGCAGAC	CACTCCTGCTGTTGCAAGAATGT	63	25
315	Single nucleotide mutant	STMN1 5'UTR 93 C>A	STMN1	ENST00000455785.7	chr1	25904677	25906419	AGAGUGUGGUCAGGCGGCUCGGACUGAGCAGGACUUUCCUUAUCCCAGUUGAUUGUGCAGAAUACACUGCCUGUCGCUUGUCUUCUAUUCACA	GAGAUGUCUGGCGCAGACAUCUC	ACAUUCUUGCAACAGCAGGAGUG	GAGAUGUCUGGCGCAGACAUCUCAGAGUGUGGUCAGGCGGCUCGGACUGAGCAGGACUUUCCUUAUCCCAGUUGAUUGUGCAGAAUACACUGCCUGUCGCUUGUCUUCUAUUCACAACAUUCUUGCAACAGCAGGAGUG	GCGUCUGCGAGGCAAGUAUCG	CACTCCTGCTGTTGCAAGAATGTTGTGAATAGAAGACAAGCGACAGGCAGTGTATTCTGCACAATCAACTGGGATAAGGAAAGTCCTGCTCAGTCCGAGCCGCCTGACCACACTCTGAGATGTCTGCGCCAGACATCTCGCGGGGTAACTGCGTTTACCCGCCATCCGCACATGCCACCCTCCAGATATATTCGTCTCGAGAGACCGATTGATCTCTTGGGTGACGATACGATACTTGCCTCGCAGACGC	COSV100771372	COSS2193827	Twist (Oligo pools)	139	GCGTCTGCGAGGCAAGTATCG	CACTCCTGCTGTTGCAAGAATGT	66.5	16	GCTAATACGACTCACTATAGAGATGTCTGGCGCAGAC	CACTCCTGCTGTTGCAAGAATGT	63	25
316	Single nucleotide mutant	STMN1 5'UTR 90 C>U	STMN1	ENST00000455785.7	chr1	25904677	25906419	AGAGUGUGGUCAGGCGGCUCGGACUGAGCAGGACUUUCCUUAUCCCAGUUGAUUGUGCAGAAUACACUGCCUGUCGCUUGUCUUCUAUUUACC	GAGAUGUCUGGCGCAGACAUCUC	ACAUUCUUGCAACAGCAGGAGUG	GAGAUGUCUGGCGCAGACAUCUCAGAGUGUGGUCAGGCGGCUCGGACUGAGCAGGACUUUCCUUAUCCCAGUUGAUUGUGCAGAAUACACUGCCUGUCGCUUGUCUUCUAUUUACCACAUUCUUGCAACAGCAGGAGUG	GCGUCUGCGAGGCAAGUAUCG	CACTCCTGCTGTTGCAAGAATGTGGTAAATAGAAGACAAGCGACAGGCAGTGTATTCTGCACAATCAACTGGGATAAGGAAAGTCCTGCTCAGTCCGAGCCGCCTGACCACACTCTGAGATGTCTGCGCCAGACATCTCGCGGGGTAACTGCGTTTACCCGCCATCCGCACATGCCACCCTCCAGATATATTCGTCTCGAGAGACCGATTGATCTCTTGGGTGACGATACGATACTTGCCTCGCAGACGC	COSV63481342	COSS2457562	Twist (Oligo pools)	139	GCGTCTGCGAGGCAAGTATCG	CACTCCTGCTGTTGCAAGAATGT	66.5	16	GCTAATACGACTCACTATAGAGATGTCTGGCGCAGAC	CACTCCTGCTGTTGCAAGAATGT	63	25
317	Single nucleotide mutant	STMN1 5'UTR 67 C>A	STMN1	ENST00000455785.7	chr1	25904677	25906419	AGAGUGUGGUCAGGCGGCUCGGACUGAGCAGGACUUUCCUUAUCCCAGUUGAUUGUGCAGAAUACAAUGCCUGUCGCUUGUCUUCUAUUCACC	GAGAUGUCUGGCGCAGACAUCUC	ACAUUCUUGCAACAGCAGGAGUG	GAGAUGUCUGGCGCAGACAUCUCAGAGUGUGGUCAGGCGGCUCGGACUGAGCAGGACUUUCCUUAUCCCAGUUGAUUGUGCAGAAUACAAUGCCUGUCGCUUGUCUUCUAUUCACCACAUUCUUGCAACAGCAGGAGUG	GCGUCUGCGAGGCAAGUAUCG	CACTCCTGCTGTTGCAAGAATGTGGTGAATAGAAGACAAGCGACAGGCATTGTATTCTGCACAATCAACTGGGATAAGGAAAGTCCTGCTCAGTCCGAGCCGCCTGACCACACTCTGAGATGTCTGCGCCAGACATCTCGCGGGGTAACTGCGTTTACCCGCCATCCGCACATGCCACCCTCCAGATATATTCGTCTCGAGAGACCGATTGATCTCTTGGGTGACGATACGATACTTGCCTCGCAGACGC	COSV100771286	COSS1779949	Twist (Oligo pools)	139	GCGTCTGCGAGGCAAGTATCG	CACTCCTGCTGTTGCAAGAATGT	66.5	16	GCTAATACGACTCACTATAGAGATGTCTGGCGCAGAC	CACTCCTGCTGTTGCAAGAATGT	63	25
318	Single nucleotide mutant	STMN1 5'UTR 37 U>C	STMN1	ENST00000455785.7	chr1	25904677	25906419	AGAGUGUGGUCAGGCGGCUCGGACUGAGCAGGACUUCCCUUAUCCCAGUUGAUUGUGCAGAAUACACUGCCUGUCGCUUGUCUUCUAUUCACC	GAGAUGUCUGGCGCAGACAUCUC	ACAUUCUUGCAACAGCAGGAGUG	GAGAUGUCUGGCGCAGACAUCUCAGAGUGUGGUCAGGCGGCUCGGACUGAGCAGGACUUCCCUUAUCCCAGUUGAUUGUGCAGAAUACACUGCCUGUCGCUUGUCUUCUAUUCACCACAUUCUUGCAACAGCAGGAGUG	GCGUCUGCGAGGCAAGUAUCG	CACTCCTGCTGTTGCAAGAATGTGGTGAATAGAAGACAAGCGACAGGCAGTGTATTCTGCACAATCAACTGGGATAAGGGAAGTCCTGCTCAGTCCGAGCCGCCTGACCACACTCTGAGATGTCTGCGCCAGACATCTCGCGGGGTAACTGCGTTTACCCGCCATCCGCACATGCCACCCTCCAGATATATTCGTCTCGAGAGACCGATTGATCTCTTGGGTGACGATACGATACTTGCCTCGCAGACGC	COSV63481213	COSS2120816	Twist (Oligo pools)	139	GCGTCTGCGAGGCAAGTATCG	CACTCCTGCTGTTGCAAGAATGT	66.5	16	GCTAATACGACTCACTATAGAGATGTCTGGCGCAGAC	CACTCCTGCTGTTGCAAGAATGT	63	25
319	Single nucleotide mutant	LCK 5'UTR 108 G>A	LCK	ENST00000336890.10	chr1	32251265	32274329	GAGACAGGUGGUGGCUACGACGGCGAAGGGAGCUGAGACUGUCCAGGCAGCCAGGUUAGGCCAGGAGGACCAUGUGAAUGGGGCCAGAGGGCUCCCGGGCUGGGCAGAGACC	GAGAUGUCUGGCGCAGACAUCUC	ACAUUCUUGCAACAGCAGGAGUG	GAGAUGUCUGGCGCAGACAUCUCGAGACAGGUGGUGGCUACGACGGCGAAGGGAGCUGAGACUGUCCAGGCAGCCAGGUUAGGCCAGGAGGACCAUGUGAAUGGGGCCAGAGGGCUCCCGGGCUGGGCAGAGACCACAUUCUUGCAACAGCAGGAGUG	GCGUCUGCGAGGCAAGUAUCG	CACTCCTGCTGTTGCAAGAATGTGGTCTCTGCCCAGCCCGGGAGCCCTCTGGCCCCATTCACATGGTCCTCCTGGCCTAACCTGGCTGCCTGGACAGTCTCAGCTCCCTTCGCCGTCGTAGCCACCACCTGTCTCGAGATGTCTGCGCCAGACATCTCCCGCCATCCGCACATGCCACCCTCCAGATATATTCGTCTCGAGAGACCGATTGATCTCTTGGGTGACGATACGATACTTGCCTCGCAGACGC	COSV100288003	COSS2263445	Twist (Oligo pools)	158	GCGTCTGCGAGGCAAGTATCG	CACTCCTGCTGTTGCAAGAATGT	66.5	16	GCTAATACGACTCACTATAGAGATGTCTGGCGCAGAC	CACTCCTGCTGTTGCAAGAATGT	63	25
320	Single nucleotide mutant	HDAC1 5'UTR 48 C>U	HDAC1	ENST00000373548.8	chr1	32292083	32292169	CCCCUCCCCCCUGGGUCGGACGCUGAGCGGAGCCGCGGGCGGGAGGGUGGACGGACCGACUGACGGUAGGGACGGGAGGCGAGCAAG	GAGAUGUCUGGCGCAGACAUCUC	ACAUUCUUGCAACAGCAGGAGUG	GAGAUGUCUGGCGCAGACAUCUCCCCCUCCCCCCUGGGUCGGACGCUGAGCGGAGCCGCGGGCGGGAGGGUGGACGGACCGACUGACGGUAGGGACGGGAGGCGAGCAAGACAUUCUUGCAACAGCAGGAGUG	GCGUCUGCGAGGCAAGUAUCG	CACTCCTGCTGTTGCAAGAATGTCTTGCTCGCCTCCCGTCCCTACCGTCAGTCGGTCCGTCCACCCTCCCGCCCGCGGCTCCGCTCAGCGTCCGACCCAGGGGGGAGGGGGAGATGTCTGCGCCAGACATCTCGTTGAGGCGGGGTAACTGCGTTTACCCGCCATCCGCACATGCCACCCTCCAGATATATTCGTCTCGAGAGACCGATTGATCTCTTGGGTGACGATACGATACTTGCCTCGCAGACGC	COSV65190379	COSS2634270	Twist (Oligo pools)	133	GCGTCTGCGAGGCAAGTATCG	CACTCCTGCTGTTGCAAGAATGT	66.5	16	GCTAATACGACTCACTATAGAGATGTCTGGCGCAGAC	CACTCCTGCTGTTGCAAGAATGT	63	25
321	Single nucleotide mutant	OSCP1 5'UTR 57 C>U	OSCP1	ENST00000235532.9	chr1	36450370	36450451	AUUGGGACGCUGCGGCCUGGCCUUCAGGCCACUGGCUACCGAACCCCGGGGCUCUUUACCAGUCCAGCUCGUUUCCAGCACC	GAGAUGUCUGGCGCAGACAUCUC	ACAUUCUUGCAACAGCAGGAGUG	GAGAUGUCUGGCGCAGACAUCUCAUUGGGACGCUGCGGCCUGGCCUUCAGGCCACUGGCUACCGAACCCCGGGGCUCUUUACCAGUCCAGCUCGUUUCCAGCACCACAUUCUUGCAACAGCAGGAGUG	GCGUCUGCGAGGCAAGUAUCG	CACTCCTGCTGTTGCAAGAATGTGGTGCTGGAAACGAGCTGGACTGGTAAAGAGCCCCGGGGTTCGGTAGCCAGTGGCCTGAAGGCCAGGCCGCAGCGTCCCAATGAGATGTCTGCGCCAGACATCTCGCATTGTTGAGGCGGGGTAACTGCGTTTACCCGCCATCCGCACATGCCACCCTCCAGATATATTCGTCTCGAGAGACCGATTGATCTCTTGGGTGACGATACGATACTTGCCTCGCAGACGC	COSV99347507	COSS2197924	Twist (Oligo pools)	128	GCGTCTGCGAGGCAAGTATCG	CACTCCTGCTGTTGCAAGAATGT	66.5	16	GCTAATACGACTCACTATAGAGATGTCTGGCGCAGAC	CACTCCTGCTGTTGCAAGAATGT	63	25
322	Single nucleotide mutant	YBX1 5'UTR 57 G>A	YBX1	ENST00000321358.12	chr1	42682418	42682565	AUUCUCGCUAGUUCGAUCGGUAGCGGGAGCGGAGAGCGGACCCCAGAGAGCCCUGAACAGCCCCACCGCCGCCGCCGGCCUAGUUACCAUCACACCCCGGGAGGAGCCGCAGCUGCCGCAGCCGGCCCCAGUCACCAUCACCGCAACC	GAGAUGUCUGGCGCAGACAUCUC	ACAUUCUUGCAACAGCAGGAGUG	GAGAUGUCUGGCGCAGACAUCUCAUUCUCGCUAGUUCGAUCGGUAGCGGGAGCGGAGAGCGGACCCCAGAGAGCCCUGAACAGCCCCACCGCCGCCGCCGGCCUAGUUACCAUCACACCCCGGGAGGAGCCGCAGCUGCCGCAGCCGGCCCCAGUCACCAUCACCGCAACCACAUUCUUGCAACAGCAGGAGUG	GCGUCUGCGAGGCAAGUAUCG	CACTCCTGCTGTTGCAAGAATGTGGTTGCGGTGATGGTGACTGGGGCCGGCTGCGGCAGCTGCGGCTCCTCCCGGGGTGTGATGGTAACTAGGCCGGCGGCGGCGGTGGGGCTGTTCAGGGCTCTCTGGGGTCCGCTCTCCGCTCCCGCTACCGATCGAACTAGCGAGAATGAGATGTCTGCGCCAGACATCTCTCTCGAGAGACCGATTGATCTCTTGGGTGACGATACGATACTTGCCTCGCAGACGC	COSV58440483	COSS2385373	Twist (Oligo pools)	194	GCGTCTGCGAGGCAAGTATCG	CACTCCTGCTGTTGCAAGAATGT	66.5	16	GCTAATACGACTCACTATAGAGATGTCTGGCGCAGAC	CACTCCTGCTGTTGCAAGAATGT	63	25
323	Single nucleotide mutant	STIL 5'UTR 70 C>U	STIL	ENST00000371877.8	chr1	47310320	47314147	AGUUCCCGCGACCCCAACGUCCCAGAGGCGGGGCCGGAGUCGGCGGUGGCGCUCCUUGGAGCCGGCUCCUGCUCCUACCCUGCAAACAGACCUCAGCUCCGCGGAAGUUGCGGAUACUGAGGAUUUGGAAUUAAAGAAAUCAUUCACCAGACAUC	GAGAUGUCUGGCGCAGACAUCUC	ACAUUCUUGCAACAGCAGGAGUG	GAGAUGUCUGGCGCAGACAUCUCAGUUCCCGCGACCCCAACGUCCCAGAGGCGGGGCCGGAGUCGGCGGUGGCGCUCCUUGGAGCCGGCUCCUGCUCCUACCCUGCAAACAGACCUCAGCUCCGCGGAAGUUGCGGAUACUGAGGAUUUGGAAUUAAAGAAAUCAUUCACCAGACAUCACAUUCUUGCAACAGCAGGAGUG	GCGUCUGCGAGGCAAGUAUCG	CACTCCTGCTGTTGCAAGAATGTGATGTCTGGTGAATGATTTCTTTAATTCCAAATCCTCAGTATCCGCAACTTCCGCGGAGCTGAGGTCTGTTTGCAGGGTAGGAGCAGGAGCCGGCTCCAAGGAGCGCCACCGCCGACTCCGGCCCCGCCTCTGGGACGTTGGGGTCGCGGGAACTGAGATGTCTGCGCCAGACATCTCAGACCGATTGATCTCTTGGGTGACGATACGATACTTGCCTCGCAGACGC	COSV104541958	COSS2839485	Twist (Oligo pools)	201	GCGTCTGCGAGGCAAGTATCG	CACTCCTGCTGTTGCAAGAATGT	66.5	16	GCTAATACGACTCACTATAGAGATGTCTGGCGCAGAC	CACTCCTGCTGTTGCAAGAATGT	63	25
324	Single nucleotide mutant	PRKAA2 5'UTR 19 G>A	PRKAA2	ENST00000371244.9	chr1	56645314	56645387	GCACUGUGGGUAGGCGGCAGCGGCGGCGGCUACGCGGAGCGGCAGGCGGUGGAGCGAGGCCGCGCGCGCCGAAG	GAGAUGUCUGGCGCAGACAUCUC	ACAUUCUUGCAACAGCAGGAGUG	GAGAUGUCUGGCGCAGACAUCUCGCACUGUGGGUAGGCGGCAGCGGCGGCGGCUACGCGGAGCGGCAGGCGGUGGAGCGAGGCCGCGCGCGCCGAAGACAUUCUUGCAACAGCAGGAGUG	GCGUCUGCGAGGCAAGUAUCG	CACTCCTGCTGTTGCAAGAATGTCTTCGGCGCGCGCGGCCTCGCTCCACCGCCTGCCGCTCCGCGTAGCCGCCGCCGCTGCCGCCTACCCACAGTGCGAGATGTCTGCGCCAGACATCTCGTTTTACAGCATTGTTGAGGCGGGGTAACTGCGTTTACCCGCCATCCGCACATGCCACCCTCCAGATATATTCGTCTCGAGAGACCGATTGATCTCTTGGGTGACGATACGATACTTGCCTCGCAGACGC	COSV100982772	COSS2270220	Twist (Oligo pools)	120	GCGTCTGCGAGGCAAGTATCG	CACTCCTGCTGTTGCAAGAATGT	66.5	16	GCTAATACGACTCACTATAGAGATGTCTGGCGCAGAC	CACTCCTGCTGTTGCAAGAATGT	63	25
325	Single nucleotide mutant	PRKAA2 5'UTR 46 G>A	PRKAA2	ENST00000371244.9	chr1	56645314	56645387	GCACUGUGGGUAGGCGGCGGCGGCGGCGGCUACGCGGAGCGGCAGACGGUGGAGCGAGGCCGCGCGCGCCGAAG	GAGAUGUCUGGCGCAGACAUCUC	ACAUUCUUGCAACAGCAGGAGUG	GAGAUGUCUGGCGCAGACAUCUCGCACUGUGGGUAGGCGGCGGCGGCGGCGGCUACGCGGAGCGGCAGACGGUGGAGCGAGGCCGCGCGCGCCGAAGACAUUCUUGCAACAGCAGGAGUG	GCGUCUGCGAGGCAAGUAUCG	CACTCCTGCTGTTGCAAGAATGTCTTCGGCGCGCGCGGCCTCGCTCCACCGTCTGCCGCTCCGCGTAGCCGCCGCCGCCGCCGCCTACCCACAGTGCGAGATGTCTGCGCCAGACATCTCGTTTTACAGCATTGTTGAGGCGGGGTAACTGCGTTTACCCGCCATCCGCACATGCCACCCTCCAGATATATTCGTCTCGAGAGACCGATTGATCTCTTGGGTGACGATACGATACTTGCCTCGCAGACGC	COSV64804533	COSS2467424	Twist (Oligo pools)	120	GCGTCTGCGAGGCAAGTATCG	CACTCCTGCTGTTGCAAGAATGT	66.5	16	GCTAATACGACTCACTATAGAGATGTCTGGCGCAGAC	CACTCCTGCTGTTGCAAGAATGT	63	25
326	Single nucleotide mutant	PRKAA2 5'UTR 48 G>A	PRKAA2	ENST00000371244.9	chr1	56645314	56645387	GCACUGUGGGUAGGCGGCGGCGGCGGCGGCUACGCGGAGCGGCAGGCAGUGGAGCGAGGCCGCGCGCGCCGAAG	GAGAUGUCUGGCGCAGACAUCUC	ACAUUCUUGCAACAGCAGGAGUG	GAGAUGUCUGGCGCAGACAUCUCGCACUGUGGGUAGGCGGCGGCGGCGGCGGCUACGCGGAGCGGCAGGCAGUGGAGCGAGGCCGCGCGCGCCGAAGACAUUCUUGCAACAGCAGGAGUG	GCGUCUGCGAGGCAAGUAUCG	CACTCCTGCTGTTGCAAGAATGTCTTCGGCGCGCGCGGCCTCGCTCCACTGCCTGCCGCTCCGCGTAGCCGCCGCCGCCGCCGCCTACCCACAGTGCGAGATGTCTGCGCCAGACATCTCGTTTTACAGCATTGTTGAGGCGGGGTAACTGCGTTTACCCGCCATCCGCACATGCCACCCTCCAGATATATTCGTCTCGAGAGACCGATTGATCTCTTGGGTGACGATACGATACTTGCCTCGCAGACGC	COSV100983136	COSS2748017	Twist (Oligo pools)	120	GCGTCTGCGAGGCAAGTATCG	CACTCCTGCTGTTGCAAGAATGT	66.5	16	GCTAATACGACTCACTATAGAGATGTCTGGCGCAGAC	CACTCCTGCTGTTGCAAGAATGT	63	25
327	Single nucleotide mutant	RPL5 5'UTR 70 C>G	RPL5	ENST00000370321.8	chr1	92832040	92832114	CCUUUUCCCACCCCCUAGCGCCGCUGGGCCUGCAGGUCUCUGUCGAGCAGCGGACGCCGGUCUCUGUUCGGCAGG	GAGAUGUCUGGCGCAGACAUCUC	ACAUUCUUGCAACAGCAGGAGUG	GAGAUGUCUGGCGCAGACAUCUCCCUUUUCCCACCCCCUAGCGCCGCUGGGCCUGCAGGUCUCUGUCGAGCAGCGGACGCCGGUCUCUGUUCGGCAGGACAUUCUUGCAACAGCAGGAGUG	GCGUCUGCGAGGCAAGUAUCG	CACTCCTGCTGTTGCAAGAATGTCCTGCCGAACAGAGACCGGCGTCCGCTGCTCGACAGAGACCTGCAGGCCCAGCGGCGCTAGGGGGTGGGAAAAGGGAGATGTCTGCGCCAGACATCTCTTTTACAGCATTGTTGAGGCGGGGTAACTGCGTTTACCCGCCATCCGCACATGCCACCCTCCAGATATATTCGTCTCGAGAGACCGATTGATCTCTTGGGTGACGATACGATACTTGCCTCGCAGACGC	COSV59872936	COSS2658377	Twist (Oligo pools)	121	GCGTCTGCGAGGCAAGTATCG	CACTCCTGCTGTTGCAAGAATGT	66.5	16	GCTAATACGACTCACTATAGAGATGTCTGGCGCAGAC	CACTCCTGCTGTTGCAAGAATGT	63	25
328	Single nucleotide mutant	CSF1 5'UTR 7 C>U	CSF1	ENST00000329608.11	chr1	109910849	109911023	GAGGCUUGGCCCGGGGAAAGUGAAAGUUUGCCUGGGUCCUCUCGGCGCCAGAGCCGCUCUCCGCAUCCCAGGACAGCGGUGCGGCCCUCGGCCGGGGCGCCCACUCCGCAGCAGCCAGCGAGCGAGCGAGCGAGCGAGGGCGGCCGACGCGCCCGGCCGGGACCCAGCUGCCCGU	GAGAUGUCUGGCGCAGACAUCUC	ACAUUCUUGCAACAGCAGGAGUG	GAGAUGUCUGGCGCAGACAUCUCGAGGCUUGGCCCGGGGAAAGUGAAAGUUUGCCUGGGUCCUCUCGGCGCCAGAGCCGCUCUCCGCAUCCCAGGACAGCGGUGCGGCCCUCGGCCGGGGCGCCCACUCCGCAGCAGCCAGCGAGCGAGCGAGCGAGCGAGGGCGGCCGACGCGCCCGGCCGGGACCCAGCUGCCCGUACAUUCUUGCAACAGCAGGAGUG	GCGUCUGCGAGGCAAGUAUCG	CACTCCTGCTGTTGCAAGAATGTACGGGCAGCTGGGTCCCGGCCGGGCGCGTCGGCCGCCCTCGCTCGCTCGCTCGCTCGCTGGCTGCTGCGGAGTGGGCGCCCCGGCCGAGGGCCGCACCGCTGTCCTGGGATGCGGAGAGCGGCTCTGGCGCCGAGAGGACCCAGGCAAACTTTCACTTTCCCCGGGCCAAGCCTCGAGATGTCTGCGCCAGACATCTCTGACGATACGATACTTGCCTCGCAGACGC	COSV60031862	COSS2411227	Twist (Oligo pools)	221	GCGTCTGCGAGGCAAGTATCG	CACTCCTGCTGTTGCAAGAATGT	66.5	16	GCTAATACGACTCACTATAGAGATGTCTGGCGCAGAC	CACTCCTGCTGTTGCAAGAATGT	63	25
329	Single nucleotide mutant	CSF1 5'UTR 16 G>A	CSF1	ENST00000329608.11	chr1	109910849	109911023	GAGGCUCGGCCCGGGAAAAGUGAAAGUUUGCCUGGGUCCUCUCGGCGCCAGAGCCGCUCUCCGCAUCCCAGGACAGCGGUGCGGCCCUCGGCCGGGGCGCCCACUCCGCAGCAGCCAGCGAGCGAGCGAGCGAGCGAGGGCGGCCGACGCGCCCGGCCGGGACCCAGCUGCCCGU	GAGAUGUCUGGCGCAGACAUCUC	ACAUUCUUGCAACAGCAGGAGUG	GAGAUGUCUGGCGCAGACAUCUCGAGGCUCGGCCCGGGAAAAGUGAAAGUUUGCCUGGGUCCUCUCGGCGCCAGAGCCGCUCUCCGCAUCCCAGGACAGCGGUGCGGCCCUCGGCCGGGGCGCCCACUCCGCAGCAGCCAGCGAGCGAGCGAGCGAGCGAGGGCGGCCGACGCGCCCGGCCGGGACCCAGCUGCCCGUACAUUCUUGCAACAGCAGGAGUG	GCGUCUGCGAGGCAAGUAUCG	CACTCCTGCTGTTGCAAGAATGTACGGGCAGCTGGGTCCCGGCCGGGCGCGTCGGCCGCCCTCGCTCGCTCGCTCGCTCGCTGGCTGCTGCGGAGTGGGCGCCCCGGCCGAGGGCCGCACCGCTGTCCTGGGATGCGGAGAGCGGCTCTGGCGCCGAGAGGACCCAGGCAAACTTTCACTTTTCCCGGGCCGAGCCTCGAGATGTCTGCGCCAGACATCTCTGACGATACGATACTTGCCTCGCAGACGC	COSV100294571	COSS2198478	Twist (Oligo pools)	221	GCGTCTGCGAGGCAAGTATCG	CACTCCTGCTGTTGCAAGAATGT	66.5	16	GCTAATACGACTCACTATAGAGATGTCTGGCGCAGAC	CACTCCTGCTGTTGCAAGAATGT	63	25
330	Single nucleotide mutant	CSF1 5'UTR 38 C>G	CSF1	ENST00000329608.11	chr1	109910849	109911023	GAGGCUCGGCCCGGGGAAAGUGAAAGUUUGCCUGGGUGCUCUCGGCGCCAGAGCCGCUCUCCGCAUCCCAGGACAGCGGUGCGGCCCUCGGCCGGGGCGCCCACUCCGCAGCAGCCAGCGAGCGAGCGAGCGAGCGAGGGCGGCCGACGCGCCCGGCCGGGACCCAGCUGCCCGU	GAGAUGUCUGGCGCAGACAUCUC	ACAUUCUUGCAACAGCAGGAGUG	GAGAUGUCUGGCGCAGACAUCUCGAGGCUCGGCCCGGGGAAAGUGAAAGUUUGCCUGGGUGCUCUCGGCGCCAGAGCCGCUCUCCGCAUCCCAGGACAGCGGUGCGGCCCUCGGCCGGGGCGCCCACUCCGCAGCAGCCAGCGAGCGAGCGAGCGAGCGAGGGCGGCCGACGCGCCCGGCCGGGACCCAGCUGCCCGUACAUUCUUGCAACAGCAGGAGUG	GCGUCUGCGAGGCAAGUAUCG	CACTCCTGCTGTTGCAAGAATGTACGGGCAGCTGGGTCCCGGCCGGGCGCGTCGGCCGCCCTCGCTCGCTCGCTCGCTCGCTGGCTGCTGCGGAGTGGGCGCCCCGGCCGAGGGCCGCACCGCTGTCCTGGGATGCGGAGAGCGGCTCTGGCGCCGAGAGCACCCAGGCAAACTTTCACTTTCCCCGGGCCGAGCCTCGAGATGTCTGCGCCAGACATCTCTGACGATACGATACTTGCCTCGCAGACGC	COSV60032055	COSS2120705	Twist (Oligo pools)	221	GCGTCTGCGAGGCAAGTATCG	CACTCCTGCTGTTGCAAGAATGT	66.5	16	GCTAATACGACTCACTATAGAGATGTCTGGCGCAGAC	CACTCCTGCTGTTGCAAGAATGT	63	25
331	Single nucleotide mutant	CSF1 5'UTR 89 C>A	CSF1	ENST00000329608.11	chr1	109910849	109911023	GAGGCUCGGCCCGGGGAAAGUGAAAGUUUGCCUGGGUCCUCUCGGCGCCAGAGCCGCUCUCCGCAUCCCAGGACAGCGGUGCGGCCCUAGGCCGGGGCGCCCACUCCGCAGCAGCCAGCGAGCGAGCGAGCGAGCGAGGGCGGCCGACGCGCCCGGCCGGGACCCAGCUGCCCGU	GAGAUGUCUGGCGCAGACAUCUC	ACAUUCUUGCAACAGCAGGAGUG	GAGAUGUCUGGCGCAGACAUCUCGAGGCUCGGCCCGGGGAAAGUGAAAGUUUGCCUGGGUCCUCUCGGCGCCAGAGCCGCUCUCCGCAUCCCAGGACAGCGGUGCGGCCCUAGGCCGGGGCGCCCACUCCGCAGCAGCCAGCGAGCGAGCGAGCGAGCGAGGGCGGCCGACGCGCCCGGCCGGGACCCAGCUGCCCGUACAUUCUUGCAACAGCAGGAGUG	GCGUCUGCGAGGCAAGUAUCG	CACTCCTGCTGTTGCAAGAATGTACGGGCAGCTGGGTCCCGGCCGGGCGCGTCGGCCGCCCTCGCTCGCTCGCTCGCTCGCTGGCTGCTGCGGAGTGGGCGCCCCGGCCTAGGGCCGCACCGCTGTCCTGGGATGCGGAGAGCGGCTCTGGCGCCGAGAGGACCCAGGCAAACTTTCACTTTCCCCGGGCCGAGCCTCGAGATGTCTGCGCCAGACATCTCTGACGATACGATACTTGCCTCGCAGACGC	COSV100294320	COSS2193344	Twist (Oligo pools)	221	GCGTCTGCGAGGCAAGTATCG	CACTCCTGCTGTTGCAAGAATGT	66.5	16	GCTAATACGACTCACTATAGAGATGTCTGGCGCAGAC	CACTCCTGCTGTTGCAAGAATGT	63	25
332	Single nucleotide mutant	CSF1 5'UTR 89 C>U	CSF1	ENST00000329608.11	chr1	109910849	109911023	GAGGCUCGGCCCGGGGAAAGUGAAAGUUUGCCUGGGUCCUCUCGGCGCCAGAGCCGCUCUCCGCAUCCCAGGACAGCGGUGCGGCCCUUGGCCGGGGCGCCCACUCCGCAGCAGCCAGCGAGCGAGCGAGCGAGCGAGGGCGGCCGACGCGCCCGGCCGGGACCCAGCUGCCCGU	GAGAUGUCUGGCGCAGACAUCUC	ACAUUCUUGCAACAGCAGGAGUG	GAGAUGUCUGGCGCAGACAUCUCGAGGCUCGGCCCGGGGAAAGUGAAAGUUUGCCUGGGUCCUCUCGGCGCCAGAGCCGCUCUCCGCAUCCCAGGACAGCGGUGCGGCCCUUGGCCGGGGCGCCCACUCCGCAGCAGCCAGCGAGCGAGCGAGCGAGCGAGGGCGGCCGACGCGCCCGGCCGGGACCCAGCUGCCCGUACAUUCUUGCAACAGCAGGAGUG	GCGUCUGCGAGGCAAGUAUCG	CACTCCTGCTGTTGCAAGAATGTACGGGCAGCTGGGTCCCGGCCGGGCGCGTCGGCCGCCCTCGCTCGCTCGCTCGCTCGCTGGCTGCTGCGGAGTGGGCGCCCCGGCCAAGGGCCGCACCGCTGTCCTGGGATGCGGAGAGCGGCTCTGGCGCCGAGAGGACCCAGGCAAACTTTCACTTTCCCCGGGCCGAGCCTCGAGATGTCTGCGCCAGACATCTCTGACGATACGATACTTGCCTCGCAGACGC	COSV60034224	COSS2662777	Twist (Oligo pools)	221	GCGTCTGCGAGGCAAGTATCG	CACTCCTGCTGTTGCAAGAATGT	66.5	16	GCTAATACGACTCACTATAGAGATGTCTGGCGCAGAC	CACTCCTGCTGTTGCAAGAATGT	63	25
333	Single nucleotide mutant	LAMTOR5 5'UTR 72 G>U	LAMTOR5	ENST00000602318.6	chr1	110407621	110407694	AAGUGACUGAGGCCUGUGGUGGAGAAGGACGUGCCGUGCCGCUGGGUUCUGAGCCGGAGUGGUCGGUGGGUUGG	GAGAUGUCUGGCGCAGACAUCUC	ACAUUCUUGCAACAGCAGGAGUG	GAGAUGUCUGGCGCAGACAUCUCAAGUGACUGAGGCCUGUGGUGGAGAAGGACGUGCCGUGCCGCUGGGUUCUGAGCCGGAGUGGUCGGUGGGUUGGACAUUCUUGCAACAGCAGGAGUG	GCGUCUGCGAGGCAAGUAUCG	CACTCCTGCTGTTGCAAGAATGTCCAACCCACCGACCACTCCGGCTCAGAACCCAGCGGCACGGCACGTCCTTCTCCACCACAGGCCTCAGTCACTTGAGATGTCTGCGCCAGACATCTCGTTTTACAGCATTGTTGAGGCGGGGTAACTGCGTTTACCCGCCATCCGCACATGCCACCCTCCAGATATATTCGTCTCGAGAGACCGATTGATCTCTTGGGTGACGATACGATACTTGCCTCGCAGACGC	COSV99862135	COSS2121686	Twist (Oligo pools)	120	GCGTCTGCGAGGCAAGTATCG	CACTCCTGCTGTTGCAAGAATGT	66.5	16	GCTAATACGACTCACTATAGAGATGTCTGGCGCAGAC	CACTCCTGCTGTTGCAAGAATGT	63	25
334	Single nucleotide mutant	LAMTOR5 5'UTR 68 G>U	LAMTOR5	ENST00000602318.6	chr1	110407621	110407694	AAGUGACUGAGGCCUGUGGUGGAGAAGGACGUGCCGUGCCGCUGGGUUCUGAGCCGGAGUGGUCGGUUGGUGGG	GAGAUGUCUGGCGCAGACAUCUC	ACAUUCUUGCAACAGCAGGAGUG	GAGAUGUCUGGCGCAGACAUCUCAAGUGACUGAGGCCUGUGGUGGAGAAGGACGUGCCGUGCCGCUGGGUUCUGAGCCGGAGUGGUCGGUUGGUGGGACAUUCUUGCAACAGCAGGAGUG	GCGUCUGCGAGGCAAGUAUCG	CACTCCTGCTGTTGCAAGAATGTCCCACCAACCGACCACTCCGGCTCAGAACCCAGCGGCACGGCACGTCCTTCTCCACCACAGGCCTCAGTCACTTGAGATGTCTGCGCCAGACATCTCGTTTTACAGCATTGTTGAGGCGGGGTAACTGCGTTTACCCGCCATCCGCACATGCCACCCTCCAGATATATTCGTCTCGAGAGACCGATTGATCTCTTGGGTGACGATACGATACTTGCCTCGCAGACGC	COSV99862185	COSS1781809	Twist (Oligo pools)	120	GCGTCTGCGAGGCAAGTATCG	CACTCCTGCTGTTGCAAGAATGT	66.5	16	GCTAATACGACTCACTATAGAGATGTCTGGCGCAGAC	CACTCCTGCTGTTGCAAGAATGT	63	25
335	Single nucleotide mutant	LAMTOR5 5'UTR 66 G>U	LAMTOR5	ENST00000602318.6	chr1	110407621	110407694	AAGUGACUGAGGCCUGUGGUGGAGAAGGACGUGCCGUGCCGCUGGGUUCUGAGCCGGAGUGGUCGUUGGGUGGG	GAGAUGUCUGGCGCAGACAUCUC	ACAUUCUUGCAACAGCAGGAGUG	GAGAUGUCUGGCGCAGACAUCUCAAGUGACUGAGGCCUGUGGUGGAGAAGGACGUGCCGUGCCGCUGGGUUCUGAGCCGGAGUGGUCGUUGGGUGGGACAUUCUUGCAACAGCAGGAGUG	GCGUCUGCGAGGCAAGUAUCG	CACTCCTGCTGTTGCAAGAATGTCCCACCCAACGACCACTCCGGCTCAGAACCCAGCGGCACGGCACGTCCTTCTCCACCACAGGCCTCAGTCACTTGAGATGTCTGCGCCAGACATCTCGTTTTACAGCATTGTTGAGGCGGGGTAACTGCGTTTACCCGCCATCCGCACATGCCACCCTCCAGATATATTCGTCTCGAGAGACCGATTGATCTCTTGGGTGACGATACGATACTTGCCTCGCAGACGC	COSV56678899	COSS2293717	Twist (Oligo pools)	120	GCGTCTGCGAGGCAAGTATCG	CACTCCTGCTGTTGCAAGAATGT	66.5	16	GCTAATACGACTCACTATAGAGATGTCTGGCGCAGAC	CACTCCTGCTGTTGCAAGAATGT	63	25
336	Single nucleotide mutant	LAMTOR5 5'UTR 55 C>A	LAMTOR5	ENST00000602318.6	chr1	110407621	110407694	AAGUGACUGAGGCCUGUGGUGGAGAAGGACGUGCCGUGCCGCUGGGUUCUGAGCAGGAGUGGUCGGUGGGUGGG	GAGAUGUCUGGCGCAGACAUCUC	ACAUUCUUGCAACAGCAGGAGUG	GAGAUGUCUGGCGCAGACAUCUCAAGUGACUGAGGCCUGUGGUGGAGAAGGACGUGCCGUGCCGCUGGGUUCUGAGCAGGAGUGGUCGGUGGGUGGGACAUUCUUGCAACAGCAGGAGUG	GCGUCUGCGAGGCAAGUAUCG	CACTCCTGCTGTTGCAAGAATGTCCCACCCACCGACCACTCCTGCTCAGAACCCAGCGGCACGGCACGTCCTTCTCCACCACAGGCCTCAGTCACTTGAGATGTCTGCGCCAGACATCTCGTTTTACAGCATTGTTGAGGCGGGGTAACTGCGTTTACCCGCCATCCGCACATGCCACCCTCCAGATATATTCGTCTCGAGAGACCGATTGATCTCTTGGGTGACGATACGATACTTGCCTCGCAGACGC	COSV99862140	COSS2121945	Twist (Oligo pools)	120	GCGTCTGCGAGGCAAGTATCG	CACTCCTGCTGTTGCAAGAATGT	66.5	16	GCTAATACGACTCACTATAGAGATGTCTGGCGCAGAC	CACTCCTGCTGTTGCAAGAATGT	63	25
337	Single nucleotide mutant	LAMTOR5 5'UTR 54 C>U	LAMTOR5	ENST00000602318.6	chr1	110407621	110407694	AAGUGACUGAGGCCUGUGGUGGAGAAGGACGUGCCGUGCCGCUGGGUUCUGAGUCGGAGUGGUCGGUGGGUGGG	GAGAUGUCUGGCGCAGACAUCUC	ACAUUCUUGCAACAGCAGGAGUG	GAGAUGUCUGGCGCAGACAUCUCAAGUGACUGAGGCCUGUGGUGGAGAAGGACGUGCCGUGCCGCUGGGUUCUGAGUCGGAGUGGUCGGUGGGUGGGACAUUCUUGCAACAGCAGGAGUG	GCGUCUGCGAGGCAAGUAUCG	CACTCCTGCTGTTGCAAGAATGTCCCACCCACCGACCACTCCGACTCAGAACCCAGCGGCACGGCACGTCCTTCTCCACCACAGGCCTCAGTCACTTGAGATGTCTGCGCCAGACATCTCGTTTTACAGCATTGTTGAGGCGGGGTAACTGCGTTTACCCGCCATCCGCACATGCCACCCTCCAGATATATTCGTCTCGAGAGACCGATTGATCTCTTGGGTGACGATACGATACTTGCCTCGCAGACGC	COSV56678321	COSS2480904	Twist (Oligo pools)	120	GCGTCTGCGAGGCAAGTATCG	CACTCCTGCTGTTGCAAGAATGT	66.5	16	GCTAATACGACTCACTATAGAGATGTCTGGCGCAGAC	CACTCCTGCTGTTGCAAGAATGT	63	25
338	Single nucleotide mutant	LAMTOR5 5'UTR 51 G>C	LAMTOR5	ENST00000602318.6	chr1	110407621	110407694	AAGUGACUGAGGCCUGUGGUGGAGAAGGACGUGCCGUGCCGCUGGGUUCUCAGCCGGAGUGGUCGGUGGGUGGG	GAGAUGUCUGGCGCAGACAUCUC	ACAUUCUUGCAACAGCAGGAGUG	GAGAUGUCUGGCGCAGACAUCUCAAGUGACUGAGGCCUGUGGUGGAGAAGGACGUGCCGUGCCGCUGGGUUCUCAGCCGGAGUGGUCGGUGGGUGGGACAUUCUUGCAACAGCAGGAGUG	GCGUCUGCGAGGCAAGUAUCG	CACTCCTGCTGTTGCAAGAATGTCCCACCCACCGACCACTCCGGCTGAGAACCCAGCGGCACGGCACGTCCTTCTCCACCACAGGCCTCAGTCACTTGAGATGTCTGCGCCAGACATCTCGTTTTACAGCATTGTTGAGGCGGGGTAACTGCGTTTACCCGCCATCCGCACATGCCACCCTCCAGATATATTCGTCTCGAGAGACCGATTGATCTCTTGGGTGACGATACGATACTTGCCTCGCAGACGC	COSV56678359	COSS2940053	Twist (Oligo pools)	120	GCGTCTGCGAGGCAAGTATCG	CACTCCTGCTGTTGCAAGAATGT	66.5	16	GCTAATACGACTCACTATAGAGATGTCTGGCGCAGAC	CACTCCTGCTGTTGCAAGAATGT	63	25
339	Single nucleotide mutant	LAMTOR5 5'UTR 45 G>U	LAMTOR5	ENST00000602318.6	chr1	110407621	110407694	AAGUGACUGAGGCCUGUGGUGGAGAAGGACGUGCCGUGCCGCUGUGUUCUGAGCCGGAGUGGUCGGUGGGUGGG	GAGAUGUCUGGCGCAGACAUCUC	ACAUUCUUGCAACAGCAGGAGUG	GAGAUGUCUGGCGCAGACAUCUCAAGUGACUGAGGCCUGUGGUGGAGAAGGACGUGCCGUGCCGCUGUGUUCUGAGCCGGAGUGGUCGGUGGGUGGGACAUUCUUGCAACAGCAGGAGUG	GCGUCUGCGAGGCAAGUAUCG	CACTCCTGCTGTTGCAAGAATGTCCCACCCACCGACCACTCCGGCTCAGAACACAGCGGCACGGCACGTCCTTCTCCACCACAGGCCTCAGTCACTTGAGATGTCTGCGCCAGACATCTCGTTTTACAGCATTGTTGAGGCGGGGTAACTGCGTTTACCCGCCATCCGCACATGCCACCCTCCAGATATATTCGTCTCGAGAGACCGATTGATCTCTTGGGTGACGATACGATACTTGCCTCGCAGACGC	COSV56679490	COSS2120660	Twist (Oligo pools)	120	GCGTCTGCGAGGCAAGTATCG	CACTCCTGCTGTTGCAAGAATGT	66.5	16	GCTAATACGACTCACTATAGAGATGTCTGGCGCAGAC	CACTCCTGCTGTTGCAAGAATGT	63	25
340	Single nucleotide mutant	LAMTOR5 5'UTR 40 C>U	LAMTOR5	ENST00000602318.6	chr1	110407621	110407694	AAGUGACUGAGGCCUGUGGUGGAGAAGGACGUGCCGUGCUGCUGGGUUCUGAGCCGGAGUGGUCGGUGGGUGGG	GAGAUGUCUGGCGCAGACAUCUC	ACAUUCUUGCAACAGCAGGAGUG	GAGAUGUCUGGCGCAGACAUCUCAAGUGACUGAGGCCUGUGGUGGAGAAGGACGUGCCGUGCUGCUGGGUUCUGAGCCGGAGUGGUCGGUGGGUGGGACAUUCUUGCAACAGCAGGAGUG	GCGUCUGCGAGGCAAGUAUCG	CACTCCTGCTGTTGCAAGAATGTCCCACCCACCGACCACTCCGGCTCAGAACCCAGCAGCACGGCACGTCCTTCTCCACCACAGGCCTCAGTCACTTGAGATGTCTGCGCCAGACATCTCGTTTTACAGCATTGTTGAGGCGGGGTAACTGCGTTTACCCGCCATCCGCACATGCCACCCTCCAGATATATTCGTCTCGAGAGACCGATTGATCTCTTGGGTGACGATACGATACTTGCCTCGCAGACGC	COSV56679336	COSS2185970	Twist (Oligo pools)	120	GCGTCTGCGAGGCAAGTATCG	CACTCCTGCTGTTGCAAGAATGT	66.5	16	GCTAATACGACTCACTATAGAGATGTCTGGCGCAGAC	CACTCCTGCTGTTGCAAGAATGT	63	25
341	Single nucleotide mutant	LAMTOR5 5'UTR 39 C>U	LAMTOR5	ENST00000602318.6	chr1	110407621	110407694	AAGUGACUGAGGCCUGUGGUGGAGAAGGACGUGCCGUGUCGCUGGGUUCUGAGCCGGAGUGGUCGGUGGGUGGG	GAGAUGUCUGGCGCAGACAUCUC	ACAUUCUUGCAACAGCAGGAGUG	GAGAUGUCUGGCGCAGACAUCUCAAGUGACUGAGGCCUGUGGUGGAGAAGGACGUGCCGUGUCGCUGGGUUCUGAGCCGGAGUGGUCGGUGGGUGGGACAUUCUUGCAACAGCAGGAGUG	GCGUCUGCGAGGCAAGUAUCG	CACTCCTGCTGTTGCAAGAATGTCCCACCCACCGACCACTCCGGCTCAGAACCCAGCGACACGGCACGTCCTTCTCCACCACAGGCCTCAGTCACTTGAGATGTCTGCGCCAGACATCTCGTTTTACAGCATTGTTGAGGCGGGGTAACTGCGTTTACCCGCCATCCGCACATGCCACCCTCCAGATATATTCGTCTCGAGAGACCGATTGATCTCTTGGGTGACGATACGATACTTGCCTCGCAGACGC	COSV56678572	COSS2658826	Twist (Oligo pools)	120	GCGTCTGCGAGGCAAGTATCG	CACTCCTGCTGTTGCAAGAATGT	66.5	16	GCTAATACGACTCACTATAGAGATGTCTGGCGCAGAC	CACTCCTGCTGTTGCAAGAATGT	63	25
342	Single nucleotide mutant	LAMTOR5 5'UTR 35 C>U	LAMTOR5	ENST00000602318.6	chr1	110407621	110407694	AAGUGACUGAGGCCUGUGGUGGAGAAGGACGUGCUGUGCCGCUGGGUUCUGAGCCGGAGUGGUCGGUGGGUGGG	GAGAUGUCUGGCGCAGACAUCUC	ACAUUCUUGCAACAGCAGGAGUG	GAGAUGUCUGGCGCAGACAUCUCAAGUGACUGAGGCCUGUGGUGGAGAAGGACGUGCUGUGCCGCUGGGUUCUGAGCCGGAGUGGUCGGUGGGUGGGACAUUCUUGCAACAGCAGGAGUG	GCGUCUGCGAGGCAAGUAUCG	CACTCCTGCTGTTGCAAGAATGTCCCACCCACCGACCACTCCGGCTCAGAACCCAGCGGCACAGCACGTCCTTCTCCACCACAGGCCTCAGTCACTTGAGATGTCTGCGCCAGACATCTCGTTTTACAGCATTGTTGAGGCGGGGTAACTGCGTTTACCCGCCATCCGCACATGCCACCCTCCAGATATATTCGTCTCGAGAGACCGATTGATCTCTTGGGTGACGATACGATACTTGCCTCGCAGACGC	COSV56679106	COSS2120268	Twist (Oligo pools)	120	GCGTCTGCGAGGCAAGTATCG	CACTCCTGCTGTTGCAAGAATGT	66.5	16	GCTAATACGACTCACTATAGAGATGTCTGGCGCAGAC	CACTCCTGCTGTTGCAAGAATGT	63	25
343	Single nucleotide mutant	LAMTOR5 5'UTR 35 C>G	LAMTOR5	ENST00000602318.6	chr1	110407621	110407694	AAGUGACUGAGGCCUGUGGUGGAGAAGGACGUGCGGUGCCGCUGGGUUCUGAGCCGGAGUGGUCGGUGGGUGGG	GAGAUGUCUGGCGCAGACAUCUC	ACAUUCUUGCAACAGCAGGAGUG	GAGAUGUCUGGCGCAGACAUCUCAAGUGACUGAGGCCUGUGGUGGAGAAGGACGUGCGGUGCCGCUGGGUUCUGAGCCGGAGUGGUCGGUGGGUGGGACAUUCUUGCAACAGCAGGAGUG	GCGUCUGCGAGGCAAGUAUCG	CACTCCTGCTGTTGCAAGAATGTCCCACCCACCGACCACTCCGGCTCAGAACCCAGCGGCACCGCACGTCCTTCTCCACCACAGGCCTCAGTCACTTGAGATGTCTGCGCCAGACATCTCGTTTTACAGCATTGTTGAGGCGGGGTAACTGCGTTTACCCGCCATCCGCACATGCCACCCTCCAGATATATTCGTCTCGAGAGACCGATTGATCTCTTGGGTGACGATACGATACTTGCCTCGCAGACGC	COSV56678413	COSS1783548	Twist (Oligo pools)	120	GCGTCTGCGAGGCAAGTATCG	CACTCCTGCTGTTGCAAGAATGT	66.5	16	GCTAATACGACTCACTATAGAGATGTCTGGCGCAGAC	CACTCCTGCTGTTGCAAGAATGT	63	25
344	Single nucleotide mutant	LAMTOR5 5'UTR 30 C>U	LAMTOR5	ENST00000602318.6	chr1	110407621	110407694	AAGUGACUGAGGCCUGUGGUGGAGAAGGAUGUGCCGUGCCGCUGGGUUCUGAGCCGGAGUGGUCGGUGGGUGGG	GAGAUGUCUGGCGCAGACAUCUC	ACAUUCUUGCAACAGCAGGAGUG	GAGAUGUCUGGCGCAGACAUCUCAAGUGACUGAGGCCUGUGGUGGAGAAGGAUGUGCCGUGCCGCUGGGUUCUGAGCCGGAGUGGUCGGUGGGUGGGACAUUCUUGCAACAGCAGGAGUG	GCGUCUGCGAGGCAAGUAUCG	CACTCCTGCTGTTGCAAGAATGTCCCACCCACCGACCACTCCGGCTCAGAACCCAGCGGCACGGCACATCCTTCTCCACCACAGGCCTCAGTCACTTGAGATGTCTGCGCCAGACATCTCGTTTTACAGCATTGTTGAGGCGGGGTAACTGCGTTTACCCGCCATCCGCACATGCCACCCTCCAGATATATTCGTCTCGAGAGACCGATTGATCTCTTGGGTGACGATACGATACTTGCCTCGCAGACGC	COSV56679407	COSS2213134	Twist (Oligo pools)	120	GCGTCTGCGAGGCAAGTATCG	CACTCCTGCTGTTGCAAGAATGT	66.5	16	GCTAATACGACTCACTATAGAGATGTCTGGCGCAGAC	CACTCCTGCTGTTGCAAGAATGT	63	25
345	Single nucleotide mutant	LAMTOR5 5'UTR 24 G>A	LAMTOR5	ENST00000602318.6	chr1	110407621	110407694	AAGUGACUGAGGCCUGUGGUGGAAAAGGACGUGCCGUGCCGCUGGGUUCUGAGCCGGAGUGGUCGGUGGGUGGG	GAGAUGUCUGGCGCAGACAUCUC	ACAUUCUUGCAACAGCAGGAGUG	GAGAUGUCUGGCGCAGACAUCUCAAGUGACUGAGGCCUGUGGUGGAAAAGGACGUGCCGUGCCGCUGGGUUCUGAGCCGGAGUGGUCGGUGGGUGGGACAUUCUUGCAACAGCAGGAGUG	GCGUCUGCGAGGCAAGUAUCG	CACTCCTGCTGTTGCAAGAATGTCCCACCCACCGACCACTCCGGCTCAGAACCCAGCGGCACGGCACGTCCTTTTCCACCACAGGCCTCAGTCACTTGAGATGTCTGCGCCAGACATCTCGTTTTACAGCATTGTTGAGGCGGGGTAACTGCGTTTACCCGCCATCCGCACATGCCACCCTCCAGATATATTCGTCTCGAGAGACCGATTGATCTCTTGGGTGACGATACGATACTTGCCTCGCAGACGC	COSV99862151	COSS2194826	Twist (Oligo pools)	120	GCGTCTGCGAGGCAAGTATCG	CACTCCTGCTGTTGCAAGAATGT	66.5	16	GCTAATACGACTCACTATAGAGATGTCTGGCGCAGAC	CACTCCTGCTGTTGCAAGAATGT	63	25
346	Single nucleotide mutant	LAMTOR5 5'UTR 22 G>U	LAMTOR5	ENST00000602318.6	chr1	110407621	110407694	AAGUGACUGAGGCCUGUGGUGUAGAAGGACGUGCCGUGCCGCUGGGUUCUGAGCCGGAGUGGUCGGUGGGUGGG	GAGAUGUCUGGCGCAGACAUCUC	ACAUUCUUGCAACAGCAGGAGUG	GAGAUGUCUGGCGCAGACAUCUCAAGUGACUGAGGCCUGUGGUGUAGAAGGACGUGCCGUGCCGCUGGGUUCUGAGCCGGAGUGGUCGGUGGGUGGGACAUUCUUGCAACAGCAGGAGUG	GCGUCUGCGAGGCAAGUAUCG	CACTCCTGCTGTTGCAAGAATGTCCCACCCACCGACCACTCCGGCTCAGAACCCAGCGGCACGGCACGTCCTTCTACACCACAGGCCTCAGTCACTTGAGATGTCTGCGCCAGACATCTCGTTTTACAGCATTGTTGAGGCGGGGTAACTGCGTTTACCCGCCATCCGCACATGCCACCCTCCAGATATATTCGTCTCGAGAGACCGATTGATCTCTTGGGTGACGATACGATACTTGCCTCGCAGACGC	COSV56679540	COSS2640422	Twist (Oligo pools)	120	GCGTCTGCGAGGCAAGTATCG	CACTCCTGCTGTTGCAAGAATGT	66.5	16	GCTAATACGACTCACTATAGAGATGTCTGGCGCAGAC	CACTCCTGCTGTTGCAAGAATGT	63	25
347	Single nucleotide mutant	LAMTOR5 5'UTR 19 G>C	LAMTOR5	ENST00000602318.6	chr1	110407621	110407694	AAGUGACUGAGGCCUGUGCUGGAGAAGGACGUGCCGUGCCGCUGGGUUCUGAGCCGGAGUGGUCGGUGGGUGGG	GAGAUGUCUGGCGCAGACAUCUC	ACAUUCUUGCAACAGCAGGAGUG	GAGAUGUCUGGCGCAGACAUCUCAAGUGACUGAGGCCUGUGCUGGAGAAGGACGUGCCGUGCCGCUGGGUUCUGAGCCGGAGUGGUCGGUGGGUGGGACAUUCUUGCAACAGCAGGAGUG	GCGUCUGCGAGGCAAGUAUCG	CACTCCTGCTGTTGCAAGAATGTCCCACCCACCGACCACTCCGGCTCAGAACCCAGCGGCACGGCACGTCCTTCTCCAGCACAGGCCTCAGTCACTTGAGATGTCTGCGCCAGACATCTCGTTTTACAGCATTGTTGAGGCGGGGTAACTGCGTTTACCCGCCATCCGCACATGCCACCCTCCAGATATATTCGTCTCGAGAGACCGATTGATCTCTTGGGTGACGATACGATACTTGCCTCGCAGACGC	COSV56678375	COSS1870275	Twist (Oligo pools)	120	GCGTCTGCGAGGCAAGTATCG	CACTCCTGCTGTTGCAAGAATGT	66.5	16	GCTAATACGACTCACTATAGAGATGTCTGGCGCAGAC	CACTCCTGCTGTTGCAAGAATGT	63	25
348	Single nucleotide mutant	LAMTOR5 5'UTR 16 G>U	LAMTOR5	ENST00000602318.6	chr1	110407621	110407694	AAGUGACUGAGGCCUUUGGUGGAGAAGGACGUGCCGUGCCGCUGGGUUCUGAGCCGGAGUGGUCGGUGGGUGGG	GAGAUGUCUGGCGCAGACAUCUC	ACAUUCUUGCAACAGCAGGAGUG	GAGAUGUCUGGCGCAGACAUCUCAAGUGACUGAGGCCUUUGGUGGAGAAGGACGUGCCGUGCCGCUGGGUUCUGAGCCGGAGUGGUCGGUGGGUGGGACAUUCUUGCAACAGCAGGAGUG	GCGUCUGCGAGGCAAGUAUCG	CACTCCTGCTGTTGCAAGAATGTCCCACCCACCGACCACTCCGGCTCAGAACCCAGCGGCACGGCACGTCCTTCTCCACCAAAGGCCTCAGTCACTTGAGATGTCTGCGCCAGACATCTCGTTTTACAGCATTGTTGAGGCGGGGTAACTGCGTTTACCCGCCATCCGCACATGCCACCCTCCAGATATATTCGTCTCGAGAGACCGATTGATCTCTTGGGTGACGATACGATACTTGCCTCGCAGACGC	COSV56679015	COSS1782987	Twist (Oligo pools)	120	GCGTCTGCGAGGCAAGTATCG	CACTCCTGCTGTTGCAAGAATGT	66.5	16	GCTAATACGACTCACTATAGAGATGTCTGGCGCAGAC	CACTCCTGCTGTTGCAAGAATGT	63	25
349	Single nucleotide mutant	RHOC 5'UTR 86 C>U	RHOC	ENST00000339083.12	chr1	112703800	112707127	AGUCUGAGCCUCCGGCACCGGCCGCGCAGCUGGAGGCGGCGGAGCGGAAGCCUUGACUUCAUCUCAGCUCCAGAGCCCGCCCUCUUUUCCUGCAGCCUGGGAACUUCAGCCGGCUGGAGCCCCACC	GAGAUGUCUGGCGCAGACAUCUC	ACAUUCUUGCAACAGCAGGAGUG	GAGAUGUCUGGCGCAGACAUCUCAGUCUGAGCCUCCGGCACCGGCCGCGCAGCUGGAGGCGGCGGAGCGGAAGCCUUGACUUCAUCUCAGCUCCAGAGCCCGCCCUCUUUUCCUGCAGCCUGGGAACUUCAGCCGGCUGGAGCCCCACCACAUUCUUGCAACAGCAGGAGUG	GCGUCUGCGAGGCAAGUAUCG	CACTCCTGCTGTTGCAAGAATGTGGTGGGGCTCCAGCCGGCTGAAGTTCCCAGGCTGCAGGAAAAGAGGGCGGGCTCTGGAGCTGAGATGAAGTCAAGGCTTCCGCTCCGCCGCCTCCAGCTGCGCGGCCGGTGCCGGAGGCTCAGACTGAGATGTCTGCGCCAGACATCTCTGCCACCCTCCAGATATATTCGTCTCGAGAGACCGATTGATCTCTTGGGTGACGATACGATACTTGCCTCGCAGACGC	COSV105133595	COSS2894823	Twist (Oligo pools)	172	GCGTCTGCGAGGCAAGTATCG	CACTCCTGCTGTTGCAAGAATGT	66.5	16	GCTAATACGACTCACTATAGAGATGTCTGGCGCAGAC	CACTCCTGCTGTTGCAAGAATGT	63	25
350	Single nucleotide mutant	RHOC 5'UTR 82 C>A	RHOC	ENST00000339083.12	chr1	112703800	112707127	AGUCUGAGCCUCCGGCACCGGCCGCGCAGCUGGAGGCGGCGGAGCGGAAGCCUUGACUUCAUCUCAGCUCCAGAGCCCGCCAUCUCUUCCUGCAGCCUGGGAACUUCAGCCGGCUGGAGCCCCACC	GAGAUGUCUGGCGCAGACAUCUC	ACAUUCUUGCAACAGCAGGAGUG	GAGAUGUCUGGCGCAGACAUCUCAGUCUGAGCCUCCGGCACCGGCCGCGCAGCUGGAGGCGGCGGAGCGGAAGCCUUGACUUCAUCUCAGCUCCAGAGCCCGCCAUCUCUUCCUGCAGCCUGGGAACUUCAGCCGGCUGGAGCCCCACCACAUUCUUGCAACAGCAGGAGUG	GCGUCUGCGAGGCAAGUAUCG	CACTCCTGCTGTTGCAAGAATGTGGTGGGGCTCCAGCCGGCTGAAGTTCCCAGGCTGCAGGAAGAGATGGCGGGCTCTGGAGCTGAGATGAAGTCAAGGCTTCCGCTCCGCCGCCTCCAGCTGCGCGGCCGGTGCCGGAGGCTCAGACTGAGATGTCTGCGCCAGACATCTCTGCCACCCTCCAGATATATTCGTCTCGAGAGACCGATTGATCTCTTGGGTGACGATACGATACTTGCCTCGCAGACGC	COSV53517093	COSS1919212	Twist (Oligo pools)	172	GCGTCTGCGAGGCAAGTATCG	CACTCCTGCTGTTGCAAGAATGT	66.5	16	GCTAATACGACTCACTATAGAGATGTCTGGCGCAGAC	CACTCCTGCTGTTGCAAGAATGT	63	25
351	Single nucleotide mutant	MCL1 5'UTR 60 A>G	MCL1	ENST00000369026.3	chr1	150579531	150579610	ACUUCUCACUUCCGCUUCCUUCCAGUAAGGAGUCGGGGUCUUCCCCAGUUUUCUCAGCCGGGCGGCGGCGGCGACUGGCA	GAGAUGUCUGGCGCAGACAUCUC	ACAUUCUUGCAACAGCAGGAGUG	GAGAUGUCUGGCGCAGACAUCUCACUUCUCACUUCCGCUUCCUUCCAGUAAGGAGUCGGGGUCUUCCCCAGUUUUCUCAGCCGGGCGGCGGCGGCGACUGGCAACAUUCUUGCAACAGCAGGAGUG	GCGUCUGCGAGGCAAGUAUCG	CACTCCTGCTGTTGCAAGAATGTTGCCAGTCGCCGCCGCCGCCCGGCTGAGAAAACTGGGGAAGACCCCGACTCCTTACTGGAAGGAAGCGGAAGTGAGAAGTGAGATGTCTGCGCCAGACATCTCCAGCATTGTTGAGGCGGGGTAACTGCGTTTACCCGCCATCCGCACATGCCACCCTCCAGATATATTCGTCTCGAGAGACCGATTGATCTCTTGGGTGACGATACGATACTTGCCTCGCAGACGC	COSV57190337	COSS2634291	Twist (Oligo pools)	126	GCGTCTGCGAGGCAAGTATCG	CACTCCTGCTGTTGCAAGAATGT	66.5	16	GCTAATACGACTCACTATAGAGATGTCTGGCGCAGAC	CACTCCTGCTGTTGCAAGAATGT	63	25
352	Single nucleotide mutant	MCL1 5'UTR 55 C>U	MCL1	ENST00000369026.3	chr1	150579531	150579610	ACUUCUCACUUCCGCUUCCUUCCAGUAAGGAGUCGGGGUCUUCCCCAGUUUUCUUAGCCAGGCGGCGGCGGCGACUGGCA	GAGAUGUCUGGCGCAGACAUCUC	ACAUUCUUGCAACAGCAGGAGUG	GAGAUGUCUGGCGCAGACAUCUCACUUCUCACUUCCGCUUCCUUCCAGUAAGGAGUCGGGGUCUUCCCCAGUUUUCUUAGCCAGGCGGCGGCGGCGACUGGCAACAUUCUUGCAACAGCAGGAGUG	GCGUCUGCGAGGCAAGUAUCG	CACTCCTGCTGTTGCAAGAATGTTGCCAGTCGCCGCCGCCGCCTGGCTAAGAAAACTGGGGAAGACCCCGACTCCTTACTGGAAGGAAGCGGAAGTGAGAAGTGAGATGTCTGCGCCAGACATCTCCAGCATTGTTGAGGCGGGGTAACTGCGTTTACCCGCCATCCGCACATGCCACCCTCCAGATATATTCGTCTCGAGAGACCGATTGATCTCTTGGGTGACGATACGATACTTGCCTCGCAGACGC	COSV100329552	COSS2193205	Twist (Oligo pools)	126	GCGTCTGCGAGGCAAGTATCG	CACTCCTGCTGTTGCAAGAATGT	66.5	16	GCTAATACGACTCACTATAGAGATGTCTGGCGCAGAC	CACTCCTGCTGTTGCAAGAATGT	63	25
353	Single nucleotide mutant	MCL1 5'UTR 35 G>A	MCL1	ENST00000369026.3	chr1	150579531	150579610	ACUUCUCACUUCCGCUUCCUUCCAGUAAGGAGUCAGGGUCUUCCCCAGUUUUCUCAGCCAGGCGGCGGCGGCGACUGGCA	GAGAUGUCUGGCGCAGACAUCUC	ACAUUCUUGCAACAGCAGGAGUG	GAGAUGUCUGGCGCAGACAUCUCACUUCUCACUUCCGCUUCCUUCCAGUAAGGAGUCAGGGUCUUCCCCAGUUUUCUCAGCCAGGCGGCGGCGGCGACUGGCAACAUUCUUGCAACAGCAGGAGUG	GCGUCUGCGAGGCAAGUAUCG	CACTCCTGCTGTTGCAAGAATGTTGCCAGTCGCCGCCGCCGCCTGGCTGAGAAAACTGGGGAAGACCCTGACTCCTTACTGGAAGGAAGCGGAAGTGAGAAGTGAGATGTCTGCGCCAGACATCTCCAGCATTGTTGAGGCGGGGTAACTGCGTTTACCCGCCATCCGCACATGCCACCCTCCAGATATATTCGTCTCGAGAGACCGATTGATCTCTTGGGTGACGATACGATACTTGCCTCGCAGACGC	COSV100329408	COSS2194662	Twist (Oligo pools)	126	GCGTCTGCGAGGCAAGTATCG	CACTCCTGCTGTTGCAAGAATGT	66.5	16	GCTAATACGACTCACTATAGAGATGTCTGGCGCAGAC	CACTCCTGCTGTTGCAAGAATGT	63	25
354	Single nucleotide mutant	MCL1 5'UTR 30 G>U	MCL1	ENST00000369026.3	chr1	150579531	150579610	ACUUCUCACUUCCGCUUCCUUCCAGUAAGUAGUCGGGGUCUUCCCCAGUUUUCUCAGCCAGGCGGCGGCGGCGACUGGCA	GAGAUGUCUGGCGCAGACAUCUC	ACAUUCUUGCAACAGCAGGAGUG	GAGAUGUCUGGCGCAGACAUCUCACUUCUCACUUCCGCUUCCUUCCAGUAAGUAGUCGGGGUCUUCCCCAGUUUUCUCAGCCAGGCGGCGGCGGCGACUGGCAACAUUCUUGCAACAGCAGGAGUG	GCGUCUGCGAGGCAAGUAUCG	CACTCCTGCTGTTGCAAGAATGTTGCCAGTCGCCGCCGCCGCCTGGCTGAGAAAACTGGGGAAGACCCCGACTACTTACTGGAAGGAAGCGGAAGTGAGAAGTGAGATGTCTGCGCCAGACATCTCCAGCATTGTTGAGGCGGGGTAACTGCGTTTACCCGCCATCCGCACATGCCACCCTCCAGATATATTCGTCTCGAGAGACCGATTGATCTCTTGGGTGACGATACGATACTTGCCTCGCAGACGC	COSV100329503	COSS2195008	Twist (Oligo pools)	126	GCGTCTGCGAGGCAAGTATCG	CACTCCTGCTGTTGCAAGAATGT	66.5	16	GCTAATACGACTCACTATAGAGATGTCTGGCGCAGAC	CACTCCTGCTGTTGCAAGAATGT	63	25
355	Single nucleotide mutant	MCL1 5'UTR 30 G>C	MCL1	ENST00000369026.3	chr1	150579531	150579610	ACUUCUCACUUCCGCUUCCUUCCAGUAAGCAGUCGGGGUCUUCCCCAGUUUUCUCAGCCAGGCGGCGGCGGCGACUGGCA	GAGAUGUCUGGCGCAGACAUCUC	ACAUUCUUGCAACAGCAGGAGUG	GAGAUGUCUGGCGCAGACAUCUCACUUCUCACUUCCGCUUCCUUCCAGUAAGCAGUCGGGGUCUUCCCCAGUUUUCUCAGCCAGGCGGCGGCGGCGACUGGCAACAUUCUUGCAACAGCAGGAGUG	GCGUCUGCGAGGCAAGUAUCG	CACTCCTGCTGTTGCAAGAATGTTGCCAGTCGCCGCCGCCGCCTGGCTGAGAAAACTGGGGAAGACCCCGACTGCTTACTGGAAGGAAGCGGAAGTGAGAAGTGAGATGTCTGCGCCAGACATCTCCAGCATTGTTGAGGCGGGGTAACTGCGTTTACCCGCCATCCGCACATGCCACCCTCCAGATATATTCGTCTCGAGAGACCGATTGATCTCTTGGGTGACGATACGATACTTGCCTCGCAGACGC	COSV57191557	COSS2028184	Twist (Oligo pools)	126	GCGTCTGCGAGGCAAGTATCG	CACTCCTGCTGTTGCAAGAATGT	66.5	16	GCTAATACGACTCACTATAGAGATGTCTGGCGCAGAC	CACTCCTGCTGTTGCAAGAATGT	63	25
356	Single nucleotide mutant	MCL1 5'UTR 14 G>C	MCL1	ENST00000369026.3	chr1	150579531	150579610	ACUUCUCACUUCCCCUUCCUUCCAGUAAGGAGUCGGGGUCUUCCCCAGUUUUCUCAGCCAGGCGGCGGCGGCGACUGGCA	GAGAUGUCUGGCGCAGACAUCUC	ACAUUCUUGCAACAGCAGGAGUG	GAGAUGUCUGGCGCAGACAUCUCACUUCUCACUUCCCCUUCCUUCCAGUAAGGAGUCGGGGUCUUCCCCAGUUUUCUCAGCCAGGCGGCGGCGGCGACUGGCAACAUUCUUGCAACAGCAGGAGUG	GCGUCUGCGAGGCAAGUAUCG	CACTCCTGCTGTTGCAAGAATGTTGCCAGTCGCCGCCGCCGCCTGGCTGAGAAAACTGGGGAAGACCCCGACTCCTTACTGGAAGGAAGGGGAAGTGAGAAGTGAGATGTCTGCGCCAGACATCTCCAGCATTGTTGAGGCGGGGTAACTGCGTTTACCCGCCATCCGCACATGCCACCCTCCAGATATATTCGTCTCGAGAGACCGATTGATCTCTTGGGTGACGATACGATACTTGCCTCGCAGACGC	COSV57191096	COSS2120218	Twist (Oligo pools)	126	GCGTCTGCGAGGCAAGTATCG	CACTCCTGCTGTTGCAAGAATGT	66.5	16	GCTAATACGACTCACTATAGAGATGTCTGGCGCAGAC	CACTCCTGCTGTTGCAAGAATGT	63	25
357	Single nucleotide mutant	HAX1 5'UTR 8 C>G	HAX1	ENST00000328703.12	chr1	154272629	154272723	GACGCCUGGCUCAAUUUCUCACAGGGCUGCGCAGGUUUCCCCCGUCUGCGAAUGGACCACUGGAGGGGUUCAAAGGUUCGCGUCCCAGUACGGGA	GAGAUGUCUGGCGCAGACAUCUC	ACAUUCUUGCAACAGCAGGAGUG	GAGAUGUCUGGCGCAGACAUCUCGACGCCUGGCUCAAUUUCUCACAGGGCUGCGCAGGUUUCCCCCGUCUGCGAAUGGACCACUGGAGGGGUUCAAAGGUUCGCGUCCCAGUACGGGAACAUUCUUGCAACAGCAGGAGUG	GCGUCUGCGAGGCAAGUAUCG	CACTCCTGCTGTTGCAAGAATGTTCCCGTACTGGGACGCGAACCTTTGAACCCCTCCAGTGGTCCATTCGCAGACGGGGGAAACCTGCGCAGCCCTGTGAGAAATTGAGCCAGGCGTCGAGATGTCTGCGCCAGACATCTCGGGGTAACTGCGTTTACCCGCCATCCGCACATGCCACCCTCCAGATATATTCGTCTCGAGAGACCGATTGATCTCTTGGGTGACGATACGATACTTGCCTCGCAGACGC	COSV99672683	COSS2262914	Twist (Oligo pools)	141	GCGTCTGCGAGGCAAGTATCG	CACTCCTGCTGTTGCAAGAATGT	66.5	16	GCTAATACGACTCACTATAGAGATGTCTGGCGCAGAC	CACTCCTGCTGTTGCAAGAATGT	63	25
358	Single nucleotide mutant	HAX1 5'UTR 8 C>A	HAX1	ENST00000328703.12	chr1	154272629	154272723	GACGCCUAGCUCAAUUUCUCACAGGGCUGCGCAGGUUUCCCCCGUCUGCGAAUGGACCACUGGAGGGGUUCAAAGGUUCGCGUCCCAGUACGGGA	GAGAUGUCUGGCGCAGACAUCUC	ACAUUCUUGCAACAGCAGGAGUG	GAGAUGUCUGGCGCAGACAUCUCGACGCCUAGCUCAAUUUCUCACAGGGCUGCGCAGGUUUCCCCCGUCUGCGAAUGGACCACUGGAGGGGUUCAAAGGUUCGCGUCCCAGUACGGGAACAUUCUUGCAACAGCAGGAGUG	GCGUCUGCGAGGCAAGUAUCG	CACTCCTGCTGTTGCAAGAATGTTCCCGTACTGGGACGCGAACCTTTGAACCCCTCCAGTGGTCCATTCGCAGACGGGGGAAACCTGCGCAGCCCTGTGAGAAATTGAGCTAGGCGTCGAGATGTCTGCGCCAGACATCTCGGGGTAACTGCGTTTACCCGCCATCCGCACATGCCACCCTCCAGATATATTCGTCTCGAGAGACCGATTGATCTCTTGGGTGACGATACGATACTTGCCTCGCAGACGC	COSV99671538	COSS2339521	Twist (Oligo pools)	141	GCGTCTGCGAGGCAAGTATCG	CACTCCTGCTGTTGCAAGAATGT	66.5	16	GCTAATACGACTCACTATAGAGATGTCTGGCGCAGAC	CACTCCTGCTGTTGCAAGAATGT	63	25
359	Single nucleotide mutant	HAX1 5'UTR 31 G>U	HAX1	ENST00000328703.12	chr1	154272629	154272723	GACGCCUCGCUCAAUUUCUCACAGGGCUGCUCAGGUUUCCCCCGUCUGCGAAUGGACCACUGGAGGGGUUCAAAGGUUCGCGUCCCAGUACGGGA	GAGAUGUCUGGCGCAGACAUCUC	ACAUUCUUGCAACAGCAGGAGUG	GAGAUGUCUGGCGCAGACAUCUCGACGCCUCGCUCAAUUUCUCACAGGGCUGCUCAGGUUUCCCCCGUCUGCGAAUGGACCACUGGAGGGGUUCAAAGGUUCGCGUCCCAGUACGGGAACAUUCUUGCAACAGCAGGAGUG	GCGUCUGCGAGGCAAGUAUCG	CACTCCTGCTGTTGCAAGAATGTTCCCGTACTGGGACGCGAACCTTTGAACCCCTCCAGTGGTCCATTCGCAGACGGGGGAAACCTGAGCAGCCCTGTGAGAAATTGAGCGAGGCGTCGAGATGTCTGCGCCAGACATCTCGGGGTAACTGCGTTTACCCGCCATCCGCACATGCCACCCTCCAGATATATTCGTCTCGAGAGACCGATTGATCTCTTGGGTGACGATACGATACTTGCCTCGCAGACGC	COSV55178722	COSS2745905	Twist (Oligo pools)	141	GCGTCTGCGAGGCAAGTATCG	CACTCCTGCTGTTGCAAGAATGT	66.5	16	GCTAATACGACTCACTATAGAGATGTCTGGCGCAGAC	CACTCCTGCTGTTGCAAGAATGT	63	25
360	Single nucleotide mutant	HAX1 5'UTR 34 G>U	HAX1	ENST00000328703.12	chr1	154272629	154272723	GACGCCUCGCUCAAUUUCUCACAGGGCUGCGCAUGUUUCCCCCGUCUGCGAAUGGACCACUGGAGGGGUUCAAAGGUUCGCGUCCCAGUACGGGA	GAGAUGUCUGGCGCAGACAUCUC	ACAUUCUUGCAACAGCAGGAGUG	GAGAUGUCUGGCGCAGACAUCUCGACGCCUCGCUCAAUUUCUCACAGGGCUGCGCAUGUUUCCCCCGUCUGCGAAUGGACCACUGGAGGGGUUCAAAGGUUCGCGUCCCAGUACGGGAACAUUCUUGCAACAGCAGGAGUG	GCGUCUGCGAGGCAAGUAUCG	CACTCCTGCTGTTGCAAGAATGTTCCCGTACTGGGACGCGAACCTTTGAACCCCTCCAGTGGTCCATTCGCAGACGGGGGAAACATGCGCAGCCCTGTGAGAAATTGAGCGAGGCGTCGAGATGTCTGCGCCAGACATCTCGGGGTAACTGCGTTTACCCGCCATCCGCACATGCCACCCTCCAGATATATTCGTCTCGAGAGACCGATTGATCTCTTGGGTGACGATACGATACTTGCCTCGCAGACGC	COSV55167762	COSS2263396	Twist (Oligo pools)	141	GCGTCTGCGAGGCAAGTATCG	CACTCCTGCTGTTGCAAGAATGT	66.5	16	GCTAATACGACTCACTATAGAGATGTCTGGCGCAGAC	CACTCCTGCTGTTGCAAGAATGT	63	25
361	Single nucleotide mutant	HAX1 5'UTR 38 U>G	HAX1	ENST00000328703.12	chr1	154272629	154272723	GACGCCUCGCUCAAUUUCUCACAGGGCUGCGCAGGUUGCCCCCGUCUGCGAAUGGACCACUGGAGGGGUUCAAAGGUUCGCGUCCCAGUACGGGA	GAGAUGUCUGGCGCAGACAUCUC	ACAUUCUUGCAACAGCAGGAGUG	GAGAUGUCUGGCGCAGACAUCUCGACGCCUCGCUCAAUUUCUCACAGGGCUGCGCAGGUUGCCCCCGUCUGCGAAUGGACCACUGGAGGGGUUCAAAGGUUCGCGUCCCAGUACGGGAACAUUCUUGCAACAGCAGGAGUG	GCGUCUGCGAGGCAAGUAUCG	CACTCCTGCTGTTGCAAGAATGTTCCCGTACTGGGACGCGAACCTTTGAACCCCTCCAGTGGTCCATTCGCAGACGGGGGCAACCTGCGCAGCCCTGTGAGAAATTGAGCGAGGCGTCGAGATGTCTGCGCCAGACATCTCGGGGTAACTGCGTTTACCCGCCATCCGCACATGCCACCCTCCAGATATATTCGTCTCGAGAGACCGATTGATCTCTTGGGTGACGATACGATACTTGCCTCGCAGACGC	COSV55171217	COSS2433484	Twist (Oligo pools)	141	GCGTCTGCGAGGCAAGTATCG	CACTCCTGCTGTTGCAAGAATGT	66.5	16	GCTAATACGACTCACTATAGAGATGTCTGGCGCAGAC	CACTCCTGCTGTTGCAAGAATGT	63	25
362	Single nucleotide mutant	HAX1 5'UTR 39 C>A	HAX1	ENST00000328703.12	chr1	154272629	154272723	GACGCCUCGCUCAAUUUCUCACAGGGCUGCGCAGGUUUACCCCGUCUGCGAAUGGACCACUGGAGGGGUUCAAAGGUUCGCGUCCCAGUACGGGA	GAGAUGUCUGGCGCAGACAUCUC	ACAUUCUUGCAACAGCAGGAGUG	GAGAUGUCUGGCGCAGACAUCUCGACGCCUCGCUCAAUUUCUCACAGGGCUGCGCAGGUUUACCCCGUCUGCGAAUGGACCACUGGAGGGGUUCAAAGGUUCGCGUCCCAGUACGGGAACAUUCUUGCAACAGCAGGAGUG	GCGUCUGCGAGGCAAGUAUCG	CACTCCTGCTGTTGCAAGAATGTTCCCGTACTGGGACGCGAACCTTTGAACCCCTCCAGTGGTCCATTCGCAGACGGGGTAAACCTGCGCAGCCCTGTGAGAAATTGAGCGAGGCGTCGAGATGTCTGCGCCAGACATCTCGGGGTAACTGCGTTTACCCGCCATCCGCACATGCCACCCTCCAGATATATTCGTCTCGAGAGACCGATTGATCTCTTGGGTGACGATACGATACTTGCCTCGCAGACGC	COSV99670930	COSS2121649	Twist (Oligo pools)	141	GCGTCTGCGAGGCAAGTATCG	CACTCCTGCTGTTGCAAGAATGT	66.5	16	GCTAATACGACTCACTATAGAGATGTCTGGCGCAGAC	CACTCCTGCTGTTGCAAGAATGT	63	25
363	Single nucleotide mutant	HAX1 5'UTR 39 C>U	HAX1	ENST00000328703.12	chr1	154272629	154272723	GACGCCUCGCUCAAUUUCUCACAGGGCUGCGCAGGUUUUCCCCGUCUGCGAAUGGACCACUGGAGGGGUUCAAAGGUUCGCGUCCCAGUACGGGA	GAGAUGUCUGGCGCAGACAUCUC	ACAUUCUUGCAACAGCAGGAGUG	GAGAUGUCUGGCGCAGACAUCUCGACGCCUCGCUCAAUUUCUCACAGGGCUGCGCAGGUUUUCCCCGUCUGCGAAUGGACCACUGGAGGGGUUCAAAGGUUCGCGUCCCAGUACGGGAACAUUCUUGCAACAGCAGGAGUG	GCGUCUGCGAGGCAAGUAUCG	CACTCCTGCTGTTGCAAGAATGTTCCCGTACTGGGACGCGAACCTTTGAACCCCTCCAGTGGTCCATTCGCAGACGGGGAAAACCTGCGCAGCCCTGTGAGAAATTGAGCGAGGCGTCGAGATGTCTGCGCCAGACATCTCGGGGTAACTGCGTTTACCCGCCATCCGCACATGCCACCCTCCAGATATATTCGTCTCGAGAGACCGATTGATCTCTTGGGTGACGATACGATACTTGCCTCGCAGACGC	COSV99671345	COSS1731254	Twist (Oligo pools)	141	GCGTCTGCGAGGCAAGTATCG	CACTCCTGCTGTTGCAAGAATGT	66.5	16	GCTAATACGACTCACTATAGAGATGTCTGGCGCAGAC	CACTCCTGCTGTTGCAAGAATGT	63	25
364	Single nucleotide mutant	HAX1 5'UTR 44 G>U	HAX1	ENST00000328703.12	chr1	154272629	154272723	GACGCCUCGCUCAAUUUCUCACAGGGCUGCGCAGGUUUCCCCCUUCUGCGAAUGGACCACUGGAGGGGUUCAAAGGUUCGCGUCCCAGUACGGGA	GAGAUGUCUGGCGCAGACAUCUC	ACAUUCUUGCAACAGCAGGAGUG	GAGAUGUCUGGCGCAGACAUCUCGACGCCUCGCUCAAUUUCUCACAGGGCUGCGCAGGUUUCCCCCUUCUGCGAAUGGACCACUGGAGGGGUUCAAAGGUUCGCGUCCCAGUACGGGAACAUUCUUGCAACAGCAGGAGUG	GCGUCUGCGAGGCAAGUAUCG	CACTCCTGCTGTTGCAAGAATGTTCCCGTACTGGGACGCGAACCTTTGAACCCCTCCAGTGGTCCATTCGCAGAAGGGGGAAACCTGCGCAGCCCTGTGAGAAATTGAGCGAGGCGTCGAGATGTCTGCGCCAGACATCTCGGGGTAACTGCGTTTACCCGCCATCCGCACATGCCACCCTCCAGATATATTCGTCTCGAGAGACCGATTGATCTCTTGGGTGACGATACGATACTTGCCTCGCAGACGC	COSV55167073	COSS2491104	Twist (Oligo pools)	141	GCGTCTGCGAGGCAAGTATCG	CACTCCTGCTGTTGCAAGAATGT	66.5	16	GCTAATACGACTCACTATAGAGATGTCTGGCGCAGAC	CACTCCTGCTGTTGCAAGAATGT	63	25
365	Single nucleotide mutant	HAX1 5'UTR 45 U>C	HAX1	ENST00000328703.12	chr1	154272629	154272723	GACGCCUCGCUCAAUUUCUCACAGGGCUGCGCAGGUUUCCCCCGCCUGCGAAUGGACCACUGGAGGGGUUCAAAGGUUCGCGUCCCAGUACGGGA	GAGAUGUCUGGCGCAGACAUCUC	ACAUUCUUGCAACAGCAGGAGUG	GAGAUGUCUGGCGCAGACAUCUCGACGCCUCGCUCAAUUUCUCACAGGGCUGCGCAGGUUUCCCCCGCCUGCGAAUGGACCACUGGAGGGGUUCAAAGGUUCGCGUCCCAGUACGGGAACAUUCUUGCAACAGCAGGAGUG	GCGUCUGCGAGGCAAGUAUCG	CACTCCTGCTGTTGCAAGAATGTTCCCGTACTGGGACGCGAACCTTTGAACCCCTCCAGTGGTCCATTCGCAGGCGGGGGAAACCTGCGCAGCCCTGTGAGAAATTGAGCGAGGCGTCGAGATGTCTGCGCCAGACATCTCGGGGTAACTGCGTTTACCCGCCATCCGCACATGCCACCCTCCAGATATATTCGTCTCGAGAGACCGATTGATCTCTTGGGTGACGATACGATACTTGCCTCGCAGACGC	COSV99672120	COSS2198278	Twist (Oligo pools)	141	GCGTCTGCGAGGCAAGTATCG	CACTCCTGCTGTTGCAAGAATGT	66.5	16	GCTAATACGACTCACTATAGAGATGTCTGGCGCAGAC	CACTCCTGCTGTTGCAAGAATGT	63	25
366	Single nucleotide mutant	HAX1 5'UTR 49 C>G	HAX1	ENST00000328703.12	chr1	154272629	154272723	GACGCCUCGCUCAAUUUCUCACAGGGCUGCGCAGGUUUCCCCCGUCUGGGAAUGGACCACUGGAGGGGUUCAAAGGUUCGCGUCCCAGUACGGGA	GAGAUGUCUGGCGCAGACAUCUC	ACAUUCUUGCAACAGCAGGAGUG	GAGAUGUCUGGCGCAGACAUCUCGACGCCUCGCUCAAUUUCUCACAGGGCUGCGCAGGUUUCCCCCGUCUGGGAAUGGACCACUGGAGGGGUUCAAAGGUUCGCGUCCCAGUACGGGAACAUUCUUGCAACAGCAGGAGUG	GCGUCUGCGAGGCAAGUAUCG	CACTCCTGCTGTTGCAAGAATGTTCCCGTACTGGGACGCGAACCTTTGAACCCCTCCAGTGGTCCATTCCCAGACGGGGGAAACCTGCGCAGCCCTGTGAGAAATTGAGCGAGGCGTCGAGATGTCTGCGCCAGACATCTCGGGGTAACTGCGTTTACCCGCCATCCGCACATGCCACCCTCCAGATATATTCGTCTCGAGAGACCGATTGATCTCTTGGGTGACGATACGATACTTGCCTCGCAGACGC	COSV99671934	COSS2187721	Twist (Oligo pools)	141	GCGTCTGCGAGGCAAGTATCG	CACTCCTGCTGTTGCAAGAATGT	66.5	16	GCTAATACGACTCACTATAGAGATGTCTGGCGCAGAC	CACTCCTGCTGTTGCAAGAATGT	63	25
367	Single nucleotide mutant	HAX1 5'UTR 68 G>U	HAX1	ENST00000328703.12	chr1	154272629	154272723	GACGCCUCGCUCAAUUUCUCACAGGGCUGCGCAGGUUUCCCCCGUCUGCGAAUGGACCACUGGAGGGUUUCAAAGGUUCGCGUCCCAGUACGGGA	GAGAUGUCUGGCGCAGACAUCUC	ACAUUCUUGCAACAGCAGGAGUG	GAGAUGUCUGGCGCAGACAUCUCGACGCCUCGCUCAAUUUCUCACAGGGCUGCGCAGGUUUCCCCCGUCUGCGAAUGGACCACUGGAGGGUUUCAAAGGUUCGCGUCCCAGUACGGGAACAUUCUUGCAACAGCAGGAGUG	GCGUCUGCGAGGCAAGUAUCG	CACTCCTGCTGTTGCAAGAATGTTCCCGTACTGGGACGCGAACCTTTGAAACCCTCCAGTGGTCCATTCGCAGACGGGGGAAACCTGCGCAGCCCTGTGAGAAATTGAGCGAGGCGTCGAGATGTCTGCGCCAGACATCTCGGGGTAACTGCGTTTACCCGCCATCCGCACATGCCACCCTCCAGATATATTCGTCTCGAGAGACCGATTGATCTCTTGGGTGACGATACGATACTTGCCTCGCAGACGC	COSV99670934	COSS2197898	Twist (Oligo pools)	141	GCGTCTGCGAGGCAAGTATCG	CACTCCTGCTGTTGCAAGAATGT	66.5	16	GCTAATACGACTCACTATAGAGATGTCTGGCGCAGAC	CACTCCTGCTGTTGCAAGAATGT	63	25
368	Single nucleotide mutant	HAX1 5'UTR 80 G>U	HAX1	ENST00000328703.12	chr1	154272629	154272723	GACGCCUCGCUCAAUUUCUCACAGGGCUGCGCAGGUUUCCCCCGUCUGCGAAUGGACCACUGGAGGGGUUCAAAGGUUCUCGUCCCAGUACGGGA	GAGAUGUCUGGCGCAGACAUCUC	ACAUUCUUGCAACAGCAGGAGUG	GAGAUGUCUGGCGCAGACAUCUCGACGCCUCGCUCAAUUUCUCACAGGGCUGCGCAGGUUUCCCCCGUCUGCGAAUGGACCACUGGAGGGGUUCAAAGGUUCUCGUCCCAGUACGGGAACAUUCUUGCAACAGCAGGAGUG	GCGUCUGCGAGGCAAGUAUCG	CACTCCTGCTGTTGCAAGAATGTTCCCGTACTGGGACGAGAACCTTTGAACCCCTCCAGTGGTCCATTCGCAGACGGGGGAAACCTGCGCAGCCCTGTGAGAAATTGAGCGAGGCGTCGAGATGTCTGCGCCAGACATCTCGGGGTAACTGCGTTTACCCGCCATCCGCACATGCCACCCTCCAGATATATTCGTCTCGAGAGACCGATTGATCTCTTGGGTGACGATACGATACTTGCCTCGCAGACGC	COSV55178537	COSS2634325	Twist (Oligo pools)	141	GCGTCTGCGAGGCAAGTATCG	CACTCCTGCTGTTGCAAGAATGT	66.5	16	GCTAATACGACTCACTATAGAGATGTCTGGCGCAGAC	CACTCCTGCTGTTGCAAGAATGT	63	25
369	Single nucleotide mutant	HAX1 5'UTR 91 C>U	HAX1	ENST00000328703.12	chr1	154272629	154272723	GACGCCUCGCUCAAUUUCUCACAGGGCUGCGCAGGUUUCCCCCGUCUGCGAAUGGACCACUGGAGGGGUUCAAAGGUUCGCGUCCCAGUAUGGGA	GAGAUGUCUGGCGCAGACAUCUC	ACAUUCUUGCAACAGCAGGAGUG	GAGAUGUCUGGCGCAGACAUCUCGACGCCUCGCUCAAUUUCUCACAGGGCUGCGCAGGUUUCCCCCGUCUGCGAAUGGACCACUGGAGGGGUUCAAAGGUUCGCGUCCCAGUAUGGGAACAUUCUUGCAACAGCAGGAGUG	GCGUCUGCGAGGCAAGUAUCG	CACTCCTGCTGTTGCAAGAATGTTCCCATACTGGGACGCGAACCTTTGAACCCCTCCAGTGGTCCATTCGCAGACGGGGGAAACCTGCGCAGCCCTGTGAGAAATTGAGCGAGGCGTCGAGATGTCTGCGCCAGACATCTCGGGGTAACTGCGTTTACCCGCCATCCGCACATGCCACCCTCCAGATATATTCGTCTCGAGAGACCGATTGATCTCTTGGGTGACGATACGATACTTGCCTCGCAGACGC	COSV55168333	COSS2658259	Twist (Oligo pools)	141	GCGTCTGCGAGGCAAGTATCG	CACTCCTGCTGTTGCAAGAATGT	66.5	16	GCTAATACGACTCACTATAGAGATGTCTGGCGCAGAC	CACTCCTGCTGTTGCAAGAATGT	63	25
370	Single nucleotide mutant	CKS1B 5'UTR 16 U>C	CKS1B	ENST00000308987.6	chr1	154974681	154974745	GCGUGCUGUUGGGAGCUGCUUGGAGGUUGGCGGCGCGGGGCUGAAGGCUAGCAAACCGAGCGAUC	GAGAUGUCUGGCGCAGACAUCUC	ACAUUCUUGCAACAGCAGGAGUG	GAGAUGUCUGGCGCAGACAUCUCGCGUGCUGUUGGGAGCUGCUUGGAGGUUGGCGGCGCGGGGCUGAAGGCUAGCAAACCGAGCGAUCACAUUCUUGCAACAGCAGGAGUG	GCGUCUGCGAGGCAAGUAUCG	CACTCCTGCTGTTGCAAGAATGTGATCGCTCGGTTTGCTAGCCTTCAGCCCCGCGCCGCCAACCTCCAAGCAGCTCCCAACAGCACGCGAGATGTCTGCGCCAGACATCTCCCCTGAAAGGTTTTACAGCATTGTTGAGGCGGGGTAACTGCGTTTACCCGCCATCCGCACATGCCACCCTCCAGATATATTCGTCTCGAGAGACCGATTGATCTCTTGGGTGACGATACGATACTTGCCTCGCAGACGC	COSV100460564	COSS2748248	Twist (Oligo pools)	111	GCGTCTGCGAGGCAAGTATCG	CACTCCTGCTGTTGCAAGAATGT	66.5	16	GCTAATACGACTCACTATAGAGATGTCTGGCGCAGAC	CACTCCTGCTGTTGCAAGAATGT	63	25
371	Single nucleotide mutant	CKS1B 5'UTR 22 G>U	CKS1B	ENST00000308987.6	chr1	154974681	154974745	GCGUGCUGUUGGGAGUUGCUUUGAGGUUGGCGGCGCGGGGCUGAAGGCUAGCAAACCGAGCGAUC	GAGAUGUCUGGCGCAGACAUCUC	ACAUUCUUGCAACAGCAGGAGUG	GAGAUGUCUGGCGCAGACAUCUCGCGUGCUGUUGGGAGUUGCUUUGAGGUUGGCGGCGCGGGGCUGAAGGCUAGCAAACCGAGCGAUCACAUUCUUGCAACAGCAGGAGUG	GCGUCUGCGAGGCAAGUAUCG	CACTCCTGCTGTTGCAAGAATGTGATCGCTCGGTTTGCTAGCCTTCAGCCCCGCGCCGCCAACCTCAAAGCAACTCCCAACAGCACGCGAGATGTCTGCGCCAGACATCTCCCCTGAAAGGTTTTACAGCATTGTTGAGGCGGGGTAACTGCGTTTACCCGCCATCCGCACATGCCACCCTCCAGATATATTCGTCTCGAGAGACCGATTGATCTCTTGGGTGACGATACGATACTTGCCTCGCAGACGC	COSV58316230	COSS2634310	Twist (Oligo pools)	111	GCGTCTGCGAGGCAAGTATCG	CACTCCTGCTGTTGCAAGAATGT	66.5	16	GCTAATACGACTCACTATAGAGATGTCTGGCGCAGAC	CACTCCTGCTGTTGCAAGAATGT	63	25
372	Single nucleotide mutant	CKS1B 5'UTR 37 G>A	CKS1B	ENST00000308987.6	chr1	154974681	154974745	GCGUGCUGUUGGGAGUUGCUUGGAGGUUGGCGGCGCAGGGCUGAAGGCUAGCAAACCGAGCGAUC	GAGAUGUCUGGCGCAGACAUCUC	ACAUUCUUGCAACAGCAGGAGUG	GAGAUGUCUGGCGCAGACAUCUCGCGUGCUGUUGGGAGUUGCUUGGAGGUUGGCGGCGCAGGGCUGAAGGCUAGCAAACCGAGCGAUCACAUUCUUGCAACAGCAGGAGUG	GCGUCUGCGAGGCAAGUAUCG	CACTCCTGCTGTTGCAAGAATGTGATCGCTCGGTTTGCTAGCCTTCAGCCCTGCGCCGCCAACCTCCAAGCAACTCCCAACAGCACGCGAGATGTCTGCGCCAGACATCTCCCCTGAAAGGTTTTACAGCATTGTTGAGGCGGGGTAACTGCGTTTACCCGCCATCCGCACATGCCACCCTCCAGATATATTCGTCTCGAGAGACCGATTGATCTCTTGGGTGACGATACGATACTTGCCTCGCAGACGC	COSV100460352	COSS1780882	Twist (Oligo pools)	111	GCGTCTGCGAGGCAAGTATCG	CACTCCTGCTGTTGCAAGAATGT	66.5	16	GCTAATACGACTCACTATAGAGATGTCTGGCGCAGAC	CACTCCTGCTGTTGCAAGAATGT	63	25
373	Single nucleotide mutant	CKS1B 5'UTR 40 G>U	CKS1B	ENST00000308987.6	chr1	154974681	154974745	GCGUGCUGUUGGGAGUUGCUUGGAGGUUGGCGGCGCGGGUCUGAAGGCUAGCAAACCGAGCGAUC	GAGAUGUCUGGCGCAGACAUCUC	ACAUUCUUGCAACAGCAGGAGUG	GAGAUGUCUGGCGCAGACAUCUCGCGUGCUGUUGGGAGUUGCUUGGAGGUUGGCGGCGCGGGUCUGAAGGCUAGCAAACCGAGCGAUCACAUUCUUGCAACAGCAGGAGUG	GCGUCUGCGAGGCAAGUAUCG	CACTCCTGCTGTTGCAAGAATGTGATCGCTCGGTTTGCTAGCCTTCAGACCCGCGCCGCCAACCTCCAAGCAACTCCCAACAGCACGCGAGATGTCTGCGCCAGACATCTCCCCTGAAAGGTTTTACAGCATTGTTGAGGCGGGGTAACTGCGTTTACCCGCCATCCGCACATGCCACCCTCCAGATATATTCGTCTCGAGAGACCGATTGATCTCTTGGGTGACGATACGATACTTGCCTCGCAGACGC	COSV58316062	COSS2194956	Twist (Oligo pools)	111	GCGTCTGCGAGGCAAGTATCG	CACTCCTGCTGTTGCAAGAATGT	66.5	16	GCTAATACGACTCACTATAGAGATGTCTGGCGCAGAC	CACTCCTGCTGTTGCAAGAATGT	63	25
374	Single nucleotide mutant	RIT1 5'UTR 120 C>A	RIT1	ENST00000368323.8	chr1	155910762	155911349	AGUGCCGGAGCCUCCGCGAGUGAAGGAAGACGAAGUGCGUGACCCGACCGGCUGUGGUGUUCCAGUCCCCACUGACCAGUAGGAGCAGCAGGGCGUCGGCUUGUGAGGUGGCUUUUCCUAGGGGCAACCGAGGAAGGCCCCAAGAGGACA	GAGAUGUCUGGCGCAGACAUCUC	ACAUUCUUGCAACAGCAGGAGUG	GAGAUGUCUGGCGCAGACAUCUCAGUGCCGGAGCCUCCGCGAGUGAAGGAAGACGAAGUGCGUGACCCGACCGGCUGUGGUGUUCCAGUCCCCACUGACCAGUAGGAGCAGCAGGGCGUCGGCUUGUGAGGUGGCUUUUCCUAGGGGCAACCGAGGAAGGCCCCAAGAGGACAACAUUCUUGCAACAGCAGGAGUG	GCGUCUGCGAGGCAAGUAUCG	CACTCCTGCTGTTGCAAGAATGTTGTCCTCTTGGGGCCTTCCTCGGTTGCCCCTAGGAAAAGCCACCTCACAAGCCGACGCCCTGCTGCTCCTACTGGTCAGTGGGGACTGGAACACCACAGCCGGTCGGGTCACGCACTTCGTCTTCCTTCACTCGCGGAGGCTCCGGCACTGAGATGTCTGCGCCAGACATCTCTCGAGAGACCGATTGATCTCTTGGGTGACGATACGATACTTGCCTCGCAGACGC	COSV100850899	COSS1913997	Twist (Oligo pools)	196	GCGTCTGCGAGGCAAGTATCG	CACTCCTGCTGTTGCAAGAATGT	66.5	16	GCTAATACGACTCACTATAGAGATGTCTGGCGCAGAC	CACTCCTGCTGTTGCAAGAATGT	63	25
375	Single nucleotide mutant	RIT1 5'UTR 116 U>G	RIT1	ENST00000368323.8	chr1	155910762	155911349	AGUGCCGGAGCCUCCGCGAGUGAAGGAAGACGAAGUGCGUGACCCGACCGGCUGUGGUGUUCCAGUCCCCACUGACCAGUAGGAGCAGCAGGGCGUCGGCUUGUGAGGUGGCUUUGCCUCGGGGCAACCGAGGAAGGCCCCAAGAGGACA	GAGAUGUCUGGCGCAGACAUCUC	ACAUUCUUGCAACAGCAGGAGUG	GAGAUGUCUGGCGCAGACAUCUCAGUGCCGGAGCCUCCGCGAGUGAAGGAAGACGAAGUGCGUGACCCGACCGGCUGUGGUGUUCCAGUCCCCACUGACCAGUAGGAGCAGCAGGGCGUCGGCUUGUGAGGUGGCUUUGCCUCGGGGCAACCGAGGAAGGCCCCAAGAGGACAACAUUCUUGCAACAGCAGGAGUG	GCGUCUGCGAGGCAAGUAUCG	CACTCCTGCTGTTGCAAGAATGTTGTCCTCTTGGGGCCTTCCTCGGTTGCCCCGAGGCAAAGCCACCTCACAAGCCGACGCCCTGCTGCTCCTACTGGTCAGTGGGGACTGGAACACCACAGCCGGTCGGGTCACGCACTTCGTCTTCCTTCACTCGCGGAGGCTCCGGCACTGAGATGTCTGCGCCAGACATCTCTCGAGAGACCGATTGATCTCTTGGGTGACGATACGATACTTGCCTCGCAGACGC	COSV64166419	COSS2385433	Twist (Oligo pools)	196	GCGTCTGCGAGGCAAGTATCG	CACTCCTGCTGTTGCAAGAATGT	66.5	16	GCTAATACGACTCACTATAGAGATGTCTGGCGCAGAC	CACTCCTGCTGTTGCAAGAATGT	63	25
376	Single nucleotide mutant	RIT1 5'UTR 111 G>A	RIT1	ENST00000368323.8	chr1	155910762	155911349	AGUGCCGGAGCCUCCGCGAGUGAAGGAAGACGAAGUGCGUGACCCGACCGGCUGUGGUGUUCCAGUCCCCACUGACCAGUAGGAGCAGCAGGGCGUCGGCUUGUGAGGUGACUUUUCCUCGGGGCAACCGAGGAAGGCCCCAAGAGGACA	GAGAUGUCUGGCGCAGACAUCUC	ACAUUCUUGCAACAGCAGGAGUG	GAGAUGUCUGGCGCAGACAUCUCAGUGCCGGAGCCUCCGCGAGUGAAGGAAGACGAAGUGCGUGACCCGACCGGCUGUGGUGUUCCAGUCCCCACUGACCAGUAGGAGCAGCAGGGCGUCGGCUUGUGAGGUGACUUUUCCUCGGGGCAACCGAGGAAGGCCCCAAGAGGACAACAUUCUUGCAACAGCAGGAGUG	GCGUCUGCGAGGCAAGUAUCG	CACTCCTGCTGTTGCAAGAATGTTGTCCTCTTGGGGCCTTCCTCGGTTGCCCCGAGGAAAAGTCACCTCACAAGCCGACGCCCTGCTGCTCCTACTGGTCAGTGGGGACTGGAACACCACAGCCGGTCGGGTCACGCACTTCGTCTTCCTTCACTCGCGGAGGCTCCGGCACTGAGATGTCTGCGCCAGACATCTCTCGAGAGACCGATTGATCTCTTGGGTGACGATACGATACTTGCCTCGCAGACGC	COSV100850978	COSS2187797	Twist (Oligo pools)	196	GCGTCTGCGAGGCAAGTATCG	CACTCCTGCTGTTGCAAGAATGT	66.5	16	GCTAATACGACTCACTATAGAGATGTCTGGCGCAGAC	CACTCCTGCTGTTGCAAGAATGT	63	25
377	Single nucleotide mutant	RIT1 5'UTR 62 C>G	RIT1	ENST00000368323.8	chr1	155910762	155911349	AGUGCCGGAGCCUCCGCGAGUGAAGGAAGACGAAGUGCGUGACCCGACCGGCUGUGGUGUUGCAGUCCCCACUGACCAGUAGGAGCAGCAGGGCGUCGGCUUGUGAGGUGGCUUUUCCUCGGGGCAACCGAGGAAGGCCCCAAGAGGACA	GAGAUGUCUGGCGCAGACAUCUC	ACAUUCUUGCAACAGCAGGAGUG	GAGAUGUCUGGCGCAGACAUCUCAGUGCCGGAGCCUCCGCGAGUGAAGGAAGACGAAGUGCGUGACCCGACCGGCUGUGGUGUUGCAGUCCCCACUGACCAGUAGGAGCAGCAGGGCGUCGGCUUGUGAGGUGGCUUUUCCUCGGGGCAACCGAGGAAGGCCCCAAGAGGACAACAUUCUUGCAACAGCAGGAGUG	GCGUCUGCGAGGCAAGUAUCG	CACTCCTGCTGTTGCAAGAATGTTGTCCTCTTGGGGCCTTCCTCGGTTGCCCCGAGGAAAAGCCACCTCACAAGCCGACGCCCTGCTGCTCCTACTGGTCAGTGGGGACTGCAACACCACAGCCGGTCGGGTCACGCACTTCGTCTTCCTTCACTCGCGGAGGCTCCGGCACTGAGATGTCTGCGCCAGACATCTCTCGAGAGACCGATTGATCTCTTGGGTGACGATACGATACTTGCCTCGCAGACGC	COSV105298973	COSS2875094	Twist (Oligo pools)	196	GCGTCTGCGAGGCAAGTATCG	CACTCCTGCTGTTGCAAGAATGT	66.5	16	GCTAATACGACTCACTATAGAGATGTCTGGCGCAGAC	CACTCCTGCTGTTGCAAGAATGT	63	25
378	Single nucleotide mutant	RIT1 5'UTR 14 C>U	RIT1	ENST00000368323.8	chr1	155910762	155911349	AGUGCCGGAGCCUUCGCGAGUGAAGGAAGACGAAGUGCGUGACCCGACCGGCUGUGGUGUUCCAGUCCCCACUGACCAGUAGGAGCAGCAGGGCGUCGGCUUGUGAGGUGGCUUUUCCUCGGGGCAACCGAGGAAGGCCCCAAGAGGACA	GAGAUGUCUGGCGCAGACAUCUC	ACAUUCUUGCAACAGCAGGAGUG	GAGAUGUCUGGCGCAGACAUCUCAGUGCCGGAGCCUUCGCGAGUGAAGGAAGACGAAGUGCGUGACCCGACCGGCUGUGGUGUUCCAGUCCCCACUGACCAGUAGGAGCAGCAGGGCGUCGGCUUGUGAGGUGGCUUUUCCUCGGGGCAACCGAGGAAGGCCCCAAGAGGACAACAUUCUUGCAACAGCAGGAGUG	GCGUCUGCGAGGCAAGUAUCG	CACTCCTGCTGTTGCAAGAATGTTGTCCTCTTGGGGCCTTCCTCGGTTGCCCCGAGGAAAAGCCACCTCACAAGCCGACGCCCTGCTGCTCCTACTGGTCAGTGGGGACTGGAACACCACAGCCGGTCGGGTCACGCACTTCGTCTTCCTTCACTCGCGAAGGCTCCGGCACTGAGATGTCTGCGCCAGACATCTCTCGAGAGACCGATTGATCTCTTGGGTGACGATACGATACTTGCCTCGCAGACGC	COSV105298974	COSS2875094	Twist (Oligo pools)	196	GCGTCTGCGAGGCAAGTATCG	CACTCCTGCTGTTGCAAGAATGT	66.5	16	GCTAATACGACTCACTATAGAGATGTCTGGCGCAGAC	CACTCCTGCTGTTGCAAGAATGT	63	25
379	Single nucleotide mutant	ETV3 5'UTR 56 C>A	ETV3	ENST00000368192.9	chr1	157136353	157138395	ACUUCCUGCUGGGGUGGAUGAGGAGGAGCCGGAGACGCCGCGGAGGAGACCGGACAGAAGACGGACCGUGCCGGGAAGAGCAGGCGGGUGAAA	GAGAUGUCUGGCGCAGACAUCUC	ACAUUCUUGCAACAGCAGGAGUG	GAGAUGUCUGGCGCAGACAUCUCACUUCCUGCUGGGGUGGAUGAGGAGGAGCCGGAGACGCCGCGGAGGAGACCGGACAGAAGACGGACCGUGCCGGGAAGAGCAGGCGGGUGAAAACAUUCUUGCAACAGCAGGAGUG	GCGUCUGCGAGGCAAGUAUCG	CACTCCTGCTGTTGCAAGAATGTTTTCACCCGCCTGCTCTTCCCGGCACGGTCCGTCTTCTGTCCGGTCTCCTCCGCGGCGTCTCCGGCTCCTCCTCATCCACCCCAGCAGGAAGTGAGATGTCTGCGCCAGACATCTCGCGGGGTAACTGCGTTTACCCGCCATCCGCACATGCCACCCTCCAGATATATTCGTCTCGAGAGACCGATTGATCTCTTGGGTGACGATACGATACTTGCCTCGCAGACGC	COSV105226837	COSS2862148	Twist (Oligo pools)	139	GCGTCTGCGAGGCAAGTATCG	CACTCCTGCTGTTGCAAGAATGT	66.5	16	GCTAATACGACTCACTATAGAGATGTCTGGCGCAGAC	CACTCCTGCTGTTGCAAGAATGT	63	25
380	Single nucleotide mutant	CADM3 5'UTR 35 C>A	CADM3	ENST00000368125.9	chr1	159171615	159171765	GGCUCCCUCCCGGUCCCCACCUCGGCCCCGGGCUACGAAGCGGCUCGGGGGCGCCCUUUCGGUCAACAUCGUAGUCCACCCCCUCCCCAUCCCCAGCCCCCGGGGAUUCAGGCUCGCCAGCGCCCAGCCAGGGAGCCGGCCGGGAAGCGCG	GAGAUGUCUGGCGCAGACAUCUC	ACAUUCUUGCAACAGCAGGAGUG	GAGAUGUCUGGCGCAGACAUCUCGGCUCCCUCCCGGUCCCCACCUCGGCCCCGGGCUACGAAGCGGCUCGGGGGCGCCCUUUCGGUCAACAUCGUAGUCCACCCCCUCCCCAUCCCCAGCCCCCGGGGAUUCAGGCUCGCCAGCGCCCAGCCAGGGAGCCGGCCGGGAAGCGCGACAUUCUUGCAACAGCAGGAGUG	GCGUCUGCGAGGCAAGUAUCG	CACTCCTGCTGTTGCAAGAATGTCGCGCTTCCCGGCCGGCTCCCTGGCTGGGCGCTGGCGAGCCTGAATCCCCGGGGGCTGGGGATGGGGAGGGGGTGGACTACGATGTTGACCGAAAGGGCGCCCCCGAGCCGCTTCGTAGCCCGGGGCCGAGGTGGGGACCGGGAGGGAGCCGAGATGTCTGCGCCAGACATCTCCGAGAGACCGATTGATCTCTTGGGTGACGATACGATACTTGCCTCGCAGACGC	COSV100930347	COSS2386059	Twist (Oligo pools)	197	GCGTCTGCGAGGCAAGTATCG	CACTCCTGCTGTTGCAAGAATGT	66.5	16	GCTAATACGACTCACTATAGAGATGTCTGGCGCAGAC	CACTCCTGCTGTTGCAAGAATGT	63	25
381	Single nucleotide mutant	CADM3 5'UTR 82 C>U	CADM3	ENST00000368125.9	chr1	159171615	159171765	GGCUCCCUCCCGGUCCCCACCUCGGCCCCGGGCUCCGAAGCGGCUCGGGGGCGCCCUUUCGGUCAACAUCGUAGUCCACCCUCUCCCCAUCCCCAGCCCCCGGGGAUUCAGGCUCGCCAGCGCCCAGCCAGGGAGCCGGCCGGGAAGCGCG	GAGAUGUCUGGCGCAGACAUCUC	ACAUUCUUGCAACAGCAGGAGUG	GAGAUGUCUGGCGCAGACAUCUCGGCUCCCUCCCGGUCCCCACCUCGGCCCCGGGCUCCGAAGCGGCUCGGGGGCGCCCUUUCGGUCAACAUCGUAGUCCACCCUCUCCCCAUCCCCAGCCCCCGGGGAUUCAGGCUCGCCAGCGCCCAGCCAGGGAGCCGGCCGGGAAGCGCGACAUUCUUGCAACAGCAGGAGUG	GCGUCUGCGAGGCAAGUAUCG	CACTCCTGCTGTTGCAAGAATGTCGCGCTTCCCGGCCGGCTCCCTGGCTGGGCGCTGGCGAGCCTGAATCCCCGGGGGCTGGGGATGGGGAGAGGGTGGACTACGATGTTGACCGAAAGGGCGCCCCCGAGCCGCTTCGGAGCCCGGGGCCGAGGTGGGGACCGGGAGGGAGCCGAGATGTCTGCGCCAGACATCTCCGAGAGACCGATTGATCTCTTGGGTGACGATACGATACTTGCCTCGCAGACGC	COSV63685738	COSS1842537	Twist (Oligo pools)	197	GCGTCTGCGAGGCAAGTATCG	CACTCCTGCTGTTGCAAGAATGT	66.5	16	GCTAATACGACTCACTATAGAGATGTCTGGCGCAGAC	CACTCCTGCTGTTGCAAGAATGT	63	25
382	Single nucleotide mutant	CADM3 5'UTR 137 C>U	CADM3	ENST00000368125.9	chr1	159171615	159171765	GGCUCCCUCCCGGUCCCCACCUCGGCCCCGGGCUCCGAAGCGGCUCGGGGGCGCCCUUUCGGUCAACAUCGUAGUCCACCCCCUCCCCAUCCCCAGCCCCCGGGGAUUCAGGCUCGCCAGCGCCCAGCCAGGGAGCUGGCCGGGAAGCGCG	GAGAUGUCUGGCGCAGACAUCUC	ACAUUCUUGCAACAGCAGGAGUG	GAGAUGUCUGGCGCAGACAUCUCGGCUCCCUCCCGGUCCCCACCUCGGCCCCGGGCUCCGAAGCGGCUCGGGGGCGCCCUUUCGGUCAACAUCGUAGUCCACCCCCUCCCCAUCCCCAGCCCCCGGGGAUUCAGGCUCGCCAGCGCCCAGCCAGGGAGCUGGCCGGGAAGCGCGACAUUCUUGCAACAGCAGGAGUG	GCGUCUGCGAGGCAAGUAUCG	CACTCCTGCTGTTGCAAGAATGTCGCGCTTCCCGGCCAGCTCCCTGGCTGGGCGCTGGCGAGCCTGAATCCCCGGGGGCTGGGGATGGGGAGGGGGTGGACTACGATGTTGACCGAAAGGGCGCCCCCGAGCCGCTTCGGAGCCCGGGGCCGAGGTGGGGACCGGGAGGGAGCCGAGATGTCTGCGCCAGACATCTCCGAGAGACCGATTGATCTCTTGGGTGACGATACGATACTTGCCTCGCAGACGC	COSV100930476	COSS2747574	Twist (Oligo pools)	197	GCGTCTGCGAGGCAAGTATCG	CACTCCTGCTGTTGCAAGAATGT	66.5	16	GCTAATACGACTCACTATAGAGATGTCTGGCGCAGAC	CACTCCTGCTGTTGCAAGAATGT	63	25
383	Single nucleotide mutant	GORAB 5'UTR 1 G>A	GORAB	ENST00000367763.8	chr1	170532166	170532223	AUUGGCAGUCGCGGCUGCGAGAUUUGGGCACUUUUGGGGGUGCCGGUGGCCCGGGCCG	GAGAUGUCUGGCGCAGACAUCUC	ACAUUCUUGCAACAGCAGGAGUG	GAGAUGUCUGGCGCAGACAUCUCAUUGGCAGUCGCGGCUGCGAGAUUUGGGCACUUUUGGGGGUGCCGGUGGCCCGGGCCGACAUUCUUGCAACAGCAGGAGUG	GCGUCUGCGAGGCAAGUAUCG	CACTCCTGCTGTTGCAAGAATGTCGGCCCGGGCCACCGGCACCCCCAAAAGTGCCCAAATCTCGCAGCCGCGACTGCCAATGAGATGTCTGCGCCAGACATCTCTTAGTTGCCCTGAAAGGTTTTACAGCATTGTTGAGGCGGGGTAACTGCGTTTACCCGCCATCCGCACATGCCACCCTCCAGATATATTCGTCTCGAGAGACCGATTGATCTCTTGGGTGACGATACGATACTTGCCTCGCAGACGC	COSV63026264	COSS2480909	Twist (Oligo pools)	104	GCGTCTGCGAGGCAAGTATCG	CACTCCTGCTGTTGCAAGAATGT	66.5	16	GCTAATACGACTCACTATAGAGATGTCTGGCGCAGAC	CACTCCTGCTGTTGCAAGAATGT	63	25
384	Single nucleotide mutant	GORAB 5'UTR 4 G>A	GORAB	ENST00000367763.8	chr1	170532166	170532223	GUUAGCAGUCGCGGCUGCGAGAUUUGGGCACUUUUGGGGGUGCCGGUGGCCCGGGCCG	GAGAUGUCUGGCGCAGACAUCUC	ACAUUCUUGCAACAGCAGGAGUG	GAGAUGUCUGGCGCAGACAUCUCGUUAGCAGUCGCGGCUGCGAGAUUUGGGCACUUUUGGGGGUGCCGGUGGCCCGGGCCGACAUUCUUGCAACAGCAGGAGUG	GCGUCUGCGAGGCAAGUAUCG	CACTCCTGCTGTTGCAAGAATGTCGGCCCGGGCCACCGGCACCCCCAAAAGTGCCCAAATCTCGCAGCCGCGACTGCTAACGAGATGTCTGCGCCAGACATCTCTTAGTTGCCCTGAAAGGTTTTACAGCATTGTTGAGGCGGGGTAACTGCGTTTACCCGCCATCCGCACATGCCACCCTCCAGATATATTCGTCTCGAGAGACCGATTGATCTCTTGGGTGACGATACGATACTTGCCTCGCAGACGC	COSV63027017	COSS1780196	Twist (Oligo pools)	104	GCGTCTGCGAGGCAAGTATCG	CACTCCTGCTGTTGCAAGAATGT	66.5	16	GCTAATACGACTCACTATAGAGATGTCTGGCGCAGAC	CACTCCTGCTGTTGCAAGAATGT	63	25
385	Single nucleotide mutant	GORAB 5'UTR 14 G>A	GORAB	ENST00000367763.8	chr1	170532166	170532223	GUUGGCAGUCGCGACUGCGAGAUUUGGGCACUUUUGGGGGUGCCGGUGGCCCGGGCCG	GAGAUGUCUGGCGCAGACAUCUC	ACAUUCUUGCAACAGCAGGAGUG	GAGAUGUCUGGCGCAGACAUCUCGUUGGCAGUCGCGACUGCGAGAUUUGGGCACUUUUGGGGGUGCCGGUGGCCCGGGCCGACAUUCUUGCAACAGCAGGAGUG	GCGUCUGCGAGGCAAGUAUCG	CACTCCTGCTGTTGCAAGAATGTCGGCCCGGGCCACCGGCACCCCCAAAAGTGCCCAAATCTCGCAGTCGCGACTGCCAACGAGATGTCTGCGCCAGACATCTCTTAGTTGCCCTGAAAGGTTTTACAGCATTGTTGAGGCGGGGTAACTGCGTTTACCCGCCATCCGCACATGCCACCCTCCAGATATATTCGTCTCGAGAGACCGATTGATCTCTTGGGTGACGATACGATACTTGCCTCGCAGACGC	COSV100883795	COSS2187823	Twist (Oligo pools)	104	GCGTCTGCGAGGCAAGTATCG	CACTCCTGCTGTTGCAAGAATGT	66.5	16	GCTAATACGACTCACTATAGAGATGTCTGGCGCAGAC	CACTCCTGCTGTTGCAAGAATGT	63	25
386	Single nucleotide mutant	GORAB 5'UTR 18 C>U	GORAB	ENST00000367763.8	chr1	170532166	170532223	GUUGGCAGUCGCGGCUGUGAGAUUUGGGCACUUUUGGGGGUGCCGGUGGCCCGGGCCG	GAGAUGUCUGGCGCAGACAUCUC	ACAUUCUUGCAACAGCAGGAGUG	GAGAUGUCUGGCGCAGACAUCUCGUUGGCAGUCGCGGCUGUGAGAUUUGGGCACUUUUGGGGGUGCCGGUGGCCCGGGCCGACAUUCUUGCAACAGCAGGAGUG	GCGUCUGCGAGGCAAGUAUCG	CACTCCTGCTGTTGCAAGAATGTCGGCCCGGGCCACCGGCACCCCCAAAAGTGCCCAAATCTCACAGCCGCGACTGCCAACGAGATGTCTGCGCCAGACATCTCTTAGTTGCCCTGAAAGGTTTTACAGCATTGTTGAGGCGGGGTAACTGCGTTTACCCGCCATCCGCACATGCCACCCTCCAGATATATTCGTCTCGAGAGACCGATTGATCTCTTGGGTGACGATACGATACTTGCCTCGCAGACGC	COSV63026774	COSS2193988	Twist (Oligo pools)	104	GCGTCTGCGAGGCAAGTATCG	CACTCCTGCTGTTGCAAGAATGT	66.5	16	GCTAATACGACTCACTATAGAGATGTCTGGCGCAGAC	CACTCCTGCTGTTGCAAGAATGT	63	25
387	Single nucleotide mutant	GORAB 5'UTR 19 G>A	GORAB	ENST00000367763.8	chr1	170532166	170532223	GUUGGCAGUCGCGGCUGCAAGAUUUGGGCACUUUUGGGGGUGCCGGUGGCCCGGGCCG	GAGAUGUCUGGCGCAGACAUCUC	ACAUUCUUGCAACAGCAGGAGUG	GAGAUGUCUGGCGCAGACAUCUCGUUGGCAGUCGCGGCUGCAAGAUUUGGGCACUUUUGGGGGUGCCGGUGGCCCGGGCCGACAUUCUUGCAACAGCAGGAGUG	GCGUCUGCGAGGCAAGUAUCG	CACTCCTGCTGTTGCAAGAATGTCGGCCCGGGCCACCGGCACCCCCAAAAGTGCCCAAATCTTGCAGCCGCGACTGCCAACGAGATGTCTGCGCCAGACATCTCTTAGTTGCCCTGAAAGGTTTTACAGCATTGTTGAGGCGGGGTAACTGCGTTTACCCGCCATCCGCACATGCCACCCTCCAGATATATTCGTCTCGAGAGACCGATTGATCTCTTGGGTGACGATACGATACTTGCCTCGCAGACGC	COSV63025911	COSS2479543	Twist (Oligo pools)	104	GCGTCTGCGAGGCAAGTATCG	CACTCCTGCTGTTGCAAGAATGT	66.5	16	GCTAATACGACTCACTATAGAGATGTCTGGCGCAGAC	CACTCCTGCTGTTGCAAGAATGT	63	25
388	Single nucleotide mutant	GORAB 5'UTR 20 A>G	GORAB	ENST00000367763.8	chr1	170532166	170532223	GUUGGCAGUCGCGGCUGCGGGAUUUGGGCACUUUUGGGGGUGCCGGUGGCCCGGGCCG	GAGAUGUCUGGCGCAGACAUCUC	ACAUUCUUGCAACAGCAGGAGUG	GAGAUGUCUGGCGCAGACAUCUCGUUGGCAGUCGCGGCUGCGGGAUUUGGGCACUUUUGGGGGUGCCGGUGGCCCGGGCCGACAUUCUUGCAACAGCAGGAGUG	GCGUCUGCGAGGCAAGUAUCG	CACTCCTGCTGTTGCAAGAATGTCGGCCCGGGCCACCGGCACCCCCAAAAGTGCCCAAATCCCGCAGCCGCGACTGCCAACGAGATGTCTGCGCCAGACATCTCTTAGTTGCCCTGAAAGGTTTTACAGCATTGTTGAGGCGGGGTAACTGCGTTTACCCGCCATCCGCACATGCCACCCTCCAGATATATTCGTCTCGAGAGACCGATTGATCTCTTGGGTGACGATACGATACTTGCCTCGCAGACGC	COSV63026632	COSS2185747	Twist (Oligo pools)	104	GCGTCTGCGAGGCAAGTATCG	CACTCCTGCTGTTGCAAGAATGT	66.5	16	GCTAATACGACTCACTATAGAGATGTCTGGCGCAGAC	CACTCCTGCTGTTGCAAGAATGT	63	25
389	Single nucleotide mutant	GORAB 5'UTR 21 G>A	GORAB	ENST00000367763.8	chr1	170532166	170532223	GUUGGCAGUCGCGGCUGCGAAAUUUGGGCACUUUUGGGGGUGCCGGUGGCCCGGGCCG	GAGAUGUCUGGCGCAGACAUCUC	ACAUUCUUGCAACAGCAGGAGUG	GAGAUGUCUGGCGCAGACAUCUCGUUGGCAGUCGCGGCUGCGAAAUUUGGGCACUUUUGGGGGUGCCGGUGGCCCGGGCCGACAUUCUUGCAACAGCAGGAGUG	GCGUCUGCGAGGCAAGUAUCG	CACTCCTGCTGTTGCAAGAATGTCGGCCCGGGCCACCGGCACCCCCAAAAGTGCCCAAATTTCGCAGCCGCGACTGCCAACGAGATGTCTGCGCCAGACATCTCTTAGTTGCCCTGAAAGGTTTTACAGCATTGTTGAGGCGGGGTAACTGCGTTTACCCGCCATCCGCACATGCCACCCTCCAGATATATTCGTCTCGAGAGACCGATTGATCTCTTGGGTGACGATACGATACTTGCCTCGCAGACGC	COSV63026732	COSS2121247	Twist (Oligo pools)	104	GCGTCTGCGAGGCAAGTATCG	CACTCCTGCTGTTGCAAGAATGT	66.5	16	GCTAATACGACTCACTATAGAGATGTCTGGCGCAGAC	CACTCCTGCTGTTGCAAGAATGT	63	25
390	Single nucleotide mutant	GORAB 5'UTR 30 A>G	GORAB	ENST00000367763.8	chr1	170532166	170532223	GUUGGCAGUCGCGGCUGCGAGAUUUGGGCGCUUUUGGGGGUGCCGGUGGCCCGGGCCG	GAGAUGUCUGGCGCAGACAUCUC	ACAUUCUUGCAACAGCAGGAGUG	GAGAUGUCUGGCGCAGACAUCUCGUUGGCAGUCGCGGCUGCGAGAUUUGGGCGCUUUUGGGGGUGCCGGUGGCCCGGGCCGACAUUCUUGCAACAGCAGGAGUG	GCGUCUGCGAGGCAAGUAUCG	CACTCCTGCTGTTGCAAGAATGTCGGCCCGGGCCACCGGCACCCCCAAAAGCGCCCAAATCTCGCAGCCGCGACTGCCAACGAGATGTCTGCGCCAGACATCTCTTAGTTGCCCTGAAAGGTTTTACAGCATTGTTGAGGCGGGGTAACTGCGTTTACCCGCCATCCGCACATGCCACCCTCCAGATATATTCGTCTCGAGAGACCGATTGATCTCTTGGGTGACGATACGATACTTGCCTCGCAGACGC	COSV63026103	COSS2582854	Twist (Oligo pools)	104	GCGTCTGCGAGGCAAGTATCG	CACTCCTGCTGTTGCAAGAATGT	66.5	16	GCTAATACGACTCACTATAGAGATGTCTGGCGCAGAC	CACTCCTGCTGTTGCAAGAATGT	63	25
391	Single nucleotide mutant	GORAB 5'UTR 31 C>G	GORAB	ENST00000367763.8	chr1	170532166	170532223	GUUGGCAGUCGCGGCUGCGAGAUUUGGGCAGUUUUGGGGGUGCCGGUGGCCCGGGCCG	GAGAUGUCUGGCGCAGACAUCUC	ACAUUCUUGCAACAGCAGGAGUG	GAGAUGUCUGGCGCAGACAUCUCGUUGGCAGUCGCGGCUGCGAGAUUUGGGCAGUUUUGGGGGUGCCGGUGGCCCGGGCCGACAUUCUUGCAACAGCAGGAGUG	GCGUCUGCGAGGCAAGUAUCG	CACTCCTGCTGTTGCAAGAATGTCGGCCCGGGCCACCGGCACCCCCAAAACTGCCCAAATCTCGCAGCCGCGACTGCCAACGAGATGTCTGCGCCAGACATCTCTTAGTTGCCCTGAAAGGTTTTACAGCATTGTTGAGGCGGGGTAACTGCGTTTACCCGCCATCCGCACATGCCACCCTCCAGATATATTCGTCTCGAGAGACCGATTGATCTCTTGGGTGACGATACGATACTTGCCTCGCAGACGC	COSV99057068	COSS2776316	Twist (Oligo pools)	104	GCGTCTGCGAGGCAAGTATCG	CACTCCTGCTGTTGCAAGAATGT	66.5	16	GCTAATACGACTCACTATAGAGATGTCTGGCGCAGAC	CACTCCTGCTGTTGCAAGAATGT	63	25
392	Single nucleotide mutant	GORAB 5'UTR 43 C>U	GORAB	ENST00000367763.8	chr1	170532166	170532223	GUUGGCAGUCGCGGCUGCGAGAUUUGGGCACUUUUGGGGGUGUCGGUGGCCCGGGCCG	GAGAUGUCUGGCGCAGACAUCUC	ACAUUCUUGCAACAGCAGGAGUG	GAGAUGUCUGGCGCAGACAUCUCGUUGGCAGUCGCGGCUGCGAGAUUUGGGCACUUUUGGGGGUGUCGGUGGCCCGGGCCGACAUUCUUGCAACAGCAGGAGUG	GCGUCUGCGAGGCAAGUAUCG	CACTCCTGCTGTTGCAAGAATGTCGGCCCGGGCCACCGACACCCCCAAAAGTGCCCAAATCTCGCAGCCGCGACTGCCAACGAGATGTCTGCGCCAGACATCTCTTAGTTGCCCTGAAAGGTTTTACAGCATTGTTGAGGCGGGGTAACTGCGTTTACCCGCCATCCGCACATGCCACCCTCCAGATATATTCGTCTCGAGAGACCGATTGATCTCTTGGGTGACGATACGATACTTGCCTCGCAGACGC	COSV100883774	COSS2194811	Twist (Oligo pools)	104	GCGTCTGCGAGGCAAGTATCG	CACTCCTGCTGTTGCAAGAATGT	66.5	16	GCTAATACGACTCACTATAGAGATGTCTGGCGCAGAC	CACTCCTGCTGTTGCAAGAATGT	63	25
393	Single nucleotide mutant	GORAB 5'UTR 45 G>A	GORAB	ENST00000367763.8	chr1	170532166	170532223	GUUGGCAGUCGCGGCUGCGAGAUUUGGGCACUUUUGGGGGUGCCAGUGGCCCGGGCCG	GAGAUGUCUGGCGCAGACAUCUC	ACAUUCUUGCAACAGCAGGAGUG	GAGAUGUCUGGCGCAGACAUCUCGUUGGCAGUCGCGGCUGCGAGAUUUGGGCACUUUUGGGGGUGCCAGUGGCCCGGGCCGACAUUCUUGCAACAGCAGGAGUG	GCGUCUGCGAGGCAAGUAUCG	CACTCCTGCTGTTGCAAGAATGTCGGCCCGGGCCACTGGCACCCCCAAAAGTGCCCAAATCTCGCAGCCGCGACTGCCAACGAGATGTCTGCGCCAGACATCTCTTAGTTGCCCTGAAAGGTTTTACAGCATTGTTGAGGCGGGGTAACTGCGTTTACCCGCCATCCGCACATGCCACCCTCCAGATATATTCGTCTCGAGAGACCGATTGATCTCTTGGGTGACGATACGATACTTGCCTCGCAGACGC	COSV63026378	COSS2635111	Twist (Oligo pools)	104	GCGTCTGCGAGGCAAGTATCG	CACTCCTGCTGTTGCAAGAATGT	66.5	16	GCTAATACGACTCACTATAGAGATGTCTGGCGCAGAC	CACTCCTGCTGTTGCAAGAATGT	63	25
394	Single nucleotide mutant	GORAB 5'UTR 49 G>A	GORAB	ENST00000367763.8	chr1	170532166	170532223	GUUGGCAGUCGCGGCUGCGAGAUUUGGGCACUUUUGGGGGUGCCGGUGACCCGGGCCG	GAGAUGUCUGGCGCAGACAUCUC	ACAUUCUUGCAACAGCAGGAGUG	GAGAUGUCUGGCGCAGACAUCUCGUUGGCAGUCGCGGCUGCGAGAUUUGGGCACUUUUGGGGGUGCCGGUGACCCGGGCCGACAUUCUUGCAACAGCAGGAGUG	GCGUCUGCGAGGCAAGUAUCG	CACTCCTGCTGTTGCAAGAATGTCGGCCCGGGTCACCGGCACCCCCAAAAGTGCCCAAATCTCGCAGCCGCGACTGCCAACGAGATGTCTGCGCCAGACATCTCTTAGTTGCCCTGAAAGGTTTTACAGCATTGTTGAGGCGGGGTAACTGCGTTTACCCGCCATCCGCACATGCCACCCTCCAGATATATTCGTCTCGAGAGACCGATTGATCTCTTGGGTGACGATACGATACTTGCCTCGCAGACGC	COSV99057063	COSS2776260	Twist (Oligo pools)	104	GCGTCTGCGAGGCAAGTATCG	CACTCCTGCTGTTGCAAGAATGT	66.5	16	GCTAATACGACTCACTATAGAGATGTCTGGCGCAGAC	CACTCCTGCTGTTGCAAGAATGT	63	25
395	Single nucleotide mutant	GORAB 5'UTR 52 C>A	GORAB	ENST00000367763.8	chr1	170532166	170532223	GUUGGCAGUCGCGGCUGCGAGAUUUGGGCACUUUUGGGGGUGCCGGUGGCCAGGGCCG	GAGAUGUCUGGCGCAGACAUCUC	ACAUUCUUGCAACAGCAGGAGUG	GAGAUGUCUGGCGCAGACAUCUCGUUGGCAGUCGCGGCUGCGAGAUUUGGGCACUUUUGGGGGUGCCGGUGGCCAGGGCCGACAUUCUUGCAACAGCAGGAGUG	GCGUCUGCGAGGCAAGUAUCG	CACTCCTGCTGTTGCAAGAATGTCGGCCCTGGCCACCGGCACCCCCAAAAGTGCCCAAATCTCGCAGCCGCGACTGCCAACGAGATGTCTGCGCCAGACATCTCTTAGTTGCCCTGAAAGGTTTTACAGCATTGTTGAGGCGGGGTAACTGCGTTTACCCGCCATCCGCACATGCCACCCTCCAGATATATTCGTCTCGAGAGACCGATTGATCTCTTGGGTGACGATACGATACTTGCCTCGCAGACGC	COSV63026855	COSS2121726	Twist (Oligo pools)	104	GCGTCTGCGAGGCAAGTATCG	CACTCCTGCTGTTGCAAGAATGT	66.5	16	GCTAATACGACTCACTATAGAGATGTCTGGCGCAGAC	CACTCCTGCTGTTGCAAGAATGT	63	25
396	Single nucleotide mutant	GORAB 5'UTR 55 G>C	GORAB	ENST00000367763.8	chr1	170532166	170532223	GUUGGCAGUCGCGGCUGCGAGAUUUGGGCACUUUUGGGGGUGCCGGUGGCCCGGCCCG	GAGAUGUCUGGCGCAGACAUCUC	ACAUUCUUGCAACAGCAGGAGUG	GAGAUGUCUGGCGCAGACAUCUCGUUGGCAGUCGCGGCUGCGAGAUUUGGGCACUUUUGGGGGUGCCGGUGGCCCGGCCCGACAUUCUUGCAACAGCAGGAGUG	GCGUCUGCGAGGCAAGUAUCG	CACTCCTGCTGTTGCAAGAATGTCGGGCCGGGCCACCGGCACCCCCAAAAGTGCCCAAATCTCGCAGCCGCGACTGCCAACGAGATGTCTGCGCCAGACATCTCTTAGTTGCCCTGAAAGGTTTTACAGCATTGTTGAGGCGGGGTAACTGCGTTTACCCGCCATCCGCACATGCCACCCTCCAGATATATTCGTCTCGAGAGACCGATTGATCTCTTGGGTGACGATACGATACTTGCCTCGCAGACGC	COSV63026491	COSS2301994	Twist (Oligo pools)	104	GCGTCTGCGAGGCAAGTATCG	CACTCCTGCTGTTGCAAGAATGT	66.5	16	GCTAATACGACTCACTATAGAGATGTCTGGCGCAGAC	CACTCCTGCTGTTGCAAGAATGT	63	25
397	Single nucleotide mutant	GORAB 5'UTR 56 C>A	GORAB	ENST00000367763.8	chr1	170532166	170532223	GUUGGCAGUCGCGGCUGCGAGAUUUGGGCACUUUUGGGGGUGCCGGUGGCCCGGGACG	GAGAUGUCUGGCGCAGACAUCUC	ACAUUCUUGCAACAGCAGGAGUG	GAGAUGUCUGGCGCAGACAUCUCGUUGGCAGUCGCGGCUGCGAGAUUUGGGCACUUUUGGGGGUGCCGGUGGCCCGGGACGACAUUCUUGCAACAGCAGGAGUG	GCGUCUGCGAGGCAAGUAUCG	CACTCCTGCTGTTGCAAGAATGTCGTCCCGGGCCACCGGCACCCCCAAAAGTGCCCAAATCTCGCAGCCGCGACTGCCAACGAGATGTCTGCGCCAGACATCTCTTAGTTGCCCTGAAAGGTTTTACAGCATTGTTGAGGCGGGGTAACTGCGTTTACCCGCCATCCGCACATGCCACCCTCCAGATATATTCGTCTCGAGAGACCGATTGATCTCTTGGGTGACGATACGATACTTGCCTCGCAGACGC	COSV100883762	COSS2779743	Twist (Oligo pools)	104	GCGTCTGCGAGGCAAGTATCG	CACTCCTGCTGTTGCAAGAATGT	66.5	16	GCTAATACGACTCACTATAGAGATGTCTGGCGCAGAC	CACTCCTGCTGTTGCAAGAATGT	63	25
398	Single nucleotide mutant	GORAB 5'UTR 58 G>A	GORAB	ENST00000367763.8	chr1	170532166	170532223	GUUGGCAGUCGCGGCUGCGAGAUUUGGGCACUUUUGGGGGUGCCGGUGGCCCGGGCCA	GAGAUGUCUGGCGCAGACAUCUC	ACAUUCUUGCAACAGCAGGAGUG	GAGAUGUCUGGCGCAGACAUCUCGUUGGCAGUCGCGGCUGCGAGAUUUGGGCACUUUUGGGGGUGCCGGUGGCCCGGGCCAACAUUCUUGCAACAGCAGGAGUG	GCGUCUGCGAGGCAAGUAUCG	CACTCCTGCTGTTGCAAGAATGTTGGCCCGGGCCACCGGCACCCCCAAAAGTGCCCAAATCTCGCAGCCGCGACTGCCAACGAGATGTCTGCGCCAGACATCTCTTAGTTGCCCTGAAAGGTTTTACAGCATTGTTGAGGCGGGGTAACTGCGTTTACCCGCCATCCGCACATGCCACCCTCCAGATATATTCGTCTCGAGAGACCGATTGATCTCTTGGGTGACGATACGATACTTGCCTCGCAGACGC	COSV100883768	COSS2198405	Twist (Oligo pools)	104	GCGTCTGCGAGGCAAGTATCG	CACTCCTGCTGTTGCAAGAATGT	66.5	16	GCTAATACGACTCACTATAGAGATGTCTGGCGCAGAC	CACTCCTGCTGTTGCAAGAATGT	63	25
399	Single nucleotide mutant	GORAB 5'UTR 58 G>C	GORAB	ENST00000367763.8	chr1	170532166	170532223	GUUGGCAGUCGCGGCUGCGAGAUUUGGGCACUUUUGGGGGUGCCGGUGGCCCGGGCCC	GAGAUGUCUGGCGCAGACAUCUC	ACAUUCUUGCAACAGCAGGAGUG	GAGAUGUCUGGCGCAGACAUCUCGUUGGCAGUCGCGGCUGCGAGAUUUGGGCACUUUUGGGGGUGCCGGUGGCCCGGGCCCACAUUCUUGCAACAGCAGGAGUG	GCGUCUGCGAGGCAAGUAUCG	CACTCCTGCTGTTGCAAGAATGTGGGCCCGGGCCACCGGCACCCCCAAAAGTGCCCAAATCTCGCAGCCGCGACTGCCAACGAGATGTCTGCGCCAGACATCTCTTAGTTGCCCTGAAAGGTTTTACAGCATTGTTGAGGCGGGGTAACTGCGTTTACCCGCCATCCGCACATGCCACCCTCCAGATATATTCGTCTCGAGAGACCGATTGATCTCTTGGGTGACGATACGATACTTGCCTCGCAGACGC	COSV63026179	COSS2479584	Twist (Oligo pools)	104	GCGTCTGCGAGGCAAGTATCG	CACTCCTGCTGTTGCAAGAATGT	66.5	16	GCTAATACGACTCACTATAGAGATGTCTGGCGCAGAC	CACTCCTGCTGTTGCAAGAATGT	63	25
400	Single nucleotide mutant	CDC73 5'UTR 9 C>U	CDC73	ENST00000367435.5	chr1	193122031	193122200	GCUACUGCUCCUGCUGCUGUCGUAGGCGAGGACGGCUGUUAGUGCUGCUGCUGUUGGUUCGUCGCGGCGGCGAAGGAGGAGGAGGAAGAGGGCGAGGCGACAAGAGAAGAAGGAGGCAGGCGCGGCGGCAGCGGCGGCGCCCCGAGCCGGCGGAGGCGAGGGGGGGGAAG	GAGAUGUCUGGCGCAGACAUCUC	ACAUUCUUGCAACAGCAGGAGUG	GAGAUGUCUGGCGCAGACAUCUCGCUACUGCUCCUGCUGCUGUCGUAGGCGAGGACGGCUGUUAGUGCUGCUGCUGUUGGUUCGUCGCGGCGGCGAAGGAGGAGGAGGAAGAGGGCGAGGCGACAAGAGAAGAAGGAGGCAGGCGCGGCGGCAGCGGCGGCGCCCCGAGCCGGCGGAGGCGAGGGGGGGGAAGACAUUCUUGCAACAGCAGGAGUG	GCGUCUGCGAGGCAAGUAUCG	CACTCCTGCTGTTGCAAGAATGTCTTCCCCCCCCTCGCCTCCGCCGGCTCGGGGCGCCGCCGCTGCCGCCGCGCCTGCCTCCTTCTTCTCTTGTCGCCTCGCCCTCTTCCTCCTCCTCCTTCGCCGCCGCGACGAACCAACAGCAGCAGCACTAACAGCCGTCCTCGCCTACGACAGCAGCAGGAGCAGTAGCGAGATGTCTGCGCCAGACATCTCTTGGGTGACGATACGATACTTGCCTCGCAGACGC	COSV66465848	COSS2746147	Twist (Oligo pools)	216	GCGTCTGCGAGGCAAGTATCG	CACTCCTGCTGTTGCAAGAATGT	66.5	16	GCTAATACGACTCACTATAGAGATGTCTGGCGCAGAC	CACTCCTGCTGTTGCAAGAATGT	63	25
401	Single nucleotide mutant	CDC73 5'UTR 45 C>U	CDC73	ENST00000367435.5	chr1	193122031	193122200	GCUACUGCCCCUGCUGCUGUCGUAGGCGAGGACGGCUGUUAGUGUUGCUGCUGUUGGUUCGUCGCGGCGGCGAAGGAGGAGGAGGAAGAGGGCGAGGCGACAAGAGAAGAAGGAGGCAGGCGCGGCGGCAGCGGCGGCGCCCCGAGCCGGCGGAGGCGAGGGGGGGGAAG	GAGAUGUCUGGCGCAGACAUCUC	ACAUUCUUGCAACAGCAGGAGUG	GAGAUGUCUGGCGCAGACAUCUCGCUACUGCCCCUGCUGCUGUCGUAGGCGAGGACGGCUGUUAGUGUUGCUGCUGUUGGUUCGUCGCGGCGGCGAAGGAGGAGGAGGAAGAGGGCGAGGCGACAAGAGAAGAAGGAGGCAGGCGCGGCGGCAGCGGCGGCGCCCCGAGCCGGCGGAGGCGAGGGGGGGGAAGACAUUCUUGCAACAGCAGGAGUG	GCGUCUGCGAGGCAAGUAUCG	CACTCCTGCTGTTGCAAGAATGTCTTCCCCCCCCTCGCCTCCGCCGGCTCGGGGCGCCGCCGCTGCCGCCGCGCCTGCCTCCTTCTTCTCTTGTCGCCTCGCCCTCTTCCTCCTCCTCCTTCGCCGCCGCGACGAACCAACAGCAGCAACACTAACAGCCGTCCTCGCCTACGACAGCAGCAGGGGCAGTAGCGAGATGTCTGCGCCAGACATCTCTTGGGTGACGATACGATACTTGCCTCGCAGACGC	COSV100813975	COSS1783388	Twist (Oligo pools)	216	GCGTCTGCGAGGCAAGTATCG	CACTCCTGCTGTTGCAAGAATGT	66.5	16	GCTAATACGACTCACTATAGAGATGTCTGGCGCAGAC	CACTCCTGCTGTTGCAAGAATGT	63	25
402	Single nucleotide mutant	CDC73 5'UTR 69 G>C	CDC73	ENST00000367435.5	chr1	193122031	193122200	GCUACUGCCCCUGCUGCUGUCGUAGGCGAGGACGGCUGUUAGUGCUGCUGCUGUUGGUUCGUCGCGGCCGCGAAGGAGGAGGAGGAAGAGGGCGAGGCGACAAGAGAAGAAGGAGGCAGGCGCGGCGGCAGCGGCGGCGCCCCGAGCCGGCGGAGGCGAGGGGGGGGAAG	GAGAUGUCUGGCGCAGACAUCUC	ACAUUCUUGCAACAGCAGGAGUG	GAGAUGUCUGGCGCAGACAUCUCGCUACUGCCCCUGCUGCUGUCGUAGGCGAGGACGGCUGUUAGUGCUGCUGCUGUUGGUUCGUCGCGGCCGCGAAGGAGGAGGAGGAAGAGGGCGAGGCGACAAGAGAAGAAGGAGGCAGGCGCGGCGGCAGCGGCGGCGCCCCGAGCCGGCGGAGGCGAGGGGGGGGAAGACAUUCUUGCAACAGCAGGAGUG	GCGUCUGCGAGGCAAGUAUCG	CACTCCTGCTGTTGCAAGAATGTCTTCCCCCCCCTCGCCTCCGCCGGCTCGGGGCGCCGCCGCTGCCGCCGCGCCTGCCTCCTTCTTCTCTTGTCGCCTCGCCCTCTTCCTCCTCCTCCTTCGCGGCCGCGACGAACCAACAGCAGCAGCACTAACAGCCGTCCTCGCCTACGACAGCAGCAGGGGCAGTAGCGAGATGTCTGCGCCAGACATCTCTTGGGTGACGATACGATACTTGCCTCGCAGACGC	COSV100813840	COSS1783002	Twist (Oligo pools)	216	GCGTCTGCGAGGCAAGTATCG	CACTCCTGCTGTTGCAAGAATGT	66.5	16	GCTAATACGACTCACTATAGAGATGTCTGGCGCAGAC	CACTCCTGCTGTTGCAAGAATGT	63	25
403	Single nucleotide mutant	CDC73 5'UTR 106 G>C	CDC73	ENST00000367435.5	chr1	193122031	193122200	GCUACUGCCCCUGCUGCUGUCGUAGGCGAGGACGGCUGUUAGUGCUGCUGCUGUUGGUUCGUCGCGGCGGCGAAGGAGGAGGAGGAAGAGGGCGAGGCGACAAGACAAGAAGGAGGCAGGCGCGGCGGCAGCGGCGGCGCCCCGAGCCGGCGGAGGCGAGGGGGGGGAAG	GAGAUGUCUGGCGCAGACAUCUC	ACAUUCUUGCAACAGCAGGAGUG	GAGAUGUCUGGCGCAGACAUCUCGCUACUGCCCCUGCUGCUGUCGUAGGCGAGGACGGCUGUUAGUGCUGCUGCUGUUGGUUCGUCGCGGCGGCGAAGGAGGAGGAGGAAGAGGGCGAGGCGACAAGACAAGAAGGAGGCAGGCGCGGCGGCAGCGGCGGCGCCCCGAGCCGGCGGAGGCGAGGGGGGGGAAGACAUUCUUGCAACAGCAGGAGUG	GCGUCUGCGAGGCAAGUAUCG	CACTCCTGCTGTTGCAAGAATGTCTTCCCCCCCCTCGCCTCCGCCGGCTCGGGGCGCCGCCGCTGCCGCCGCGCCTGCCTCCTTCTTGTCTTGTCGCCTCGCCCTCTTCCTCCTCCTCCTTCGCCGCCGCGACGAACCAACAGCAGCAGCACTAACAGCCGTCCTCGCCTACGACAGCAGCAGGGGCAGTAGCGAGATGTCTGCGCCAGACATCTCTTGGGTGACGATACGATACTTGCCTCGCAGACGC	COSV100813894	COSS2193288	Twist (Oligo pools)	216	GCGTCTGCGAGGCAAGTATCG	CACTCCTGCTGTTGCAAGAATGT	66.5	16	GCTAATACGACTCACTATAGAGATGTCTGGCGCAGAC	CACTCCTGCTGTTGCAAGAATGT	63	25
404	Single nucleotide mutant	CDC73 5'UTR 112 G>U	CDC73	ENST00000367435.5	chr1	193122031	193122200	GCUACUGCCCCUGCUGCUGUCGUAGGCGAGGACGGCUGUUAGUGCUGCUGCUGUUGGUUCGUCGCGGCGGCGAAGGAGGAGGAGGAAGAGGGCGAGGCGACAAGAGAAGAAUGAGGCAGGCGCGGCGGCAGCGGCGGCGCCCCGAGCCGGCGGAGGCGAGGGGGGGGAAG	GAGAUGUCUGGCGCAGACAUCUC	ACAUUCUUGCAACAGCAGGAGUG	GAGAUGUCUGGCGCAGACAUCUCGCUACUGCCCCUGCUGCUGUCGUAGGCGAGGACGGCUGUUAGUGCUGCUGCUGUUGGUUCGUCGCGGCGGCGAAGGAGGAGGAGGAAGAGGGCGAGGCGACAAGAGAAGAAUGAGGCAGGCGCGGCGGCAGCGGCGGCGCCCCGAGCCGGCGGAGGCGAGGGGGGGGAAGACAUUCUUGCAACAGCAGGAGUG	GCGUCUGCGAGGCAAGUAUCG	CACTCCTGCTGTTGCAAGAATGTCTTCCCCCCCCTCGCCTCCGCCGGCTCGGGGCGCCGCCGCTGCCGCCGCGCCTGCCTCATTCTTCTCTTGTCGCCTCGCCCTCTTCCTCCTCCTCCTTCGCCGCCGCGACGAACCAACAGCAGCAGCACTAACAGCCGTCCTCGCCTACGACAGCAGCAGGGGCAGTAGCGAGATGTCTGCGCCAGACATCTCTTGGGTGACGATACGATACTTGCCTCGCAGACGC	COSV100813883	COSS2263048	Twist (Oligo pools)	216	GCGTCTGCGAGGCAAGTATCG	CACTCCTGCTGTTGCAAGAATGT	66.5	16	GCTAATACGACTCACTATAGAGATGTCTGGCGCAGAC	CACTCCTGCTGTTGCAAGAATGT	63	25
405	Single nucleotide mutant	CDC73 5'UTR 136 G>U	CDC73	ENST00000367435.5	chr1	193122031	193122200	GCUACUGCCCCUGCUGCUGUCGUAGGCGAGGACGGCUGUUAGUGCUGCUGCUGUUGGUUCGUCGCGGCGGCGAAGGAGGAGGAGGAAGAGGGCGAGGCGACAAGAGAAGAAGGAGGCAGGCGCGGCGGCAGCGGCUGCGCCCCGAGCCGGCGGAGGCGAGGGGGGGGAAG	GAGAUGUCUGGCGCAGACAUCUC	ACAUUCUUGCAACAGCAGGAGUG	GAGAUGUCUGGCGCAGACAUCUCGCUACUGCCCCUGCUGCUGUCGUAGGCGAGGACGGCUGUUAGUGCUGCUGCUGUUGGUUCGUCGCGGCGGCGAAGGAGGAGGAGGAAGAGGGCGAGGCGACAAGAGAAGAAGGAGGCAGGCGCGGCGGCAGCGGCUGCGCCCCGAGCCGGCGGAGGCGAGGGGGGGGAAGACAUUCUUGCAACAGCAGGAGUG	GCGUCUGCGAGGCAAGUAUCG	CACTCCTGCTGTTGCAAGAATGTCTTCCCCCCCCTCGCCTCCGCCGGCTCGGGGCGCAGCCGCTGCCGCCGCGCCTGCCTCCTTCTTCTCTTGTCGCCTCGCCCTCTTCCTCCTCCTCCTTCGCCGCCGCGACGAACCAACAGCAGCAGCACTAACAGCCGTCCTCGCCTACGACAGCAGCAGGGGCAGTAGCGAGATGTCTGCGCCAGACATCTCTTGGGTGACGATACGATACTTGCCTCGCAGACGC	COSV100813936	COSS2385670	Twist (Oligo pools)	216	GCGTCTGCGAGGCAAGTATCG	CACTCCTGCTGTTGCAAGAATGT	66.5	16	GCTAATACGACTCACTATAGAGATGTCTGGCGCAGAC	CACTCCTGCTGTTGCAAGAATGT	63	25
406	Single nucleotide mutant	CDC73 5'UTR 143 C>G	CDC73	ENST00000367435.5	chr1	193122031	193122200	GCUACUGCCCCUGCUGCUGUCGUAGGCGAGGACGGCUGUUAGUGCUGCUGCUGUUGGUUCGUCGCGGCGGCGAAGGAGGAGGAGGAAGAGGGCGAGGCGACAAGAGAAGAAGGAGGCAGGCGCGGCGGCAGCGGCGGCGCCCGGAGCCGGCGGAGGCGAGGGGGGGGAAG	GAGAUGUCUGGCGCAGACAUCUC	ACAUUCUUGCAACAGCAGGAGUG	GAGAUGUCUGGCGCAGACAUCUCGCUACUGCCCCUGCUGCUGUCGUAGGCGAGGACGGCUGUUAGUGCUGCUGCUGUUGGUUCGUCGCGGCGGCGAAGGAGGAGGAGGAAGAGGGCGAGGCGACAAGAGAAGAAGGAGGCAGGCGCGGCGGCAGCGGCGGCGCCCGGAGCCGGCGGAGGCGAGGGGGGGGAAGACAUUCUUGCAACAGCAGGAGUG	GCGUCUGCGAGGCAAGUAUCG	CACTCCTGCTGTTGCAAGAATGTCTTCCCCCCCCTCGCCTCCGCCGGCTCCGGGCGCCGCCGCTGCCGCCGCGCCTGCCTCCTTCTTCTCTTGTCGCCTCGCCCTCTTCCTCCTCCTCCTTCGCCGCCGCGACGAACCAACAGCAGCAGCACTAACAGCCGTCCTCGCCTACGACAGCAGCAGGGGCAGTAGCGAGATGTCTGCGCCAGACATCTCTTGGGTGACGATACGATACTTGCCTCGCAGACGC	COSV100813750	COSS2193275	Twist (Oligo pools)	216	GCGTCTGCGAGGCAAGTATCG	CACTCCTGCTGTTGCAAGAATGT	66.5	16	GCTAATACGACTCACTATAGAGATGTCTGGCGCAGAC	CACTCCTGCTGTTGCAAGAATGT	63	25
407	Single nucleotide mutant	CDC73 5'UTR 149 G>A	CDC73	ENST00000367435.5	chr1	193122031	193122200	GCUACUGCCCCUGCUGCUGUCGUAGGCGAGGACGGCUGUUAGUGCUGCUGCUGUUGGUUCGUCGCGGCGGCGAAGGAGGAGGAGGAAGAGGGCGAGGCGACAAGAGAAGAAGGAGGCAGGCGCGGCGGCAGCGGCGGCGCCCCGAGCCAGCGGAGGCGAGGGGGGGGAAG	GAGAUGUCUGGCGCAGACAUCUC	ACAUUCUUGCAACAGCAGGAGUG	GAGAUGUCUGGCGCAGACAUCUCGCUACUGCCCCUGCUGCUGUCGUAGGCGAGGACGGCUGUUAGUGCUGCUGCUGUUGGUUCGUCGCGGCGGCGAAGGAGGAGGAGGAAGAGGGCGAGGCGACAAGAGAAGAAGGAGGCAGGCGCGGCGGCAGCGGCGGCGCCCCGAGCCAGCGGAGGCGAGGGGGGGGAAGACAUUCUUGCAACAGCAGGAGUG	GCGUCUGCGAGGCAAGUAUCG	CACTCCTGCTGTTGCAAGAATGTCTTCCCCCCCCTCGCCTCCGCTGGCTCGGGGCGCCGCCGCTGCCGCCGCGCCTGCCTCCTTCTTCTCTTGTCGCCTCGCCCTCTTCCTCCTCCTCCTTCGCCGCCGCGACGAACCAACAGCAGCAGCACTAACAGCCGTCCTCGCCTACGACAGCAGCAGGGGCAGTAGCGAGATGTCTGCGCCAGACATCTCTTGGGTGACGATACGATACTTGCCTCGCAGACGC	COSV100813891	COSS2385665	Twist (Oligo pools)	216	GCGTCTGCGAGGCAAGTATCG	CACTCCTGCTGTTGCAAGAATGT	66.5	16	GCTAATACGACTCACTATAGAGATGTCTGGCGCAGAC	CACTCCTGCTGTTGCAAGAATGT	63	25
408	Single nucleotide mutant	CDC73 5'UTR 157 C>U	CDC73	ENST00000367435.5	chr1	193122031	193122200	GCUACUGCCCCUGCUGCUGUCGUAGGCGAGGACGGCUGUUAGUGCUGCUGCUGUUGGUUCGUCGCGGCGGCGAAGGAGGAGGAGGAAGAGGGCGAGGCGACAAGAGAAGAAGGAGGCAGGCGCGGCGGCAGCGGCGGCGCCCCGAGCCGGCGGAGGUGAGGGGGGGGAAG	GAGAUGUCUGGCGCAGACAUCUC	ACAUUCUUGCAACAGCAGGAGUG	GAGAUGUCUGGCGCAGACAUCUCGCUACUGCCCCUGCUGCUGUCGUAGGCGAGGACGGCUGUUAGUGCUGCUGCUGUUGGUUCGUCGCGGCGGCGAAGGAGGAGGAGGAAGAGGGCGAGGCGACAAGAGAAGAAGGAGGCAGGCGCGGCGGCAGCGGCGGCGCCCCGAGCCGGCGGAGGUGAGGGGGGGGAAGACAUUCUUGCAACAGCAGGAGUG	GCGUCUGCGAGGCAAGUAUCG	CACTCCTGCTGTTGCAAGAATGTCTTCCCCCCCCTCACCTCCGCCGGCTCGGGGCGCCGCCGCTGCCGCCGCGCCTGCCTCCTTCTTCTCTTGTCGCCTCGCCCTCTTCCTCCTCCTCCTTCGCCGCCGCGACGAACCAACAGCAGCAGCACTAACAGCCGTCCTCGCCTACGACAGCAGCAGGGGCAGTAGCGAGATGTCTGCGCCAGACATCTCTTGGGTGACGATACGATACTTGCCTCGCAGACGC	COSV100814036	COSS2748245	Twist (Oligo pools)	216	GCGTCTGCGAGGCAAGTATCG	CACTCCTGCTGTTGCAAGAATGT	66.5	16	GCTAATACGACTCACTATAGAGATGTCTGGCGCAGAC	CACTCCTGCTGTTGCAAGAATGT	63	25
409	Single nucleotide mutant	CDC73 5'UTR 162 G>A	CDC73	ENST00000367435.5	chr1	193122031	193122200	GCUACUGCCCCUGCUGCUGUCGUAGGCGAGGACGGCUGUUAGUGCUGCUGCUGUUGGUUCGUCGCGGCGGCGAAGGAGGAGGAGGAAGAGGGCGAGGCGACAAGAGAAGAAGGAGGCAGGCGCGGCGGCAGCGGCGGCGCCCCGAGCCGGCGGAGGCGAGGAGGGGGAAG	GAGAUGUCUGGCGCAGACAUCUC	ACAUUCUUGCAACAGCAGGAGUG	GAGAUGUCUGGCGCAGACAUCUCGCUACUGCCCCUGCUGCUGUCGUAGGCGAGGACGGCUGUUAGUGCUGCUGCUGUUGGUUCGUCGCGGCGGCGAAGGAGGAGGAGGAAGAGGGCGAGGCGACAAGAGAAGAAGGAGGCAGGCGCGGCGGCAGCGGCGGCGCCCCGAGCCGGCGGAGGCGAGGAGGGGGAAGACAUUCUUGCAACAGCAGGAGUG	GCGUCUGCGAGGCAAGUAUCG	CACTCCTGCTGTTGCAAGAATGTCTTCCCCCTCCTCGCCTCCGCCGGCTCGGGGCGCCGCCGCTGCCGCCGCGCCTGCCTCCTTCTTCTCTTGTCGCCTCGCCCTCTTCCTCCTCCTCCTTCGCCGCCGCGACGAACCAACAGCAGCAGCACTAACAGCCGTCCTCGCCTACGACAGCAGCAGGGGCAGTAGCGAGATGTCTGCGCCAGACATCTCTTGGGTGACGATACGATACTTGCCTCGCAGACGC	COSV105301921	COSS2857126	Twist (Oligo pools)	216	GCGTCTGCGAGGCAAGTATCG	CACTCCTGCTGTTGCAAGAATGT	66.5	16	GCTAATACGACTCACTATAGAGATGTCTGGCGCAGAC	CACTCCTGCTGTTGCAAGAATGT	63	25
410	Single nucleotide mutant	CDC73 5'UTR 166 G>A	CDC73	ENST00000367435.5	chr1	193122031	193122200	GCUACUGCCCCUGCUGCUGUCGUAGGCGAGGACGGCUGUUAGUGCUGCUGCUGUUGGUUCGUCGCGGCGGCGAAGGAGGAGGAGGAAGAGGGCGAGGCGACAAGAGAAGAAGGAGGCAGGCGCGGCGGCAGCGGCGGCGCCCCGAGCCGGCGGAGGCGAGGGGGGAGAAG	GAGAUGUCUGGCGCAGACAUCUC	ACAUUCUUGCAACAGCAGGAGUG	GAGAUGUCUGGCGCAGACAUCUCGCUACUGCCCCUGCUGCUGUCGUAGGCGAGGACGGCUGUUAGUGCUGCUGCUGUUGGUUCGUCGCGGCGGCGAAGGAGGAGGAGGAAGAGGGCGAGGCGACAAGAGAAGAAGGAGGCAGGCGCGGCGGCAGCGGCGGCGCCCCGAGCCGGCGGAGGCGAGGGGGGAGAAGACAUUCUUGCAACAGCAGGAGUG	GCGUCUGCGAGGCAAGUAUCG	CACTCCTGCTGTTGCAAGAATGTCTTCTCCCCCCTCGCCTCCGCCGGCTCGGGGCGCCGCCGCTGCCGCCGCGCCTGCCTCCTTCTTCTCTTGTCGCCTCGCCCTCTTCCTCCTCCTCCTTCGCCGCCGCGACGAACCAACAGCAGCAGCACTAACAGCCGTCCTCGCCTACGACAGCAGCAGGGGCAGTAGCGAGATGTCTGCGCCAGACATCTCTTGGGTGACGATACGATACTTGCCTCGCAGACGC	COSV66471284	COSS2658419	Twist (Oligo pools)	216	GCGTCTGCGAGGCAAGTATCG	CACTCCTGCTGTTGCAAGAATGT	66.5	16	GCTAATACGACTCACTATAGAGATGTCTGGCGCAGAC	CACTCCTGCTGTTGCAAGAATGT	63	25
411	Single nucleotide mutant	PTPRC 5'UTR 26 A>G	PTPRC	ENST00000442510.8	chr1	198639040	198639268	GACAUCAUCACCUAGCAGUUCAUGCGGCUAGCAAGUGGUUUGUUCUUAGGGUAACAGAGGAGGAAAUUGUUCCUCGUCUGAUAAGACAACAGUGGAGAAAGGACGCAUGCUGUUUCUUAGGGACACGGCUGACUUCCAGAU	GAGAUGUCUGGCGCAGACAUCUC	ACAUUCUUGCAACAGCAGGAGUG	GAGAUGUCUGGCGCAGACAUCUCGACAUCAUCACCUAGCAGUUCAUGCGGCUAGCAAGUGGUUUGUUCUUAGGGUAACAGAGGAGGAAAUUGUUCCUCGUCUGAUAAGACAACAGUGGAGAAAGGACGCAUGCUGUUUCUUAGGGACACGGCUGACUUCCAGAUACAUUCUUGCAACAGCAGGAGUG	GCGUCUGCGAGGCAAGUAUCG	CACTCCTGCTGTTGCAAGAATGTATCTGGAAGTCAGCCGTGTCCCTAAGAAACAGCATGCGTCCTTTCTCCACTGTTGTCTTATCAGACGAGGAACAATTTCCTCCTCTGTTACCCTAAGAACAAACCACTTGCTAGCCGCATGAACTGCTAGGTGATGATGTCGAGATGTCTGCGCCAGACATCTCATATTCGTCTCGAGAGACCGATTGATCTCTTGGGTGACGATACGATACTTGCCTCGCAGACGC	COSV100722863	COSS2339358	Twist (Oligo pools)	187	GCGTCTGCGAGGCAAGTATCG	CACTCCTGCTGTTGCAAGAATGT	66.5	16	GCTAATACGACTCACTATAGAGATGTCTGGCGCAGAC	CACTCCTGCTGTTGCAAGAATGT	63	25
412	Single nucleotide mutant	MDM4 5'UTR 6 U>C	MDM4	ENST00000367182.8	chr1	204516406	204525518	AUUACCCGCCAUUUCAAAAUGCUGCCGAGGCCCUAGGAUCUGUGACUGCCACCCCUCCCCCCACCCGGGCUCGGCGGGGGAGCGACUCAUGGAGCUGCCGUAAGUUUUACCAACAGACUGCAGUUUCUUCACUACCAAA	GAGAUGUCUGGCGCAGACAUCUC	ACAUUCUUGCAACAGCAGGAGUG	GAGAUGUCUGGCGCAGACAUCUCAUUACCCGCCAUUUCAAAAUGCUGCCGAGGCCCUAGGAUCUGUGACUGCCACCCCUCCCCCCACCCGGGCUCGGCGGGGGAGCGACUCAUGGAGCUGCCGUAAGUUUUACCAACAGACUGCAGUUUCUUCACUACCAAAACAUUCUUGCAACAGCAGGAGUG	GCGUCUGCGAGGCAAGUAUCG	CACTCCTGCTGTTGCAAGAATGTTTTGGTAGTGAAGAAACTGCAGTCTGTTGGTAAAACTTACGGCAGCTCCATGAGTCGCTCCCCCGCCGAGCCCGGGTGGGGGGAGGGGTGGCAGTCACAGATCCTAGGGCCTCGGCAGCATTTTGAAATGGCGGGTAATGAGATGTCTGCGCCAGACATCTCATATATTCGTCTCGAGAGACCGATTGATCTCTTGGGTGACGATACGATACTTGCCTCGCAGACGC	COSV65798672	COSS2634757	Twist (Oligo pools)	185	GCGTCTGCGAGGCAAGTATCG	CACTCCTGCTGTTGCAAGAATGT	66.5	16	GCTAATACGACTCACTATAGAGATGTCTGGCGCAGAC	CACTCCTGCTGTTGCAAGAATGT	63	25
413	Single nucleotide mutant	MDM4 5'UTR 15 C>G	MDM4	ENST00000367182.8	chr1	204516406	204525518	AUUACUCGCCAUUUGAAAAUGCUGCCGAGGCCCUAGGAUCUGUGACUGCCACCCCUCCCCCCACCCGGGCUCGGCGGGGGAGCGACUCAUGGAGCUGCCGUAAGUUUUACCAACAGACUGCAGUUUCUUCACUACCAAA	GAGAUGUCUGGCGCAGACAUCUC	ACAUUCUUGCAACAGCAGGAGUG	GAGAUGUCUGGCGCAGACAUCUCAUUACUCGCCAUUUGAAAAUGCUGCCGAGGCCCUAGGAUCUGUGACUGCCACCCCUCCCCCCACCCGGGCUCGGCGGGGGAGCGACUCAUGGAGCUGCCGUAAGUUUUACCAACAGACUGCAGUUUCUUCACUACCAAAACAUUCUUGCAACAGCAGGAGUG	GCGUCUGCGAGGCAAGUAUCG	CACTCCTGCTGTTGCAAGAATGTTTTGGTAGTGAAGAAACTGCAGTCTGTTGGTAAAACTTACGGCAGCTCCATGAGTCGCTCCCCCGCCGAGCCCGGGTGGGGGGAGGGGTGGCAGTCACAGATCCTAGGGCCTCGGCAGCATTTTCAAATGGCGAGTAATGAGATGTCTGCGCCAGACATCTCATATATTCGTCTCGAGAGACCGATTGATCTCTTGGGTGACGATACGATACTTGCCTCGCAGACGC	COSV65799643	COSS2727896	Twist (Oligo pools)	185	GCGTCTGCGAGGCAAGTATCG	CACTCCTGCTGTTGCAAGAATGT	66.5	16	GCTAATACGACTCACTATAGAGATGTCTGGCGCAGAC	CACTCCTGCTGTTGCAAGAATGT	63	25
414	Single nucleotide mutant	MDM4 5'UTR 125 U>C	MDM4	ENST00000367182.8	chr1	204516406	204525518	AUUACUCGCCAUUUCAAAAUGCUGCCGAGGCCCUAGGAUCUGUGACUGCCACCCCUCCCCCCACCCGGGCUCGGCGGGGGAGCGACUCAUGGAGCUGCCGUAAGUUUUACCAACAGACUGCAGUCUCUUCACUACCAAA	GAGAUGUCUGGCGCAGACAUCUC	ACAUUCUUGCAACAGCAGGAGUG	GAGAUGUCUGGCGCAGACAUCUCAUUACUCGCCAUUUCAAAAUGCUGCCGAGGCCCUAGGAUCUGUGACUGCCACCCCUCCCCCCACCCGGGCUCGGCGGGGGAGCGACUCAUGGAGCUGCCGUAAGUUUUACCAACAGACUGCAGUCUCUUCACUACCAAAACAUUCUUGCAACAGCAGGAGUG	GCGUCUGCGAGGCAAGUAUCG	CACTCCTGCTGTTGCAAGAATGTTTTGGTAGTGAAGAGACTGCAGTCTGTTGGTAAAACTTACGGCAGCTCCATGAGTCGCTCCCCCGCCGAGCCCGGGTGGGGGGAGGGGTGGCAGTCACAGATCCTAGGGCCTCGGCAGCATTTTGAAATGGCGAGTAATGAGATGTCTGCGCCAGACATCTCATATATTCGTCTCGAGAGACCGATTGATCTCTTGGGTGACGATACGATACTTGCCTCGCAGACGC	COSV65797798	COSS1783421	Twist (Oligo pools)	185	GCGTCTGCGAGGCAAGTATCG	CACTCCTGCTGTTGCAAGAATGT	66.5	16	GCTAATACGACTCACTATAGAGATGTCTGGCGCAGAC	CACTCCTGCTGTTGCAAGAATGT	63	25
415	Single nucleotide mutant	INTS7 5'UTR 28 A>G	INTS7	ENST00000366994.8	chr1	212035438	212035557	GUAACAGGGCUUGACAGCGCGCGGAAGGAAAACCAGCAAGAAGGCGGCGGGGGAAGAUGGCGGUCCUGGGGUAGAGUUUGCAAGCUUUCUGACUAGGCUAGUCGAGUAACUAUUCGGGUC	GAGAUGUCUGGCGCAGACAUCUC	ACAUUCUUGCAACAGCAGGAGUG	GAGAUGUCUGGCGCAGACAUCUCGUAACAGGGCUUGACAGCGCGCGGAAGGAAAACCAGCAAGAAGGCGGCGGGGGAAGAUGGCGGUCCUGGGGUAGAGUUUGCAAGCUUUCUGACUAGGCUAGUCGAGUAACUAUUCGGGUCACAUUCUUGCAACAGCAGGAGUG	GCGUCUGCGAGGCAAGUAUCG	CACTCCTGCTGTTGCAAGAATGTGACCCGAATAGTTACTCGACTAGCCTAGTCAGAAAGCTTGCAAACTCTACCCCAGGACCGCCATCTTCCCCCGCCGCCTTCTTGCTGGTTTTCCTTCCGCGCGCTGTCAAGCCCTGTTACGAGATGTCTGCGCCAGACATCTCCGCACATGCCACCCTCCAGATATATTCGTCTCGAGAGACCGATTGATCTCTTGGGTGACGATACGATACTTGCCTCGCAGACGC	COSV65341632	COSS2120833	Twist (Oligo pools)	166	GCGTCTGCGAGGCAAGTATCG	CACTCCTGCTGTTGCAAGAATGT	66.5	16	GCTAATACGACTCACTATAGAGATGTCTGGCGCAGAC	CACTCCTGCTGTTGCAAGAATGT	63	25
416	Single nucleotide mutant	INTS7 5'UTR 22 C>U	INTS7	ENST00000366994.8	chr1	212035438	212035557	GUAACAGGGCUUGACAGCGCGUGGAAGAAAAACCAGCAAGAAGGCGGCGGGGGAAGAUGGCGGUCCUGGGGUAGAGUUUGCAAGCUUUCUGACUAGGCUAGUCGAGUAACUAUUCGGGUC	GAGAUGUCUGGCGCAGACAUCUC	ACAUUCUUGCAACAGCAGGAGUG	GAGAUGUCUGGCGCAGACAUCUCGUAACAGGGCUUGACAGCGCGUGGAAGAAAAACCAGCAAGAAGGCGGCGGGGGAAGAUGGCGGUCCUGGGGUAGAGUUUGCAAGCUUUCUGACUAGGCUAGUCGAGUAACUAUUCGGGUCACAUUCUUGCAACAGCAGGAGUG	GCGUCUGCGAGGCAAGUAUCG	CACTCCTGCTGTTGCAAGAATGTGACCCGAATAGTTACTCGACTAGCCTAGTCAGAAAGCTTGCAAACTCTACCCCAGGACCGCCATCTTCCCCCGCCGCCTTCTTGCTGGTTTTTCTTCCACGCGCTGTCAAGCCCTGTTACGAGATGTCTGCGCCAGACATCTCCGCACATGCCACCCTCCAGATATATTCGTCTCGAGAGACCGATTGATCTCTTGGGTGACGATACGATACTTGCCTCGCAGACGC	COSV100877164	COSS2263137	Twist (Oligo pools)	166	GCGTCTGCGAGGCAAGTATCG	CACTCCTGCTGTTGCAAGAATGT	66.5	16	GCTAATACGACTCACTATAGAGATGTCTGGCGCAGAC	CACTCCTGCTGTTGCAAGAATGT	63	25
417	Single nucleotide mutant	PARP1 5'UTR 99 G>C	PARP1	ENST00000366794.10	chr1	226407930	226408093	AGCAAUCUAUCAGGGAACGGCGGUGGCCGGUGCGGCGUGUUCGGUGGCGGCUCUGGCCGCUCAGGCGCCUGCGGCUGGGUGAGCGCACGCGAGGCGGCCAGGCGGCAGCGUGUUUCUAGGUCGUGGCGUCGGGCUUCCGGAGCUUUGGCGGCAGCUAGGGGAGG	GAGAUGUCUGGCGCAGACAUCUC	ACAUUCUUGCAACAGCAGGAGUG	GAGAUGUCUGGCGCAGACAUCUCAGCAAUCUAUCAGGGAACGGCGGUGGCCGGUGCGGCGUGUUCGGUGGCGGCUCUGGCCGCUCAGGCGCCUGCGGCUGGGUGAGCGCACGCGAGGCGGCCAGGCGGCAGCGUGUUUCUAGGUCGUGGCGUCGGGCUUCCGGAGCUUUGGCGGCAGCUAGGGGAGGACAUUCUUGCAACAGCAGGAGUG	GCGUCUGCGAGGCAAGUAUCG	CACTCCTGCTGTTGCAAGAATGTCCTCCCCTAGCTGCCGCCAAAGCTCCGGAAGCCCGACGCCACGACCTAGAAACACGCTGCCGCCTGGCCGCCTCGCGTGCGCTCACCCAGCCGCAGGCGCCTGAGCGGCCAGAGCCGCCACCGAACACGCCGCACCGGCCACCGCCGTTCCCTGATAGATTGCTGAGATGTCTGCGCCAGACATCTCGATCTCTTGGGTGACGATACGATACTTGCCTCGCAGACGC	COSV100828518	COSS2195058	Twist (Oligo pools)	210	GCGTCTGCGAGGCAAGTATCG	CACTCCTGCTGTTGCAAGAATGT	66.5	16	GCTAATACGACTCACTATAGAGATGTCTGGCGCAGAC	CACTCCTGCTGTTGCAAGAATGT	63	25
418	Single nucleotide mutant	PARP1 5'UTR 91 G>A	PARP1	ENST00000366794.10	chr1	226407930	226408093	AGCAAUCUAUCAGGGAACGGCGGUGGCCGGUGCGGCGUGUUCGGUGGCGGCUCUGGCCGCUCAGGCGCCUGCGGCUGGGUGAGCGCACGCAAGGCGGCGAGGCGGCAGCGUGUUUCUAGGUCGUGGCGUCGGGCUUCCGGAGCUUUGGCGGCAGCUAGGGGAGG	GAGAUGUCUGGCGCAGACAUCUC	ACAUUCUUGCAACAGCAGGAGUG	GAGAUGUCUGGCGCAGACAUCUCAGCAAUCUAUCAGGGAACGGCGGUGGCCGGUGCGGCGUGUUCGGUGGCGGCUCUGGCCGCUCAGGCGCCUGCGGCUGGGUGAGCGCACGCAAGGCGGCGAGGCGGCAGCGUGUUUCUAGGUCGUGGCGUCGGGCUUCCGGAGCUUUGGCGGCAGCUAGGGGAGGACAUUCUUGCAACAGCAGGAGUG	GCGUCUGCGAGGCAAGUAUCG	CACTCCTGCTGTTGCAAGAATGTCCTCCCCTAGCTGCCGCCAAAGCTCCGGAAGCCCGACGCCACGACCTAGAAACACGCTGCCGCCTCGCCGCCTTGCGTGCGCTCACCCAGCCGCAGGCGCCTGAGCGGCCAGAGCCGCCACCGAACACGCCGCACCGGCCACCGCCGTTCCCTGATAGATTGCTGAGATGTCTGCGCCAGACATCTCGATCTCTTGGGTGACGATACGATACTTGCCTCGCAGACGC	COSV100828493	COSS2193279	Twist (Oligo pools)	210	GCGTCTGCGAGGCAAGTATCG	CACTCCTGCTGTTGCAAGAATGT	66.5	16	GCTAATACGACTCACTATAGAGATGTCTGGCGCAGAC	CACTCCTGCTGTTGCAAGAATGT	63	25
419	Single nucleotide mutant	PARP1 5'UTR 91 G>C	PARP1	ENST00000366794.10	chr1	226407930	226408093	AGCAAUCUAUCAGGGAACGGCGGUGGCCGGUGCGGCGUGUUCGGUGGCGGCUCUGGCCGCUCAGGCGCCUGCGGCUGGGUGAGCGCACGCCAGGCGGCGAGGCGGCAGCGUGUUUCUAGGUCGUGGCGUCGGGCUUCCGGAGCUUUGGCGGCAGCUAGGGGAGG	GAGAUGUCUGGCGCAGACAUCUC	ACAUUCUUGCAACAGCAGGAGUG	GAGAUGUCUGGCGCAGACAUCUCAGCAAUCUAUCAGGGAACGGCGGUGGCCGGUGCGGCGUGUUCGGUGGCGGCUCUGGCCGCUCAGGCGCCUGCGGCUGGGUGAGCGCACGCCAGGCGGCGAGGCGGCAGCGUGUUUCUAGGUCGUGGCGUCGGGCUUCCGGAGCUUUGGCGGCAGCUAGGGGAGGACAUUCUUGCAACAGCAGGAGUG	GCGUCUGCGAGGCAAGUAUCG	CACTCCTGCTGTTGCAAGAATGTCCTCCCCTAGCTGCCGCCAAAGCTCCGGAAGCCCGACGCCACGACCTAGAAACACGCTGCCGCCTCGCCGCCTGGCGTGCGCTCACCCAGCCGCAGGCGCCTGAGCGGCCAGAGCCGCCACCGAACACGCCGCACCGGCCACCGCCGTTCCCTGATAGATTGCTGAGATGTCTGCGCCAGACATCTCGATCTCTTGGGTGACGATACGATACTTGCCTCGCAGACGC	COSV64687375	COSS2459747	Twist (Oligo pools)	210	GCGTCTGCGAGGCAAGTATCG	CACTCCTGCTGTTGCAAGAATGT	66.5	16	GCTAATACGACTCACTATAGAGATGTCTGGCGCAGAC	CACTCCTGCTGTTGCAAGAATGT	63	25
420	Single nucleotide mutant	PARP1 5'UTR 80 U>G	PARP1	ENST00000366794.10	chr1	226407930	226408093	AGCAAUCUAUCAGGGAACGGCGGUGGCCGGUGCGGCGUGUUCGGUGGCGGCUCUGGCCGCUCAGGCGCCUGCGGCUGGGGGAGCGCACGCGAGGCGGCGAGGCGGCAGCGUGUUUCUAGGUCGUGGCGUCGGGCUUCCGGAGCUUUGGCGGCAGCUAGGGGAGG	GAGAUGUCUGGCGCAGACAUCUC	ACAUUCUUGCAACAGCAGGAGUG	GAGAUGUCUGGCGCAGACAUCUCAGCAAUCUAUCAGGGAACGGCGGUGGCCGGUGCGGCGUGUUCGGUGGCGGCUCUGGCCGCUCAGGCGCCUGCGGCUGGGGGAGCGCACGCGAGGCGGCGAGGCGGCAGCGUGUUUCUAGGUCGUGGCGUCGGGCUUCCGGAGCUUUGGCGGCAGCUAGGGGAGGACAUUCUUGCAACAGCAGGAGUG	GCGUCUGCGAGGCAAGUAUCG	CACTCCTGCTGTTGCAAGAATGTCCTCCCCTAGCTGCCGCCAAAGCTCCGGAAGCCCGACGCCACGACCTAGAAACACGCTGCCGCCTCGCCGCCTCGCGTGCGCTCCCCCAGCCGCAGGCGCCTGAGCGGCCAGAGCCGCCACCGAACACGCCGCACCGGCCACCGCCGTTCCCTGATAGATTGCTGAGATGTCTGCGCCAGACATCTCGATCTCTTGGGTGACGATACGATACTTGCCTCGCAGACGC	COSV64687353	COSS2744899	Twist (Oligo pools)	210	GCGTCTGCGAGGCAAGTATCG	CACTCCTGCTGTTGCAAGAATGT	66.5	16	GCTAATACGACTCACTATAGAGATGTCTGGCGCAGAC	CACTCCTGCTGTTGCAAGAATGT	63	25
421	Single nucleotide mutant	PARP1 5'UTR 75 C>U	PARP1	ENST00000366794.10	chr1	226407930	226408093	AGCAAUCUAUCAGGGAACGGCGGUGGCCGGUGCGGCGUGUUCGGUGGCGGCUCUGGCCGCUCAGGCGCCUGCGGUUGGGUGAGCGCACGCGAGGCGGCGAGGCGGCAGCGUGUUUCUAGGUCGUGGCGUCGGGCUUCCGGAGCUUUGGCGGCAGCUAGGGGAGG	GAGAUGUCUGGCGCAGACAUCUC	ACAUUCUUGCAACAGCAGGAGUG	GAGAUGUCUGGCGCAGACAUCUCAGCAAUCUAUCAGGGAACGGCGGUGGCCGGUGCGGCGUGUUCGGUGGCGGCUCUGGCCGCUCAGGCGCCUGCGGUUGGGUGAGCGCACGCGAGGCGGCGAGGCGGCAGCGUGUUUCUAGGUCGUGGCGUCGGGCUUCCGGAGCUUUGGCGGCAGCUAGGGGAGGACAUUCUUGCAACAGCAGGAGUG	GCGUCUGCGAGGCAAGUAUCG	CACTCCTGCTGTTGCAAGAATGTCCTCCCCTAGCTGCCGCCAAAGCTCCGGAAGCCCGACGCCACGACCTAGAAACACGCTGCCGCCTCGCCGCCTCGCGTGCGCTCACCCAACCGCAGGCGCCTGAGCGGCCAGAGCCGCCACCGAACACGCCGCACCGGCCACCGCCGTTCCCTGATAGATTGCTGAGATGTCTGCGCCAGACATCTCGATCTCTTGGGTGACGATACGATACTTGCCTCGCAGACGC	COSV100828546	COSS2748111	Twist (Oligo pools)	210	GCGTCTGCGAGGCAAGTATCG	CACTCCTGCTGTTGCAAGAATGT	66.5	16	GCTAATACGACTCACTATAGAGATGTCTGGCGCAGAC	CACTCCTGCTGTTGCAAGAATGT	63	25
422	Single nucleotide mutant	PARP1 5'UTR 50 G>A	PARP1	ENST00000366794.10	chr1	226407930	226408093	AGCAAUCUAUCAGGGAACGGCGGUGGCCGGUGCGGCGUGUUCGGUGGCGACUCUGGCCGCUCAGGCGCCUGCGGCUGGGUGAGCGCACGCGAGGCGGCGAGGCGGCAGCGUGUUUCUAGGUCGUGGCGUCGGGCUUCCGGAGCUUUGGCGGCAGCUAGGGGAGG	GAGAUGUCUGGCGCAGACAUCUC	ACAUUCUUGCAACAGCAGGAGUG	GAGAUGUCUGGCGCAGACAUCUCAGCAAUCUAUCAGGGAACGGCGGUGGCCGGUGCGGCGUGUUCGGUGGCGACUCUGGCCGCUCAGGCGCCUGCGGCUGGGUGAGCGCACGCGAGGCGGCGAGGCGGCAGCGUGUUUCUAGGUCGUGGCGUCGGGCUUCCGGAGCUUUGGCGGCAGCUAGGGGAGGACAUUCUUGCAACAGCAGGAGUG	GCGUCUGCGAGGCAAGUAUCG	CACTCCTGCTGTTGCAAGAATGTCCTCCCCTAGCTGCCGCCAAAGCTCCGGAAGCCCGACGCCACGACCTAGAAACACGCTGCCGCCTCGCCGCCTCGCGTGCGCTCACCCAGCCGCAGGCGCCTGAGCGGCCAGAGTCGCCACCGAACACGCCGCACCGGCCACCGCCGTTCCCTGATAGATTGCTGAGATGTCTGCGCCAGACATCTCGATCTCTTGGGTGACGATACGATACTTGCCTCGCAGACGC	COSV100828539	COSS2195045	Twist (Oligo pools)	210	GCGTCTGCGAGGCAAGTATCG	CACTCCTGCTGTTGCAAGAATGT	66.5	16	GCTAATACGACTCACTATAGAGATGTCTGGCGCAGAC	CACTCCTGCTGTTGCAAGAATGT	63	25
423	Single nucleotide mutant	PARP1 5'UTR 48 C>U	PARP1	ENST00000366794.10	chr1	226407930	226408093	AGCAAUCUAUCAGGGAACGGCGGUGGCCGGUGCGGCGUGUUCGGUGGUGGCUCUGGCCGCUCAGGCGCCUGCGGCUGGGUGAGCGCACGCGAGGCGGCGAGGCGGCAGCGUGUUUCUAGGUCGUGGCGUCGGGCUUCCGGAGCUUUGGCGGCAGCUAGGGGAGG	GAGAUGUCUGGCGCAGACAUCUC	ACAUUCUUGCAACAGCAGGAGUG	GAGAUGUCUGGCGCAGACAUCUCAGCAAUCUAUCAGGGAACGGCGGUGGCCGGUGCGGCGUGUUCGGUGGUGGCUCUGGCCGCUCAGGCGCCUGCGGCUGGGUGAGCGCACGCGAGGCGGCGAGGCGGCAGCGUGUUUCUAGGUCGUGGCGUCGGGCUUCCGGAGCUUUGGCGGCAGCUAGGGGAGGACAUUCUUGCAACAGCAGGAGUG	GCGUCUGCGAGGCAAGUAUCG	CACTCCTGCTGTTGCAAGAATGTCCTCCCCTAGCTGCCGCCAAAGCTCCGGAAGCCCGACGCCACGACCTAGAAACACGCTGCCGCCTCGCCGCCTCGCGTGCGCTCACCCAGCCGCAGGCGCCTGAGCGGCCAGAGCCACCACCGAACACGCCGCACCGGCCACCGCCGTTCCCTGATAGATTGCTGAGATGTCTGCGCCAGACATCTCGATCTCTTGGGTGACGATACGATACTTGCCTCGCAGACGC	COSV100828494	COSS2270235	Twist (Oligo pools)	210	GCGTCTGCGAGGCAAGTATCG	CACTCCTGCTGTTGCAAGAATGT	66.5	16	GCTAATACGACTCACTATAGAGATGTCTGGCGCAGAC	CACTCCTGCTGTTGCAAGAATGT	63	25
424	Single nucleotide mutant	PARP1 5'UTR 37 G>A	PARP1	ENST00000366794.10	chr1	226407930	226408093	AGCAAUCUAUCAGGGAACGGCGGUGGCCGGUGCGGCAUGUUCGGUGGCGGCUCUGGCCGCUCAGGCGCCUGCGGCUGGGUGAGCGCACGCGAGGCGGCGAGGCGGCAGCGUGUUUCUAGGUCGUGGCGUCGGGCUUCCGGAGCUUUGGCGGCAGCUAGGGGAGG	GAGAUGUCUGGCGCAGACAUCUC	ACAUUCUUGCAACAGCAGGAGUG	GAGAUGUCUGGCGCAGACAUCUCAGCAAUCUAUCAGGGAACGGCGGUGGCCGGUGCGGCAUGUUCGGUGGCGGCUCUGGCCGCUCAGGCGCCUGCGGCUGGGUGAGCGCACGCGAGGCGGCGAGGCGGCAGCGUGUUUCUAGGUCGUGGCGUCGGGCUUCCGGAGCUUUGGCGGCAGCUAGGGGAGGACAUUCUUGCAACAGCAGGAGUG	GCGUCUGCGAGGCAAGUAUCG	CACTCCTGCTGTTGCAAGAATGTCCTCCCCTAGCTGCCGCCAAAGCTCCGGAAGCCCGACGCCACGACCTAGAAACACGCTGCCGCCTCGCCGCCTCGCGTGCGCTCACCCAGCCGCAGGCGCCTGAGCGGCCAGAGCCGCCACCGAACATGCCGCACCGGCCACCGCCGTTCCCTGATAGATTGCTGAGATGTCTGCGCCAGACATCTCGATCTCTTGGGTGACGATACGATACTTGCCTCGCAGACGC	COSV100828528	COSS2747457	Twist (Oligo pools)	210	GCGTCTGCGAGGCAAGTATCG	CACTCCTGCTGTTGCAAGAATGT	66.5	16	GCTAATACGACTCACTATAGAGATGTCTGGCGCAGAC	CACTCCTGCTGTTGCAAGAATGT	63	25
425	Single nucleotide mutant	PARP1 5'UTR 36 C>U	PARP1	ENST00000366794.10	chr1	226407930	226408093	AGCAAUCUAUCAGGGAACGGCGGUGGCCGGUGCGGUGUGUUCGGUGGCGGCUCUGGCCGCUCAGGCGCCUGCGGCUGGGUGAGCGCACGCGAGGCGGCGAGGCGGCAGCGUGUUUCUAGGUCGUGGCGUCGGGCUUCCGGAGCUUUGGCGGCAGCUAGGGGAGG	GAGAUGUCUGGCGCAGACAUCUC	ACAUUCUUGCAACAGCAGGAGUG	GAGAUGUCUGGCGCAGACAUCUCAGCAAUCUAUCAGGGAACGGCGGUGGCCGGUGCGGUGUGUUCGGUGGCGGCUCUGGCCGCUCAGGCGCCUGCGGCUGGGUGAGCGCACGCGAGGCGGCGAGGCGGCAGCGUGUUUCUAGGUCGUGGCGUCGGGCUUCCGGAGCUUUGGCGGCAGCUAGGGGAGGACAUUCUUGCAACAGCAGGAGUG	GCGUCUGCGAGGCAAGUAUCG	CACTCCTGCTGTTGCAAGAATGTCCTCCCCTAGCTGCCGCCAAAGCTCCGGAAGCCCGACGCCACGACCTAGAAACACGCTGCCGCCTCGCCGCCTCGCGTGCGCTCACCCAGCCGCAGGCGCCTGAGCGGCCAGAGCCGCCACCGAACACACCGCACCGGCCACCGCCGTTCCCTGATAGATTGCTGAGATGTCTGCGCCAGACATCTCGATCTCTTGGGTGACGATACGATACTTGCCTCGCAGACGC	COSV64687047	COSS2120915	Twist (Oligo pools)	210	GCGTCTGCGAGGCAAGTATCG	CACTCCTGCTGTTGCAAGAATGT	66.5	16	GCTAATACGACTCACTATAGAGATGTCTGGCGCAGAC	CACTCCTGCTGTTGCAAGAATGT	63	25
426	Single nucleotide mutant	RAB18 5'UTR 28 C>A	RAB18	ENST00000356940.11	chr10	27504304	27504369	ACUCUGCUGAAGGGCUGAGAGGCGCACACGGGCGGCCAGCUGGGCUCGGAGCGGAACGGGGUCAGG	GAGAUGUCUGGCGCAGACAUCUC	ACAUUCUUGCAACAGCAGGAGUG	GAGAUGUCUGGCGCAGACAUCUCACUCUGCUGAAGGGCUGAGAGGCGCACACGGGCGGCCAGCUGGGCUCGGAGCGGAACGGGGUCAGGACAUUCUUGCAACAGCAGGAGUG	GCGUCUGCGAGGCAAGUAUCG	CACTCCTGCTGTTGCAAGAATGTCCTGACCCCGTTCCGCTCCGAGCCCAGCTGGCCGCCCGTGTGCGCCTCTCAGCCCTTCAGCAGAGTGAGATGTCTGCGCCAGACATCTCCCTGAAAGGTTTTACAGCATTGTTGAGGCGGGGTAACTGCGTTTACCCGCCATCCGCACATGCCACCCTCCAGATATATTCGTCTCGAGAGACCGATTGATCTCTTGGGTGACGATACGATACTTGCCTCGCAGACGC	COSV105277023	COSS2860138	Twist (Oligo pools)	112	GCGTCTGCGAGGCAAGTATCG	CACTCCTGCTGTTGCAAGAATGT	66.5	16	GCTAATACGACTCACTATAGAGATGTCTGGCGCAGAC	CACTCCTGCTGTTGCAAGAATGT	63	25
427	Single nucleotide mutant	RAB18 5'UTR 33 C>U	RAB18	ENST00000356940.11	chr10	27504304	27504369	ACUCUGCUGAAGGGCUGAGAGGCGCACCCGGGUGGCCAGCUGGGCUCGGAGCGGAACGGGGUCAGG	GAGAUGUCUGGCGCAGACAUCUC	ACAUUCUUGCAACAGCAGGAGUG	GAGAUGUCUGGCGCAGACAUCUCACUCUGCUGAAGGGCUGAGAGGCGCACCCGGGUGGCCAGCUGGGCUCGGAGCGGAACGGGGUCAGGACAUUCUUGCAACAGCAGGAGUG	GCGUCUGCGAGGCAAGUAUCG	CACTCCTGCTGTTGCAAGAATGTCCTGACCCCGTTCCGCTCCGAGCCCAGCTGGCCACCCGGGTGCGCCTCTCAGCCCTTCAGCAGAGTGAGATGTCTGCGCCAGACATCTCCCTGAAAGGTTTTACAGCATTGTTGAGGCGGGGTAACTGCGTTTACCCGCCATCCGCACATGCCACCCTCCAGATATATTCGTCTCGAGAGACCGATTGATCTCTTGGGTGACGATACGATACTTGCCTCGCAGACGC	COSV100803813	COSS1899602	Twist (Oligo pools)	112	GCGTCTGCGAGGCAAGTATCG	CACTCCTGCTGTTGCAAGAATGT	66.5	16	GCTAATACGACTCACTATAGAGATGTCTGGCGCAGAC	CACTCCTGCTGTTGCAAGAATGT	63	25
428	Single nucleotide mutant	RAB18 5'UTR 54 G>A	RAB18	ENST00000356940.11	chr10	27504304	27504369	ACUCUGCUGAAGGGCUGAGAGGCGCACCCGGGCGGCCAGCUGGGCUCGGAGCGAAACGGGGUCAGG	GAGAUGUCUGGCGCAGACAUCUC	ACAUUCUUGCAACAGCAGGAGUG	GAGAUGUCUGGCGCAGACAUCUCACUCUGCUGAAGGGCUGAGAGGCGCACCCGGGCGGCCAGCUGGGCUCGGAGCGAAACGGGGUCAGGACAUUCUUGCAACAGCAGGAGUG	GCGUCUGCGAGGCAAGUAUCG	CACTCCTGCTGTTGCAAGAATGTCCTGACCCCGTTTCGCTCCGAGCCCAGCTGGCCGCCCGGGTGCGCCTCTCAGCCCTTCAGCAGAGTGAGATGTCTGCGCCAGACATCTCCCTGAAAGGTTTTACAGCATTGTTGAGGCGGGGTAACTGCGTTTACCCGCCATCCGCACATGCCACCCTCCAGATATATTCGTCTCGAGAGACCGATTGATCTCTTGGGTGACGATACGATACTTGCCTCGCAGACGC	COSV100803881	COSS2193796	Twist (Oligo pools)	112	GCGTCTGCGAGGCAAGTATCG	CACTCCTGCTGTTGCAAGAATGT	66.5	16	GCTAATACGACTCACTATAGAGATGTCTGGCGCAGAC	CACTCCTGCTGTTGCAAGAATGT	63	25
429	Single nucleotide mutant	RAB18 5'UTR 56 A>G	RAB18	ENST00000356940.11	chr10	27504304	27504369	ACUCUGCUGAAGGGCUGAGAGGCGCACCCGGGCGGCCAGCUGGGCUCGGAGCGGAGCGGGGUCAGG	GAGAUGUCUGGCGCAGACAUCUC	ACAUUCUUGCAACAGCAGGAGUG	GAGAUGUCUGGCGCAGACAUCUCACUCUGCUGAAGGGCUGAGAGGCGCACCCGGGCGGCCAGCUGGGCUCGGAGCGGAGCGGGGUCAGGACAUUCUUGCAACAGCAGGAGUG	GCGUCUGCGAGGCAAGUAUCG	CACTCCTGCTGTTGCAAGAATGTCCTGACCCCGCTCCGCTCCGAGCCCAGCTGGCCGCCCGGGTGCGCCTCTCAGCCCTTCAGCAGAGTGAGATGTCTGCGCCAGACATCTCCCTGAAAGGTTTTACAGCATTGTTGAGGCGGGGTAACTGCGTTTACCCGCCATCCGCACATGCCACCCTCCAGATATATTCGTCTCGAGAGACCGATTGATCTCTTGGGTGACGATACGATACTTGCCTCGCAGACGC	COSV100803922	COSS2747574	Twist (Oligo pools)	112	GCGTCTGCGAGGCAAGTATCG	CACTCCTGCTGTTGCAAGAATGT	66.5	16	GCTAATACGACTCACTATAGAGATGTCTGGCGCAGAC	CACTCCTGCTGTTGCAAGAATGT	63	25
430	Single nucleotide mutant	RAB18 5'UTR 57 C>U	RAB18	ENST00000356940.11	chr10	27504304	27504369	ACUCUGCUGAAGGGCUGAGAGGCGCACCCGGGCGGCCAGCUGGGCUCGGAGCGGAAUGGGGUCAGG	GAGAUGUCUGGCGCAGACAUCUC	ACAUUCUUGCAACAGCAGGAGUG	GAGAUGUCUGGCGCAGACAUCUCACUCUGCUGAAGGGCUGAGAGGCGCACCCGGGCGGCCAGCUGGGCUCGGAGCGGAAUGGGGUCAGGACAUUCUUGCAACAGCAGGAGUG	GCGUCUGCGAGGCAAGUAUCG	CACTCCTGCTGTTGCAAGAATGTCCTGACCCCATTCCGCTCCGAGCCCAGCTGGCCGCCCGGGTGCGCCTCTCAGCCCTTCAGCAGAGTGAGATGTCTGCGCCAGACATCTCCCTGAAAGGTTTTACAGCATTGTTGAGGCGGGGTAACTGCGTTTACCCGCCATCCGCACATGCCACCCTCCAGATATATTCGTCTCGAGAGACCGATTGATCTCTTGGGTGACGATACGATACTTGCCTCGCAGACGC	COSV63613973	COSS2121184	Twist (Oligo pools)	112	GCGTCTGCGAGGCAAGTATCG	CACTCCTGCTGTTGCAAGAATGT	66.5	16	GCTAATACGACTCACTATAGAGATGTCTGGCGCAGAC	CACTCCTGCTGTTGCAAGAATGT	63	25
431	Single nucleotide mutant	DKK1 5'UTR 30 C>A	DKK 1.00	ENST00000373970.4	chr10	52314281	52314434	GCAGAGCUCUGUGCUCCCUGCAGUCAGGAAUCUGGGACCGCAGGGGGCUCCCGGACCCUGACUCUGCAGCCGAACCGGCACGGUUUCGUGGGGACCCAGGCUUGCAAAGUGACGGUCAUUUUCUCUUUCUUUCUCCCUCUUGAGUCCUUCUGAG	GAGAUGUCUGGCGCAGACAUCUC	ACAUUCUUGCAACAGCAGGAGUG	GAGAUGUCUGGCGCAGACAUCUCGCAGAGCUCUGUGCUCCCUGCAGUCAGGAAUCUGGGACCGCAGGGGGCUCCCGGACCCUGACUCUGCAGCCGAACCGGCACGGUUUCGUGGGGACCCAGGCUUGCAAAGUGACGGUCAUUUUCUCUUUCUUUCUCCCUCUUGAGUCCUUCUGAGACAUUCUUGCAACAGCAGGAGUG	GCGUCUGCGAGGCAAGUAUCG	CACTCCTGCTGTTGCAAGAATGTCTCAGAAGGACTCAAGAGGGAGAAAGAAAGAGAAAATGACCGTCACTTTGCAAGCCTGGGTCCCCACGAAACCGTGCCGGTTCGGCTGCAGAGTCAGGGTCCGGGAGCCCCCTGCGGTCCCAGATTCCTGACTGCAGGGAGCACAGAGCTCTGCGAGATGTCTGCGCCAGACATCTCGAGACCGATTGATCTCTTGGGTGACGATACGATACTTGCCTCGCAGACGC	COSV100906557	COSS2178192	Twist (Oligo pools)	200	GCGTCTGCGAGGCAAGTATCG	CACTCCTGCTGTTGCAAGAATGT	66.5	16	GCTAATACGACTCACTATAGAGATGTCTGGCGCAGAC	CACTCCTGCTGTTGCAAGAATGT	63	25
432	Single nucleotide mutant	DKK1 5'UTR 35 G>U	DKK 1.00	ENST00000373970.4	chr10	52314281	52314434	GCAGAGCUCUGUGCUCCCUGCAGUCAGGACUCUGUGACCGCAGGGGGCUCCCGGACCCUGACUCUGCAGCCGAACCGGCACGGUUUCGUGGGGACCCAGGCUUGCAAAGUGACGGUCAUUUUCUCUUUCUUUCUCCCUCUUGAGUCCUUCUGAG	GAGAUGUCUGGCGCAGACAUCUC	ACAUUCUUGCAACAGCAGGAGUG	GAGAUGUCUGGCGCAGACAUCUCGCAGAGCUCUGUGCUCCCUGCAGUCAGGACUCUGUGACCGCAGGGGGCUCCCGGACCCUGACUCUGCAGCCGAACCGGCACGGUUUCGUGGGGACCCAGGCUUGCAAAGUGACGGUCAUUUUCUCUUUCUUUCUCCCUCUUGAGUCCUUCUGAGACAUUCUUGCAACAGCAGGAGUG	GCGUCUGCGAGGCAAGUAUCG	CACTCCTGCTGTTGCAAGAATGTCTCAGAAGGACTCAAGAGGGAGAAAGAAAGAGAAAATGACCGTCACTTTGCAAGCCTGGGTCCCCACGAAACCGTGCCGGTTCGGCTGCAGAGTCAGGGTCCGGGAGCCCCCTGCGGTCACAGAGTCCTGACTGCAGGGAGCACAGAGCTCTGCGAGATGTCTGCGCCAGACATCTCGAGACCGATTGATCTCTTGGGTGACGATACGATACTTGCCTCGCAGACGC	COSV64760026	COSS2744928	Twist (Oligo pools)	200	GCGTCTGCGAGGCAAGTATCG	CACTCCTGCTGTTGCAAGAATGT	66.5	16	GCTAATACGACTCACTATAGAGATGTCTGGCGCAGAC	CACTCCTGCTGTTGCAAGAATGT	63	25
433	Single nucleotide mutant	DKK1 5'UTR 40 G>A	DKK 1.00	ENST00000373970.4	chr10	52314281	52314434	GCAGAGCUCUGUGCUCCCUGCAGUCAGGACUCUGGGACCACAGGGGGCUCCCGGACCCUGACUCUGCAGCCGAACCGGCACGGUUUCGUGGGGACCCAGGCUUGCAAAGUGACGGUCAUUUUCUCUUUCUUUCUCCCUCUUGAGUCCUUCUGAG	GAGAUGUCUGGCGCAGACAUCUC	ACAUUCUUGCAACAGCAGGAGUG	GAGAUGUCUGGCGCAGACAUCUCGCAGAGCUCUGUGCUCCCUGCAGUCAGGACUCUGGGACCACAGGGGGCUCCCGGACCCUGACUCUGCAGCCGAACCGGCACGGUUUCGUGGGGACCCAGGCUUGCAAAGUGACGGUCAUUUUCUCUUUCUUUCUCCCUCUUGAGUCCUUCUGAGACAUUCUUGCAACAGCAGGAGUG	GCGUCUGCGAGGCAAGUAUCG	CACTCCTGCTGTTGCAAGAATGTCTCAGAAGGACTCAAGAGGGAGAAAGAAAGAGAAAATGACCGTCACTTTGCAAGCCTGGGTCCCCACGAAACCGTGCCGGTTCGGCTGCAGAGTCAGGGTCCGGGAGCCCCCTGTGGTCCCAGAGTCCTGACTGCAGGGAGCACAGAGCTCTGCGAGATGTCTGCGCCAGACATCTCGAGACCGATTGATCTCTTGGGTGACGATACGATACTTGCCTCGCAGACGC	COSV100906479	COSS2197888	Twist (Oligo pools)	200	GCGTCTGCGAGGCAAGTATCG	CACTCCTGCTGTTGCAAGAATGT	66.5	16	GCTAATACGACTCACTATAGAGATGTCTGGCGCAGAC	CACTCCTGCTGTTGCAAGAATGT	63	25
434	Single nucleotide mutant	DKK1 5'UTR 47 G>A	DKK 1.00	ENST00000373970.4	chr10	52314281	52314434	GCAGAGCUCUGUGCUCCCUGCAGUCAGGACUCUGGGACCGCAGGGGACUCCCGGACCCUGACUCUGCAGCCGAACCGGCACGGUUUCGUGGGGACCCAGGCUUGCAAAGUGACGGUCAUUUUCUCUUUCUUUCUCCCUCUUGAGUCCUUCUGAG	GAGAUGUCUGGCGCAGACAUCUC	ACAUUCUUGCAACAGCAGGAGUG	GAGAUGUCUGGCGCAGACAUCUCGCAGAGCUCUGUGCUCCCUGCAGUCAGGACUCUGGGACCGCAGGGGACUCCCGGACCCUGACUCUGCAGCCGAACCGGCACGGUUUCGUGGGGACCCAGGCUUGCAAAGUGACGGUCAUUUUCUCUUUCUUUCUCCCUCUUGAGUCCUUCUGAGACAUUCUUGCAACAGCAGGAGUG	GCGUCUGCGAGGCAAGUAUCG	CACTCCTGCTGTTGCAAGAATGTCTCAGAAGGACTCAAGAGGGAGAAAGAAAGAGAAAATGACCGTCACTTTGCAAGCCTGGGTCCCCACGAAACCGTGCCGGTTCGGCTGCAGAGTCAGGGTCCGGGAGTCCCCTGCGGTCCCAGAGTCCTGACTGCAGGGAGCACAGAGCTCTGCGAGATGTCTGCGCCAGACATCTCGAGACCGATTGATCTCTTGGGTGACGATACGATACTTGCCTCGCAGACGC	COSV100906504	COSS1780128	Twist (Oligo pools)	200	GCGTCTGCGAGGCAAGTATCG	CACTCCTGCTGTTGCAAGAATGT	66.5	16	GCTAATACGACTCACTATAGAGATGTCTGGCGCAGAC	CACTCCTGCTGTTGCAAGAATGT	63	25
435	Single nucleotide mutant	DKK1 5'UTR 52 C>U	DKK 1.00	ENST00000373970.4	chr10	52314281	52314434	GCAGAGCUCUGUGCUCCCUGCAGUCAGGACUCUGGGACCGCAGGGGGCUCCUGGACCCUGACUCUGCAGCCGAACCGGCACGGUUUCGUGGGGACCCAGGCUUGCAAAGUGACGGUCAUUUUCUCUUUCUUUCUCCCUCUUGAGUCCUUCUGAG	GAGAUGUCUGGCGCAGACAUCUC	ACAUUCUUGCAACAGCAGGAGUG	GAGAUGUCUGGCGCAGACAUCUCGCAGAGCUCUGUGCUCCCUGCAGUCAGGACUCUGGGACCGCAGGGGGCUCCUGGACCCUGACUCUGCAGCCGAACCGGCACGGUUUCGUGGGGACCCAGGCUUGCAAAGUGACGGUCAUUUUCUCUUUCUUUCUCCCUCUUGAGUCCUUCUGAGACAUUCUUGCAACAGCAGGAGUG	GCGUCUGCGAGGCAAGUAUCG	CACTCCTGCTGTTGCAAGAATGTCTCAGAAGGACTCAAGAGGGAGAAAGAAAGAGAAAATGACCGTCACTTTGCAAGCCTGGGTCCCCACGAAACCGTGCCGGTTCGGCTGCAGAGTCAGGGTCCAGGAGCCCCCTGCGGTCCCAGAGTCCTGACTGCAGGGAGCACAGAGCTCTGCGAGATGTCTGCGCCAGACATCTCGAGACCGATTGATCTCTTGGGTGACGATACGATACTTGCCTCGCAGACGC	COSV64760069	COSS2658331	Twist (Oligo pools)	200	GCGTCTGCGAGGCAAGTATCG	CACTCCTGCTGTTGCAAGAATGT	66.5	16	GCTAATACGACTCACTATAGAGATGTCTGGCGCAGAC	CACTCCTGCTGTTGCAAGAATGT	63	25
436	Single nucleotide mutant	DKK1 5'UTR 72 G>A	DKK 1.00	ENST00000373970.4	chr10	52314281	52314434	GCAGAGCUCUGUGCUCCCUGCAGUCAGGACUCUGGGACCGCAGGGGGCUCCCGGACCCUGACUCUGCAGCCAAACCGGCACGGUUUCGUGGGGACCCAGGCUUGCAAAGUGACGGUCAUUUUCUCUUUCUUUCUCCCUCUUGAGUCCUUCUGAG	GAGAUGUCUGGCGCAGACAUCUC	ACAUUCUUGCAACAGCAGGAGUG	GAGAUGUCUGGCGCAGACAUCUCGCAGAGCUCUGUGCUCCCUGCAGUCAGGACUCUGGGACCGCAGGGGGCUCCCGGACCCUGACUCUGCAGCCAAACCGGCACGGUUUCGUGGGGACCCAGGCUUGCAAAGUGACGGUCAUUUUCUCUUUCUUUCUCCCUCUUGAGUCCUUCUGAGACAUUCUUGCAACAGCAGGAGUG	GCGUCUGCGAGGCAAGUAUCG	CACTCCTGCTGTTGCAAGAATGTCTCAGAAGGACTCAAGAGGGAGAAAGAAAGAGAAAATGACCGTCACTTTGCAAGCCTGGGTCCCCACGAAACCGTGCCGGTTTGGCTGCAGAGTCAGGGTCCGGGAGCCCCCTGCGGTCCCAGAGTCCTGACTGCAGGGAGCACAGAGCTCTGCGAGATGTCTGCGCCAGACATCTCGAGACCGATTGATCTCTTGGGTGACGATACGATACTTGCCTCGCAGACGC	COSV100906565	COSS2198302	Twist (Oligo pools)	200	GCGTCTGCGAGGCAAGTATCG	CACTCCTGCTGTTGCAAGAATGT	66.5	16	GCTAATACGACTCACTATAGAGATGTCTGGCGCAGAC	CACTCCTGCTGTTGCAAGAATGT	63	25
437	Single nucleotide mutant	DKK1 5'UTR 73 A>C	DKK 1.00	ENST00000373970.4	chr10	52314281	52314434	GCAGAGCUCUGUGCUCCCUGCAGUCAGGACUCUGGGACCGCAGGGGGCUCCCGGACCCUGACUCUGCAGCCGCACCGGCACGGUUUCGUGGGGACCCAGGCUUGCAAAGUGACGGUCAUUUUCUCUUUCUUUCUCCCUCUUGAGUCCUUCUGAG	GAGAUGUCUGGCGCAGACAUCUC	ACAUUCUUGCAACAGCAGGAGUG	GAGAUGUCUGGCGCAGACAUCUCGCAGAGCUCUGUGCUCCCUGCAGUCAGGACUCUGGGACCGCAGGGGGCUCCCGGACCCUGACUCUGCAGCCGCACCGGCACGGUUUCGUGGGGACCCAGGCUUGCAAAGUGACGGUCAUUUUCUCUUUCUUUCUCCCUCUUGAGUCCUUCUGAGACAUUCUUGCAACAGCAGGAGUG	GCGUCUGCGAGGCAAGUAUCG	CACTCCTGCTGTTGCAAGAATGTCTCAGAAGGACTCAAGAGGGAGAAAGAAAGAGAAAATGACCGTCACTTTGCAAGCCTGGGTCCCCACGAAACCGTGCCGGTGCGGCTGCAGAGTCAGGGTCCGGGAGCCCCCTGCGGTCCCAGAGTCCTGACTGCAGGGAGCACAGAGCTCTGCGAGATGTCTGCGCCAGACATCTCGAGACCGATTGATCTCTTGGGTGACGATACGATACTTGCCTCGCAGACGC	COSV100906516	COSS2197873	Twist (Oligo pools)	200	GCGTCTGCGAGGCAAGTATCG	CACTCCTGCTGTTGCAAGAATGT	66.5	16	GCTAATACGACTCACTATAGAGATGTCTGGCGCAGAC	CACTCCTGCTGTTGCAAGAATGT	63	25
438	Single nucleotide mutant	DKK1 5'UTR 78 G>A	DKK 1.00	ENST00000373970.4	chr10	52314281	52314434	GCAGAGCUCUGUGCUCCCUGCAGUCAGGACUCUGGGACCGCAGGGGGCUCCCGGACCCUGACUCUGCAGCCGAACCGACACGGUUUCGUGGGGACCCAGGCUUGCAAAGUGACGGUCAUUUUCUCUUUCUUUCUCCCUCUUGAGUCCUUCUGAG	GAGAUGUCUGGCGCAGACAUCUC	ACAUUCUUGCAACAGCAGGAGUG	GAGAUGUCUGGCGCAGACAUCUCGCAGAGCUCUGUGCUCCCUGCAGUCAGGACUCUGGGACCGCAGGGGGCUCCCGGACCCUGACUCUGCAGCCGAACCGACACGGUUUCGUGGGGACCCAGGCUUGCAAAGUGACGGUCAUUUUCUCUUUCUUUCUCCCUCUUGAGUCCUUCUGAGACAUUCUUGCAACAGCAGGAGUG	GCGUCUGCGAGGCAAGUAUCG	CACTCCTGCTGTTGCAAGAATGTCTCAGAAGGACTCAAGAGGGAGAAAGAAAGAGAAAATGACCGTCACTTTGCAAGCCTGGGTCCCCACGAAACCGTGTCGGTTCGGCTGCAGAGTCAGGGTCCGGGAGCCCCCTGCGGTCCCAGAGTCCTGACTGCAGGGAGCACAGAGCTCTGCGAGATGTCTGCGCCAGACATCTCGAGACCGATTGATCTCTTGGGTGACGATACGATACTTGCCTCGCAGACGC	COSV100906480	COSS2197904	Twist (Oligo pools)	200	GCGTCTGCGAGGCAAGTATCG	CACTCCTGCTGTTGCAAGAATGT	66.5	16	GCTAATACGACTCACTATAGAGATGTCTGGCGCAGAC	CACTCCTGCTGTTGCAAGAATGT	63	25
439	Single nucleotide mutant	DKK1 5'UTR 116 U>C	DKK 1.00	ENST00000373970.4	chr10	52314281	52314434	GCAGAGCUCUGUGCUCCCUGCAGUCAGGACUCUGGGACCGCAGGGGGCUCCCGGACCCUGACUCUGCAGCCGAACCGGCACGGUUUCGUGGGGACCCAGGCUUGCAAAGUGACGGCCAUUUUCUCUUUCUUUCUCCCUCUUGAGUCCUUCUGAG	GAGAUGUCUGGCGCAGACAUCUC	ACAUUCUUGCAACAGCAGGAGUG	GAGAUGUCUGGCGCAGACAUCUCGCAGAGCUCUGUGCUCCCUGCAGUCAGGACUCUGGGACCGCAGGGGGCUCCCGGACCCUGACUCUGCAGCCGAACCGGCACGGUUUCGUGGGGACCCAGGCUUGCAAAGUGACGGCCAUUUUCUCUUUCUUUCUCCCUCUUGAGUCCUUCUGAGACAUUCUUGCAACAGCAGGAGUG	GCGUCUGCGAGGCAAGUAUCG	CACTCCTGCTGTTGCAAGAATGTCTCAGAAGGACTCAAGAGGGAGAAAGAAAGAGAAAATGGCCGTCACTTTGCAAGCCTGGGTCCCCACGAAACCGTGCCGGTTCGGCTGCAGAGTCAGGGTCCGGGAGCCCCCTGCGGTCCCAGAGTCCTGACTGCAGGGAGCACAGAGCTCTGCGAGATGTCTGCGCCAGACATCTCGAGACCGATTGATCTCTTGGGTGACGATACGATACTTGCCTCGCAGACGC	COSV64759928	COSS1783473	Twist (Oligo pools)	200	GCGTCTGCGAGGCAAGTATCG	CACTCCTGCTGTTGCAAGAATGT	66.5	16	GCTAATACGACTCACTATAGAGATGTCTGGCGCAGAC	CACTCCTGCTGTTGCAAGAATGT	63	25
440	Single nucleotide mutant	DKK1 5'UTR 119 U>G	DKK 1.00	ENST00000373970.4	chr10	52314281	52314434	GCAGAGCUCUGUGCUCCCUGCAGUCAGGACUCUGGGACCGCAGGGGGCUCCCGGACCCUGACUCUGCAGCCGAACCGGCACGGUUUCGUGGGGACCCAGGCUUGCAAAGUGACGGUCAGUUUCUCUUUCUUUCUCCCUCUUGAGUCCUUCUGAG	GAGAUGUCUGGCGCAGACAUCUC	ACAUUCUUGCAACAGCAGGAGUG	GAGAUGUCUGGCGCAGACAUCUCGCAGAGCUCUGUGCUCCCUGCAGUCAGGACUCUGGGACCGCAGGGGGCUCCCGGACCCUGACUCUGCAGCCGAACCGGCACGGUUUCGUGGGGACCCAGGCUUGCAAAGUGACGGUCAGUUUCUCUUUCUUUCUCCCUCUUGAGUCCUUCUGAGACAUUCUUGCAACAGCAGGAGUG	GCGUCUGCGAGGCAAGUAUCG	CACTCCTGCTGTTGCAAGAATGTCTCAGAAGGACTCAAGAGGGAGAAAGAAAGAGAAACTGACCGTCACTTTGCAAGCCTGGGTCCCCACGAAACCGTGCCGGTTCGGCTGCAGAGTCAGGGTCCGGGAGCCCCCTGCGGTCCCAGAGTCCTGACTGCAGGGAGCACAGAGCTCTGCGAGATGTCTGCGCCAGACATCTCGAGACCGATTGATCTCTTGGGTGACGATACGATACTTGCCTCGCAGACGC	COSV99059487	COSS2776289	Twist (Oligo pools)	200	GCGTCTGCGAGGCAAGTATCG	CACTCCTGCTGTTGCAAGAATGT	66.5	16	GCTAATACGACTCACTATAGAGATGTCTGGCGCAGAC	CACTCCTGCTGTTGCAAGAATGT	63	25
441	Single nucleotide mutant	DKK1 5'UTR 125 C>U	DKK 1.00	ENST00000373970.4	chr10	52314281	52314434	GCAGAGCUCUGUGCUCCCUGCAGUCAGGACUCUGGGACCGCAGGGGGCUCCCGGACCCUGACUCUGCAGCCGAACCGGCACGGUUUCGUGGGGACCCAGGCUUGCAAAGUGACGGUCAUUUUCUUUUUCUUUCUCCCUCUUGAGUCCUUCUGAG	GAGAUGUCUGGCGCAGACAUCUC	ACAUUCUUGCAACAGCAGGAGUG	GAGAUGUCUGGCGCAGACAUCUCGCAGAGCUCUGUGCUCCCUGCAGUCAGGACUCUGGGACCGCAGGGGGCUCCCGGACCCUGACUCUGCAGCCGAACCGGCACGGUUUCGUGGGGACCCAGGCUUGCAAAGUGACGGUCAUUUUCUUUUUCUUUCUCCCUCUUGAGUCCUUCUGAGACAUUCUUGCAACAGCAGGAGUG	GCGUCUGCGAGGCAAGUAUCG	CACTCCTGCTGTTGCAAGAATGTCTCAGAAGGACTCAAGAGGGAGAAAGAAAAAGAAAATGACCGTCACTTTGCAAGCCTGGGTCCCCACGAAACCGTGCCGGTTCGGCTGCAGAGTCAGGGTCCGGGAGCCCCCTGCGGTCCCAGAGTCCTGACTGCAGGGAGCACAGAGCTCTGCGAGATGTCTGCGCCAGACATCTCGAGACCGATTGATCTCTTGGGTGACGATACGATACTTGCCTCGCAGACGC	COSV64760757	COSS2634353	Twist (Oligo pools)	200	GCGTCTGCGAGGCAAGTATCG	CACTCCTGCTGTTGCAAGAATGT	66.5	16	GCTAATACGACTCACTATAGAGATGTCTGGCGCAGAC	CACTCCTGCTGTTGCAAGAATGT	63	25
442	Single nucleotide mutant	DKK1 5'UTR 131 U>C	DKK 1.00	ENST00000373970.4	chr10	52314281	52314434	GCAGAGCUCUGUGCUCCCUGCAGUCAGGACUCUGGGACCGCAGGGGGCUCCCGGACCCUGACUCUGCAGCCGAACCGGCACGGUUUCGUGGGGACCCAGGCUUGCAAAGUGACGGUCAUUUUCUCUUUCUCUCUCCCUCUUGAGUCCUUCUGAG	GAGAUGUCUGGCGCAGACAUCUC	ACAUUCUUGCAACAGCAGGAGUG	GAGAUGUCUGGCGCAGACAUCUCGCAGAGCUCUGUGCUCCCUGCAGUCAGGACUCUGGGACCGCAGGGGGCUCCCGGACCCUGACUCUGCAGCCGAACCGGCACGGUUUCGUGGGGACCCAGGCUUGCAAAGUGACGGUCAUUUUCUCUUUCUCUCUCCCUCUUGAGUCCUUCUGAGACAUUCUUGCAACAGCAGGAGUG	GCGUCUGCGAGGCAAGUAUCG	CACTCCTGCTGTTGCAAGAATGTCTCAGAAGGACTCAAGAGGGAGAGAGAAAGAGAAAATGACCGTCACTTTGCAAGCCTGGGTCCCCACGAAACCGTGCCGGTTCGGCTGCAGAGTCAGGGTCCGGGAGCCCCCTGCGGTCCCAGAGTCCTGACTGCAGGGAGCACAGAGCTCTGCGAGATGTCTGCGCCAGACATCTCGAGACCGATTGATCTCTTGGGTGACGATACGATACTTGCCTCGCAGACGC	COSV100906475	COSS2194805	Twist (Oligo pools)	200	GCGTCTGCGAGGCAAGTATCG	CACTCCTGCTGTTGCAAGAATGT	66.5	16	GCTAATACGACTCACTATAGAGATGTCTGGCGCAGAC	CACTCCTGCTGTTGCAAGAATGT	63	25
443	Single nucleotide mutant	DKK1 5'UTR 133 C>A	DKK 1.00	ENST00000373970.4	chr10	52314281	52314434	GCAGAGCUCUGUGCUCCCUGCAGUCAGGACUCUGGGACCGCAGGGGGCUCCCGGACCCUGACUCUGCAGCCGAACCGGCACGGUUUCGUGGGGACCCAGGCUUGCAAAGUGACGGUCAUUUUCUCUUUCUUUAUCCCUCUUGAGUCCUUCUGAG	GAGAUGUCUGGCGCAGACAUCUC	ACAUUCUUGCAACAGCAGGAGUG	GAGAUGUCUGGCGCAGACAUCUCGCAGAGCUCUGUGCUCCCUGCAGUCAGGACUCUGGGACCGCAGGGGGCUCCCGGACCCUGACUCUGCAGCCGAACCGGCACGGUUUCGUGGGGACCCAGGCUUGCAAAGUGACGGUCAUUUUCUCUUUCUUUAUCCCUCUUGAGUCCUUCUGAGACAUUCUUGCAACAGCAGGAGUG	GCGUCUGCGAGGCAAGUAUCG	CACTCCTGCTGTTGCAAGAATGTCTCAGAAGGACTCAAGAGGGATAAAGAAAGAGAAAATGACCGTCACTTTGCAAGCCTGGGTCCCCACGAAACCGTGCCGGTTCGGCTGCAGAGTCAGGGTCCGGGAGCCCCCTGCGGTCCCAGAGTCCTGACTGCAGGGAGCACAGAGCTCTGCGAGATGTCTGCGCCAGACATCTCGAGACCGATTGATCTCTTGGGTGACGATACGATACTTGCCTCGCAGACGC	COSV100906535	COSS2198284	Twist (Oligo pools)	200	GCGTCTGCGAGGCAAGTATCG	CACTCCTGCTGTTGCAAGAATGT	66.5	16	GCTAATACGACTCACTATAGAGATGTCTGGCGCAGAC	CACTCCTGCTGTTGCAAGAATGT	63	25
444	Single nucleotide mutant	DKK1 5'UTR 142 G>C	DKK 1.00	ENST00000373970.4	chr10	52314281	52314434	GCAGAGCUCUGUGCUCCCUGCAGUCAGGACUCUGGGACCGCAGGGGGCUCCCGGACCCUGACUCUGCAGCCGAACCGGCACGGUUUCGUGGGGACCCAGGCUUGCAAAGUGACGGUCAUUUUCUCUUUCUUUCUCCCUCUUCAGUCCUUCUGAG	GAGAUGUCUGGCGCAGACAUCUC	ACAUUCUUGCAACAGCAGGAGUG	GAGAUGUCUGGCGCAGACAUCUCGCAGAGCUCUGUGCUCCCUGCAGUCAGGACUCUGGGACCGCAGGGGGCUCCCGGACCCUGACUCUGCAGCCGAACCGGCACGGUUUCGUGGGGACCCAGGCUUGCAAAGUGACGGUCAUUUUCUCUUUCUUUCUCCCUCUUCAGUCCUUCUGAGACAUUCUUGCAACAGCAGGAGUG	GCGUCUGCGAGGCAAGUAUCG	CACTCCTGCTGTTGCAAGAATGTCTCAGAAGGACTGAAGAGGGAGAAAGAAAGAGAAAATGACCGTCACTTTGCAAGCCTGGGTCCCCACGAAACCGTGCCGGTTCGGCTGCAGAGTCAGGGTCCGGGAGCCCCCTGCGGTCCCAGAGTCCTGACTGCAGGGAGCACAGAGCTCTGCGAGATGTCTGCGCCAGACATCTCGAGACCGATTGATCTCTTGGGTGACGATACGATACTTGCCTCGCAGACGC	COSV100906530	COSS1781179	Twist (Oligo pools)	200	GCGTCTGCGAGGCAAGTATCG	CACTCCTGCTGTTGCAAGAATGT	66.5	16	GCTAATACGACTCACTATAGAGATGTCTGGCGCAGAC	CACTCCTGCTGTTGCAAGAATGT	63	25
445	Single nucleotide mutant	DKK1 5'UTR 146 C>U	DKK 1.00	ENST00000373970.4	chr10	52314281	52314434	GCAGAGCUCUGUGCUCCCUGCAGUCAGGACUCUGGGACCGCAGGGGGCUCCCGGACCCUGACUCUGCAGCCGAACCGGCACGGUUUCGUGGGGACCCAGGCUUGCAAAGUGACGGUCAUUUUCUCUUUCUUUCUCCCUCUUGAGUUCUUCUGAG	GAGAUGUCUGGCGCAGACAUCUC	ACAUUCUUGCAACAGCAGGAGUG	GAGAUGUCUGGCGCAGACAUCUCGCAGAGCUCUGUGCUCCCUGCAGUCAGGACUCUGGGACCGCAGGGGGCUCCCGGACCCUGACUCUGCAGCCGAACCGGCACGGUUUCGUGGGGACCCAGGCUUGCAAAGUGACGGUCAUUUUCUCUUUCUUUCUCCCUCUUGAGUUCUUCUGAGACAUUCUUGCAACAGCAGGAGUG	GCGUCUGCGAGGCAAGUAUCG	CACTCCTGCTGTTGCAAGAATGTCTCAGAAGAACTCAAGAGGGAGAAAGAAAGAGAAAATGACCGTCACTTTGCAAGCCTGGGTCCCCACGAAACCGTGCCGGTTCGGCTGCAGAGTCAGGGTCCGGGAGCCCCCTGCGGTCCCAGAGTCCTGACTGCAGGGAGCACAGAGCTCTGCGAGATGTCTGCGCCAGACATCTCGAGACCGATTGATCTCTTGGGTGACGATACGATACTTGCCTCGCAGACGC	COSV100906608	COSS2747486	Twist (Oligo pools)	200	GCGTCTGCGAGGCAAGTATCG	CACTCCTGCTGTTGCAAGAATGT	66.5	16	GCTAATACGACTCACTATAGAGATGTCTGGCGCAGAC	CACTCCTGCTGTTGCAAGAATGT	63	25
446	Single nucleotide mutant	NFKB2 5'UTR 38 G>U	NFKB2	ENST00000661543.1	chr10	102395705	102395959	AACUUUCCUGCCCCUUCCCCGGCCAAGCCCAACUCCGUAUCUCGCUCUCCACCGGAUCUCACCCGCCACACCCGGACAGGCGGCUGGAGGAGGCGGGCGUCUAAAAUUCUGGGAAGCAGAACCUGGCCGGAGCCACUAGACAGAGCCGGGCCUAGCCCAGAGAC	GAGAUGUCUGGCGCAGACAUCUC	ACAUUCUUGCAACAGCAGGAGUG	GAGAUGUCUGGCGCAGACAUCUCAACUUUCCUGCCCCUUCCCCGGCCAAGCCCAACUCCGUAUCUCGCUCUCCACCGGAUCUCACCCGCCACACCCGGACAGGCGGCUGGAGGAGGCGGGCGUCUAAAAUUCUGGGAAGCAGAACCUGGCCGGAGCCACUAGACAGAGCCGGGCCUAGCCCAGAGACACAUUCUUGCAACAGCAGGAGUG	GCGUCUGCGAGGCAAGUAUCG	CACTCCTGCTGTTGCAAGAATGTGTCTCTGGGCTAGGCCCGGCTCTGTCTAGTGGCTCCGGCCAGGTTCTGCTTCCCAGAATTTTAGACGCCCGCCTCCTCCAGCCGCCTGTCCGGGTGTGGCGGGTGAGATCCGGTGGAGAGCGAGATACGGAGTTGGGCTTGGCCGGGGAAGGGGCAGGAAAGTTGAGATGTCTGCGCCAGACATCTCGATCTCTTGGGTGACGATACGATACTTGCCTCGCAGACGC	COSV99502894	COSS2386204	Twist (Oligo pools)	210	GCGTCTGCGAGGCAAGTATCG	CACTCCTGCTGTTGCAAGAATGT	66.5	16	GCTAATACGACTCACTATAGAGATGTCTGGCGCAGAC	CACTCCTGCTGTTGCAAGAATGT	63	25
447	Single nucleotide mutant	NFKB2 5'UTR 97 G>U	NFKB2	ENST00000661543.1	chr10	102395705	102395959	AACUUUCCUGCCCCUUCCCCGGCCAAGCCCAACUCCGGAUCUCGCUCUCCACCGGAUCUCACCCGCCACACCCGGACAGGCGGCUGGAGGAGGCGGUCGUCUAAAAUUCUGGGAAGCAGAACCUGGCCGGAGCCACUAGACAGAGCCGGGCCUAGCCCAGAGAC	GAGAUGUCUGGCGCAGACAUCUC	ACAUUCUUGCAACAGCAGGAGUG	GAGAUGUCUGGCGCAGACAUCUCAACUUUCCUGCCCCUUCCCCGGCCAAGCCCAACUCCGGAUCUCGCUCUCCACCGGAUCUCACCCGCCACACCCGGACAGGCGGCUGGAGGAGGCGGUCGUCUAAAAUUCUGGGAAGCAGAACCUGGCCGGAGCCACUAGACAGAGCCGGGCCUAGCCCAGAGACACAUUCUUGCAACAGCAGGAGUG	GCGUCUGCGAGGCAAGUAUCG	CACTCCTGCTGTTGCAAGAATGTGTCTCTGGGCTAGGCCCGGCTCTGTCTAGTGGCTCCGGCCAGGTTCTGCTTCCCAGAATTTTAGACGACCGCCTCCTCCAGCCGCCTGTCCGGGTGTGGCGGGTGAGATCCGGTGGAGAGCGAGATCCGGAGTTGGGCTTGGCCGGGGAAGGGGCAGGAAAGTTGAGATGTCTGCGCCAGACATCTCGATCTCTTGGGTGACGATACGATACTTGCCTCGCAGACGC	COSV99502956	COSS1782392	Twist (Oligo pools)	210	GCGTCTGCGAGGCAAGTATCG	CACTCCTGCTGTTGCAAGAATGT	66.5	16	GCTAATACGACTCACTATAGAGATGTCTGGCGCAGAC	CACTCCTGCTGTTGCAAGAATGT	63	25
448	Single nucleotide mutant	NFKB2 5'UTR 150 G>A	NFKB2	ENST00000661543.1	chr10	102395705	102395959	AACUUUCCUGCCCCUUCCCCGGCCAAGCCCAACUCCGGAUCUCGCUCUCCACCGGAUCUCACCCGCCACACCCGGACAGGCGGCUGGAGGAGGCGGGCGUCUAAAAUUCUGGGAAGCAGAACCUGGCCGGAGCCACUAGACAGAGCCGGACCUAGCCCAGAGAC	GAGAUGUCUGGCGCAGACAUCUC	ACAUUCUUGCAACAGCAGGAGUG	GAGAUGUCUGGCGCAGACAUCUCAACUUUCCUGCCCCUUCCCCGGCCAAGCCCAACUCCGGAUCUCGCUCUCCACCGGAUCUCACCCGCCACACCCGGACAGGCGGCUGGAGGAGGCGGGCGUCUAAAAUUCUGGGAAGCAGAACCUGGCCGGAGCCACUAGACAGAGCCGGACCUAGCCCAGAGACACAUUCUUGCAACAGCAGGAGUG	GCGUCUGCGAGGCAAGUAUCG	CACTCCTGCTGTTGCAAGAATGTGTCTCTGGGCTAGGTCCGGCTCTGTCTAGTGGCTCCGGCCAGGTTCTGCTTCCCAGAATTTTAGACGCCCGCCTCCTCCAGCCGCCTGTCCGGGTGTGGCGGGTGAGATCCGGTGGAGAGCGAGATCCGGAGTTGGGCTTGGCCGGGGAAGGGGCAGGAAAGTTGAGATGTCTGCGCCAGACATCTCGATCTCTTGGGTGACGATACGATACTTGCCTCGCAGACGC	COSV99503050	COSS2198310	Twist (Oligo pools)	210	GCGTCTGCGAGGCAAGTATCG	CACTCCTGCTGTTGCAAGAATGT	66.5	16	GCTAATACGACTCACTATAGAGATGTCTGGCGCAGAC	CACTCCTGCTGTTGCAAGAATGT	63	25
449	Single nucleotide mutant	NFKB2 5'UTR 150 G>C	NFKB2	ENST00000661543.1	chr10	102395705	102395959	AACUUUCCUGCCCCUUCCCCGGCCAAGCCCAACUCCGGAUCUCGCUCUCCACCGGAUCUCACCCGCCACACCCGGACAGGCGGCUGGAGGAGGCGGGCGUCUAAAAUUCUGGGAAGCAGAACCUGGCCGGAGCCACUAGACAGAGCCGGCCCUAGCCCAGAGAC	GAGAUGUCUGGCGCAGACAUCUC	ACAUUCUUGCAACAGCAGGAGUG	GAGAUGUCUGGCGCAGACAUCUCAACUUUCCUGCCCCUUCCCCGGCCAAGCCCAACUCCGGAUCUCGCUCUCCACCGGAUCUCACCCGCCACACCCGGACAGGCGGCUGGAGGAGGCGGGCGUCUAAAAUUCUGGGAAGCAGAACCUGGCCGGAGCCACUAGACAGAGCCGGCCCUAGCCCAGAGACACAUUCUUGCAACAGCAGGAGUG	GCGUCUGCGAGGCAAGUAUCG	CACTCCTGCTGTTGCAAGAATGTGTCTCTGGGCTAGGGCCGGCTCTGTCTAGTGGCTCCGGCCAGGTTCTGCTTCCCAGAATTTTAGACGCCCGCCTCCTCCAGCCGCCTGTCCGGGTGTGGCGGGTGAGATCCGGTGGAGAGCGAGATCCGGAGTTGGGCTTGGCCGGGGAAGGGGCAGGAAAGTTGAGATGTCTGCGCCAGACATCTCGATCTCTTGGGTGACGATACGATACTTGCCTCGCAGACGC	COSV99503045	COSS2193432	Twist (Oligo pools)	210	GCGTCTGCGAGGCAAGTATCG	CACTCCTGCTGTTGCAAGAATGT	66.5	16	GCTAATACGACTCACTATAGAGATGTCTGGCGCAGAC	CACTCCTGCTGTTGCAAGAATGT	63	25
450	Single nucleotide mutant	TRIM8 5'UTR 46 A>C	TRIM8	ENST00000643721.2	chr10	102644479	102644617	GAAGGCGCUGCUGACUGAGCGACCGUCGGGGCCGGCUGGGGCCGGCGCUCGGGGCUCGGUGGGCCUACAGCGGCUCCGGACGGACCCCCGGGGCUGGGGAGUCGGGGAGGCCUGCCCCGGCCCCCUGCCCGCGGCCGCC	GAGAUGUCUGGCGCAGACAUCUC	ACAUUCUUGCAACAGCAGGAGUG	GAGAUGUCUGGCGCAGACAUCUCGAAGGCGCUGCUGACUGAGCGACCGUCGGGGCCGGCUGGGGCCGGCGCUCGGGGCUCGGUGGGCCUACAGCGGCUCCGGACGGACCCCCGGGGCUGGGGAGUCGGGGAGGCCUGCCCCGGCCCCCUGCCCGCGGCCGCCACAUUCUUGCAACAGCAGGAGUG	GCGUCUGCGAGGCAAGUAUCG	CACTCCTGCTGTTGCAAGAATGTGGCGGCCGCGGGCAGGGGGCCGGGGCAGGCCTCCCCGACTCCCCAGCCCCGGGGGTCCGTCCGGAGCCGCTGTAGGCCCACCGAGCCCCGAGCGCCGGCCCCAGCCGGCCCCGACGGTCGCTCAGTCAGCAGCGCCTTCGAGATGTCTGCGCCAGACATCTCATATATTCGTCTCGAGAGACCGATTGATCTCTTGGGTGACGATACGATACTTGCCTCGCAGACGC	COSV56662092	COSS2456765	Twist (Oligo pools)	185	GCGTCTGCGAGGCAAGTATCG	CACTCCTGCTGTTGCAAGAATGT	66.5	16	GCTAATACGACTCACTATAGAGATGTCTGGCGCAGAC	CACTCCTGCTGTTGCAAGAATGT	63	25
451	Single nucleotide mutant	TRIM8 5'UTR 84 A>G	TRIM8	ENST00000643721.2	chr10	102644479	102644617	GAAGGCGCUGCUGACUGAGCGACCGUCGGGGCCGGCUGGGGCCGGAGCUCGGGGCUCGGUGGGCCUACAGCGGCUCCGGACGGGCCCCCGGGGCUGGGGAGUCGGGGAGGCCUGCCCCGGCCCCCUGCCCGCGGCCGCC	GAGAUGUCUGGCGCAGACAUCUC	ACAUUCUUGCAACAGCAGGAGUG	GAGAUGUCUGGCGCAGACAUCUCGAAGGCGCUGCUGACUGAGCGACCGUCGGGGCCGGCUGGGGCCGGAGCUCGGGGCUCGGUGGGCCUACAGCGGCUCCGGACGGGCCCCCGGGGCUGGGGAGUCGGGGAGGCCUGCCCCGGCCCCCUGCCCGCGGCCGCCACAUUCUUGCAACAGCAGGAGUG	GCGUCUGCGAGGCAAGUAUCG	CACTCCTGCTGTTGCAAGAATGTGGCGGCCGCGGGCAGGGGGCCGGGGCAGGCCTCCCCGACTCCCCAGCCCCGGGGGCCCGTCCGGAGCCGCTGTAGGCCCACCGAGCCCCGAGCTCCGGCCCCAGCCGGCCCCGACGGTCGCTCAGTCAGCAGCGCCTTCGAGATGTCTGCGCCAGACATCTCATATATTCGTCTCGAGAGACCGATTGATCTCTTGGGTGACGATACGATACTTGCCTCGCAGACGC	COSV100193118	COSS2263178	Twist (Oligo pools)	185	GCGTCTGCGAGGCAAGTATCG	CACTCCTGCTGTTGCAAGAATGT	66.5	16	GCTAATACGACTCACTATAGAGATGTCTGGCGCAGAC	CACTCCTGCTGTTGCAAGAATGT	63	25
452	Single nucleotide mutant	TRIM8 5'UTR 121 C>G	TRIM8	ENST00000643721.2	chr10	102644479	102644617	GAAGGCGCUGCUGACUGAGCGACCGUCGGGGCCGGCUGGGGCCGGAGCUCGGGGCUCGGUGGGCCUACAGCGGCUCCGGACGGACCCCCGGGGCUGGGGAGUCGGGGAGGCCUGCCCCGGGCCCCUGCCCGCGGCCGCC	GAGAUGUCUGGCGCAGACAUCUC	ACAUUCUUGCAACAGCAGGAGUG	GAGAUGUCUGGCGCAGACAUCUCGAAGGCGCUGCUGACUGAGCGACCGUCGGGGCCGGCUGGGGCCGGAGCUCGGGGCUCGGUGGGCCUACAGCGGCUCCGGACGGACCCCCGGGGCUGGGGAGUCGGGGAGGCCUGCCCCGGGCCCCUGCCCGCGGCCGCCACAUUCUUGCAACAGCAGGAGUG	GCGUCUGCGAGGCAAGUAUCG	CACTCCTGCTGTTGCAAGAATGTGGCGGCCGCGGGCAGGGGCCCGGGGCAGGCCTCCCCGACTCCCCAGCCCCGGGGGTCCGTCCGGAGCCGCTGTAGGCCCACCGAGCCCCGAGCTCCGGCCCCAGCCGGCCCCGACGGTCGCTCAGTCAGCAGCGCCTTCGAGATGTCTGCGCCAGACATCTCATATATTCGTCTCGAGAGACCGATTGATCTCTTGGGTGACGATACGATACTTGCCTCGCAGACGC	COSV56661504	COSS1892137	Twist (Oligo pools)	185	GCGTCTGCGAGGCAAGTATCG	CACTCCTGCTGTTGCAAGAATGT	66.5	16	GCTAATACGACTCACTATAGAGATGTCTGGCGCAGAC	CACTCCTGCTGTTGCAAGAATGT	63	25
453	Single nucleotide mutant	TRIM8 5'UTR 122 C>G	TRIM8	ENST00000643721.2	chr10	102644479	102644617	GAAGGCGCUGCUGACUGAGCGACCGUCGGGGCCGGCUGGGGCCGGAGCUCGGGGCUCGGUGGGCCUACAGCGGCUCCGGACGGACCCCCGGGGCUGGGGAGUCGGGGAGGCCUGCCCCGGCGCCCUGCCCGCGGCCGCC	GAGAUGUCUGGCGCAGACAUCUC	ACAUUCUUGCAACAGCAGGAGUG	GAGAUGUCUGGCGCAGACAUCUCGAAGGCGCUGCUGACUGAGCGACCGUCGGGGCCGGCUGGGGCCGGAGCUCGGGGCUCGGUGGGCCUACAGCGGCUCCGGACGGACCCCCGGGGCUGGGGAGUCGGGGAGGCCUGCCCCGGCGCCCUGCCCGCGGCCGCCACAUUCUUGCAACAGCAGGAGUG	GCGUCUGCGAGGCAAGUAUCG	CACTCCTGCTGTTGCAAGAATGTGGCGGCCGCGGGCAGGGCGCCGGGGCAGGCCTCCCCGACTCCCCAGCCCCGGGGGTCCGTCCGGAGCCGCTGTAGGCCCACCGAGCCCCGAGCTCCGGCCCCAGCCGGCCCCGACGGTCGCTCAGTCAGCAGCGCCTTCGAGATGTCTGCGCCAGACATCTCATATATTCGTCTCGAGAGACCGATTGATCTCTTGGGTGACGATACGATACTTGCCTCGCAGACGC	COSV100193527	COSS2339875	Twist (Oligo pools)	185	GCGTCTGCGAGGCAAGTATCG	CACTCCTGCTGTTGCAAGAATGT	66.5	16	GCTAATACGACTCACTATAGAGATGTCTGGCGCAGAC	CACTCCTGCTGTTGCAAGAATGT	63	25
454	Single nucleotide mutant	PDCD4 5'UTR 100 G>U	PDCD4	ENST00000280154.12	chr10	110871928	110876027	AGAGACUCUCCGAGGCGGCGGCAGAGACAGAAGAGCGGGGUCGGGGCCGGCUGACCAGGAACCUGGGCGAGCAGCGGCGGGGGCCCGAGGGAUUCUGAAUGAAGAUUUCCAUUAGGUAAUUUGUUUAAUCAGUGCAAGCGAAAUUAAGGGAAA	GAGAUGUCUGGCGCAGACAUCUC	ACAUUCUUGCAACAGCAGGAGUG	GAGAUGUCUGGCGCAGACAUCUCAGAGACUCUCCGAGGCGGCGGCAGAGACAGAAGAGCGGGGUCGGGGCCGGCUGACCAGGAACCUGGGCGAGCAGCGGCGGGGGCCCGAGGGAUUCUGAAUGAAGAUUUCCAUUAGGUAAUUUGUUUAAUCAGUGCAAGCGAAAUUAAGGGAAAACAUUCUUGCAACAGCAGGAGUG	GCGUCUGCGAGGCAAGUAUCG	CACTCCTGCTGTTGCAAGAATGTTTTCCCTTAATTTCGCTTGCACTGATTAAACAAATTACCTAATGGAAATCTTCATTCAGAATCCCTCGGGCCCCCGCCGCTGCTCGCCCAGGTTCCTGGTCAGCCGGCCCCGACCCCGCTCTTCTGTCTCTGCCGCCGCCTCGGAGAGTCTCTGAGATGTCTGCGCCAGACATCTCAGAGACCGATTGATCTCTTGGGTGACGATACGATACTTGCCTCGCAGACGC	COSV99701177	COSS2121678	Twist (Oligo pools)	199	GCGTCTGCGAGGCAAGTATCG	CACTCCTGCTGTTGCAAGAATGT	66.5	16	GCTAATACGACTCACTATAGAGATGTCTGGCGCAGAC	CACTCCTGCTGTTGCAAGAATGT	63	25
455	Single nucleotide mutant	PDCD4 5'UTR 104 G>A	PDCD4	ENST00000280154.12	chr10	110871928	110876027	AGAGACUCUCCGAGGCGGCGGCAGAGACAGAAGAGCGGGGUCGGGGCCGGCUGACCAGGAACCUGGGCGAGCAGCGGCGGGGGCCCGAGGGAUUCUGAAGGAAAAUUUCCAUUAGGUAAUUUGUUUAAUCAGUGCAAGCGAAAUUAAGGGAAA	GAGAUGUCUGGCGCAGACAUCUC	ACAUUCUUGCAACAGCAGGAGUG	GAGAUGUCUGGCGCAGACAUCUCAGAGACUCUCCGAGGCGGCGGCAGAGACAGAAGAGCGGGGUCGGGGCCGGCUGACCAGGAACCUGGGCGAGCAGCGGCGGGGGCCCGAGGGAUUCUGAAGGAAAAUUUCCAUUAGGUAAUUUGUUUAAUCAGUGCAAGCGAAAUUAAGGGAAAACAUUCUUGCAACAGCAGGAGUG	GCGUCUGCGAGGCAAGUAUCG	CACTCCTGCTGTTGCAAGAATGTTTTCCCTTAATTTCGCTTGCACTGATTAAACAAATTACCTAATGGAAATTTTCCTTCAGAATCCCTCGGGCCCCCGCCGCTGCTCGCCCAGGTTCCTGGTCAGCCGGCCCCGACCCCGCTCTTCTGTCTCTGCCGCCGCCTCGGAGAGTCTCTGAGATGTCTGCGCCAGACATCTCAGAGACCGATTGATCTCTTGGGTGACGATACGATACTTGCCTCGCAGACGC	COSV99701275	COSS2121651	Twist (Oligo pools)	199	GCGTCTGCGAGGCAAGTATCG	CACTCCTGCTGTTGCAAGAATGT	66.5	16	GCTAATACGACTCACTATAGAGATGTCTGGCGCAGAC	CACTCCTGCTGTTGCAAGAATGT	63	25
456	Single nucleotide mutant	PDCD4 5'UTR 109 C>U	PDCD4	ENST00000280154.12	chr10	110871928	110876027	AGAGACUCUCCGAGGCGGCGGCAGAGACAGAAGAGCGGGGUCGGGGCCGGCUGACCAGGAACCUGGGCGAGCAGCGGCGGGGGCCCGAGGGAUUCUGAAGGAAGAUUUUCAUUAGGUAAUUUGUUUAAUCAGUGCAAGCGAAAUUAAGGGAAA	GAGAUGUCUGGCGCAGACAUCUC	ACAUUCUUGCAACAGCAGGAGUG	GAGAUGUCUGGCGCAGACAUCUCAGAGACUCUCCGAGGCGGCGGCAGAGACAGAAGAGCGGGGUCGGGGCCGGCUGACCAGGAACCUGGGCGAGCAGCGGCGGGGGCCCGAGGGAUUCUGAAGGAAGAUUUUCAUUAGGUAAUUUGUUUAAUCAGUGCAAGCGAAAUUAAGGGAAAACAUUCUUGCAACAGCAGGAGUG	GCGUCUGCGAGGCAAGUAUCG	CACTCCTGCTGTTGCAAGAATGTTTTCCCTTAATTTCGCTTGCACTGATTAAACAAATTACCTAATGAAAATCTTCCTTCAGAATCCCTCGGGCCCCCGCCGCTGCTCGCCCAGGTTCCTGGTCAGCCGGCCCCGACCCCGCTCTTCTGTCTCTGCCGCCGCCTCGGAGAGTCTCTGAGATGTCTGCGCCAGACATCTCAGAGACCGATTGATCTCTTGGGTGACGATACGATACTTGCCTCGCAGACGC	COSV99700863	COSS2121564	Twist (Oligo pools)	199	GCGTCTGCGAGGCAAGTATCG	CACTCCTGCTGTTGCAAGAATGT	66.5	16	GCTAATACGACTCACTATAGAGATGTCTGGCGCAGAC	CACTCCTGCTGTTGCAAGAATGT	63	25
457	Single nucleotide mutant	PDCD4 5'UTR 110 C>A	PDCD4	ENST00000280154.12	chr10	110871928	110876027	AGAGACUCUCCGAGGCGGCGGCAGAGACAGAAGAGCGGGGUCGGGGCCGGCUGACCAGGAACCUGGGCGAGCAGCGGCGGGGGCCCGAGGGAUUCUGAAGGAAGAUUUCAAUUAGGUAAUUUGUUUAAUCAGUGCAAGCGAAAUUAAGGGAAA	GAGAUGUCUGGCGCAGACAUCUC	ACAUUCUUGCAACAGCAGGAGUG	GAGAUGUCUGGCGCAGACAUCUCAGAGACUCUCCGAGGCGGCGGCAGAGACAGAAGAGCGGGGUCGGGGCCGGCUGACCAGGAACCUGGGCGAGCAGCGGCGGGGGCCCGAGGGAUUCUGAAGGAAGAUUUCAAUUAGGUAAUUUGUUUAAUCAGUGCAAGCGAAAUUAAGGGAAAACAUUCUUGCAACAGCAGGAGUG	GCGUCUGCGAGGCAAGUAUCG	CACTCCTGCTGTTGCAAGAATGTTTTCCCTTAATTTCGCTTGCACTGATTAAACAAATTACCTAATTGAAATCTTCCTTCAGAATCCCTCGGGCCCCCGCCGCTGCTCGCCCAGGTTCCTGGTCAGCCGGCCCCGACCCCGCTCTTCTGTCTCTGCCGCCGCCTCGGAGAGTCTCTGAGATGTCTGCGCCAGACATCTCAGAGACCGATTGATCTCTTGGGTGACGATACGATACTTGCCTCGCAGACGC	COSV99700785	COSS2121511	Twist (Oligo pools)	199	GCGTCTGCGAGGCAAGTATCG	CACTCCTGCTGTTGCAAGAATGT	66.5	16	GCTAATACGACTCACTATAGAGATGTCTGGCGCAGAC	CACTCCTGCTGTTGCAAGAATGT	63	25
458	Single nucleotide mutant	PDCD4 5'UTR 115 G>U	PDCD4	ENST00000280154.12	chr10	110871928	110876027	AGAGACUCUCCGAGGCGGCGGCAGAGACAGAAGAGCGGGGUCGGGGCCGGCUGACCAGGAACCUGGGCGAGCAGCGGCGGGGGCCCGAGGGAUUCUGAAGGAAGAUUUCCAUUAUGUAAUUUGUUUAAUCAGUGCAAGCGAAAUUAAGGGAAA	GAGAUGUCUGGCGCAGACAUCUC	ACAUUCUUGCAACAGCAGGAGUG	GAGAUGUCUGGCGCAGACAUCUCAGAGACUCUCCGAGGCGGCGGCAGAGACAGAAGAGCGGGGUCGGGGCCGGCUGACCAGGAACCUGGGCGAGCAGCGGCGGGGGCCCGAGGGAUUCUGAAGGAAGAUUUCCAUUAUGUAAUUUGUUUAAUCAGUGCAAGCGAAAUUAAGGGAAAACAUUCUUGCAACAGCAGGAGUG	GCGUCUGCGAGGCAAGUAUCG	CACTCCTGCTGTTGCAAGAATGTTTTCCCTTAATTTCGCTTGCACTGATTAAACAAATTACATAATGGAAATCTTCCTTCAGAATCCCTCGGGCCCCCGCCGCTGCTCGCCCAGGTTCCTGGTCAGCCGGCCCCGACCCCGCTCTTCTGTCTCTGCCGCCGCCTCGGAGAGTCTCTGAGATGTCTGCGCCAGACATCTCAGAGACCGATTGATCTCTTGGGTGACGATACGATACTTGCCTCGCAGACGC	COSV99701204	COSS2194829	Twist (Oligo pools)	199	GCGTCTGCGAGGCAAGTATCG	CACTCCTGCTGTTGCAAGAATGT	66.5	16	GCTAATACGACTCACTATAGAGATGTCTGGCGCAGAC	CACTCCTGCTGTTGCAAGAATGT	63	25
459	Single nucleotide mutant	PDCD4 5'UTR 140 G>A	PDCD4	ENST00000280154.12	chr10	110871928	110876027	AGAGACUCUCCGAGGCGGCGGCAGAGACAGAAGAGCGGGGUCGGGGCCGGCUGACCAGGAACCUGGGCGAGCAGCGGCGGGGGCCCGAGGGAUUCUGAAGGAAGAUUUCCAUUAGGUAAUUUGUUUAAUCAGUGCAAGCAAAAUUAAGGGAAA	GAGAUGUCUGGCGCAGACAUCUC	ACAUUCUUGCAACAGCAGGAGUG	GAGAUGUCUGGCGCAGACAUCUCAGAGACUCUCCGAGGCGGCGGCAGAGACAGAAGAGCGGGGUCGGGGCCGGCUGACCAGGAACCUGGGCGAGCAGCGGCGGGGGCCCGAGGGAUUCUGAAGGAAGAUUUCCAUUAGGUAAUUUGUUUAAUCAGUGCAAGCAAAAUUAAGGGAAAACAUUCUUGCAACAGCAGGAGUG	GCGUCUGCGAGGCAAGUAUCG	CACTCCTGCTGTTGCAAGAATGTTTTCCCTTAATTTTGCTTGCACTGATTAAACAAATTACCTAATGGAAATCTTCCTTCAGAATCCCTCGGGCCCCCGCCGCTGCTCGCCCAGGTTCCTGGTCAGCCGGCCCCGACCCCGCTCTTCTGTCTCTGCCGCCGCCTCGGAGAGTCTCTGAGATGTCTGCGCCAGACATCTCAGAGACCGATTGATCTCTTGGGTGACGATACGATACTTGCCTCGCAGACGC	COSV54522947	COSS2658250	Twist (Oligo pools)	199	GCGTCTGCGAGGCAAGTATCG	CACTCCTGCTGTTGCAAGAATGT	66.5	16	GCTAATACGACTCACTATAGAGATGTCTGGCGCAGAC	CACTCCTGCTGTTGCAAGAATGT	63	25
460	Single nucleotide mutant	PDCD4 5'UTR 152 A>C	PDCD4	ENST00000280154.12	chr10	110871928	110876027	AGAGACUCUCCGAGGCGGCGGCAGAGACAGAAGAGCGGGGUCGGGGCCGGCUGACCAGGAACCUGGGCGAGCAGCGGCGGGGGCCCGAGGGAUUCUGAAGGAAGAUUUCCAUUAGGUAAUUUGUUUAAUCAGUGCAAGCGAAAUUAAGGGACA	GAGAUGUCUGGCGCAGACAUCUC	ACAUUCUUGCAACAGCAGGAGUG	GAGAUGUCUGGCGCAGACAUCUCAGAGACUCUCCGAGGCGGCGGCAGAGACAGAAGAGCGGGGUCGGGGCCGGCUGACCAGGAACCUGGGCGAGCAGCGGCGGGGGCCCGAGGGAUUCUGAAGGAAGAUUUCCAUUAGGUAAUUUGUUUAAUCAGUGCAAGCGAAAUUAAGGGACAACAUUCUUGCAACAGCAGGAGUG	GCGUCUGCGAGGCAAGUAUCG	CACTCCTGCTGTTGCAAGAATGTTGTCCCTTAATTTCGCTTGCACTGATTAAACAAATTACCTAATGGAAATCTTCCTTCAGAATCCCTCGGGCCCCCGCCGCTGCTCGCCCAGGTTCCTGGTCAGCCGGCCCCGACCCCGCTCTTCTGTCTCTGCCGCCGCCTCGGAGAGTCTCTGAGATGTCTGCGCCAGACATCTCAGAGACCGATTGATCTCTTGGGTGACGATACGATACTTGCCTCGCAGACGC	COSV99700836	COSS1783473	Twist (Oligo pools)	199	GCGTCTGCGAGGCAAGTATCG	CACTCCTGCTGTTGCAAGAATGT	66.5	16	GCTAATACGACTCACTATAGAGATGTCTGGCGCAGAC	CACTCCTGCTGTTGCAAGAATGT	63	25
461	Single nucleotide mutant	WDR11 5'UTR 1 A>G	WDR11	ENST00000263461.11	chr10	120851362	120851420	GCAGUGUCCGCCGCUUCCUGGUUGCGGGUCAGCGCCCAGGUCCUGGGCUGGCCGCCGGG	GAGAUGUCUGGCGCAGACAUCUC	ACAUUCUUGCAACAGCAGGAGUG	GAGAUGUCUGGCGCAGACAUCUCGCAGUGUCCGCCGCUUCCUGGUUGCGGGUCAGCGCCCAGGUCCUGGGCUGGCCGCCGGGACAUUCUUGCAACAGCAGGAGUG	GCGUCUGCGAGGCAAGUAUCG	CACTCCTGCTGTTGCAAGAATGTCCCGGCGGCCAGCCCAGGACCTGGGCGCTGACCCGCAACCAGGAAGCGGCGGACACTGCGAGATGTCTGCGCCAGACATCTCTAGTTGCCCTGAAAGGTTTTACAGCATTGTTGAGGCGGGGTAACTGCGTTTACCCGCCATCCGCACATGCCACCCTCCAGATATATTCGTCTCGAGAGACCGATTGATCTCTTGGGTGACGATACGATACTTGCCTCGCAGACGC	COSV54787329	COSS2467301	Twist (Oligo pools)	105	GCGTCTGCGAGGCAAGTATCG	CACTCCTGCTGTTGCAAGAATGT	66.5	16	GCTAATACGACTCACTATAGAGATGTCTGGCGCAGAC	CACTCCTGCTGTTGCAAGAATGT	63	25
462	Single nucleotide mutant	WDR11 5'UTR 30 C>U	WDR11	ENST00000263461.11	chr10	120851362	120851420	ACAGUGUCCGCCGCUUCCUGGUUGCGGGUUAGCGCCCAGGUCCUGGGCUGGCCGCCGGG	GAGAUGUCUGGCGCAGACAUCUC	ACAUUCUUGCAACAGCAGGAGUG	GAGAUGUCUGGCGCAGACAUCUCACAGUGUCCGCCGCUUCCUGGUUGCGGGUUAGCGCCCAGGUCCUGGGCUGGCCGCCGGGACAUUCUUGCAACAGCAGGAGUG	GCGUCUGCGAGGCAAGUAUCG	CACTCCTGCTGTTGCAAGAATGTCCCGGCGGCCAGCCCAGGACCTGGGCGCTAACCCGCAACCAGGAAGCGGCGGACACTGTGAGATGTCTGCGCCAGACATCTCTAGTTGCCCTGAAAGGTTTTACAGCATTGTTGAGGCGGGGTAACTGCGTTTACCCGCCATCCGCACATGCCACCCTCCAGATATATTCGTCTCGAGAGACCGATTGATCTCTTGGGTGACGATACGATACTTGCCTCGCAGACGC	COSV54789628	COSS2746826	Twist (Oligo pools)	105	GCGTCTGCGAGGCAAGTATCG	CACTCCTGCTGTTGCAAGAATGT	66.5	16	GCTAATACGACTCACTATAGAGATGTCTGGCGCAGAC	CACTCCTGCTGTTGCAAGAATGT	63	25
463	Single nucleotide mutant	WDR11 5'UTR 45 G>U	WDR11	ENST00000263461.11	chr10	120851362	120851420	ACAGUGUCCGCCGCUUCCUGGUUGCGGGUCAGCGCCCAGGUCCUUGGCUGGCCGCCGGG	GAGAUGUCUGGCGCAGACAUCUC	ACAUUCUUGCAACAGCAGGAGUG	GAGAUGUCUGGCGCAGACAUCUCACAGUGUCCGCCGCUUCCUGGUUGCGGGUCAGCGCCCAGGUCCUUGGCUGGCCGCCGGGACAUUCUUGCAACAGCAGGAGUG	GCGUCUGCGAGGCAAGUAUCG	CACTCCTGCTGTTGCAAGAATGTCCCGGCGGCCAGCCAAGGACCTGGGCGCTGACCCGCAACCAGGAAGCGGCGGACACTGTGAGATGTCTGCGCCAGACATCTCTAGTTGCCCTGAAAGGTTTTACAGCATTGTTGAGGCGGGGTAACTGCGTTTACCCGCCATCCGCACATGCCACCCTCCAGATATATTCGTCTCGAGAGACCGATTGATCTCTTGGGTGACGATACGATACTTGCCTCGCAGACGC	COSV99677089	COSS2194835	Twist (Oligo pools)	105	GCGTCTGCGAGGCAAGTATCG	CACTCCTGCTGTTGCAAGAATGT	66.5	16	GCTAATACGACTCACTATAGAGATGTCTGGCGCAGAC	CACTCCTGCTGTTGCAAGAATGT	63	25
464	Single nucleotide mutant	WDR11 5'UTR 52 C>G	WDR11	ENST00000263461.11	chr10	120851362	120851420	ACAGUGUCCGCCGCUUCCUGGUUGCGGGUCAGCGCCCAGGUCCUGGGCUGGGCGCCGGG	GAGAUGUCUGGCGCAGACAUCUC	ACAUUCUUGCAACAGCAGGAGUG	GAGAUGUCUGGCGCAGACAUCUCACAGUGUCCGCCGCUUCCUGGUUGCGGGUCAGCGCCCAGGUCCUGGGCUGGGCGCCGGGACAUUCUUGCAACAGCAGGAGUG	GCGUCUGCGAGGCAAGUAUCG	CACTCCTGCTGTTGCAAGAATGTCCCGGCGCCCAGCCCAGGACCTGGGCGCTGACCCGCAACCAGGAAGCGGCGGACACTGTGAGATGTCTGCGCCAGACATCTCTAGTTGCCCTGAAAGGTTTTACAGCATTGTTGAGGCGGGGTAACTGCGTTTACCCGCCATCCGCACATGCCACCCTCCAGATATATTCGTCTCGAGAGACCGATTGATCTCTTGGGTGACGATACGATACTTGCCTCGCAGACGC	COSV54784994	COSS2549395	Twist (Oligo pools)	105	GCGTCTGCGAGGCAAGTATCG	CACTCCTGCTGTTGCAAGAATGT	66.5	16	GCTAATACGACTCACTATAGAGATGTCTGGCGCAGAC	CACTCCTGCTGTTGCAAGAATGT	63	25
465	Single nucleotide mutant	TSPAN32 5'UTR 46 C>U	TSPAN32	ENST00000182290.9	chr11	2302013	2302149	AGGGCGAUGUUGACAGACAGACAGAGGGGCGGAUGCAGCCUACCUUCUGGGCAGUGAGCUGCGGUCUGAGGCCCCUGCCCAGCUGGAAACCACAGGGAGGGGAAGGGAGGGGAGGAGAGGAGAGGAGAGGAACCGUC	GAGAUGUCUGGCGCAGACAUCUC	ACAUUCUUGCAACAGCAGGAGUG	GAGAUGUCUGGCGCAGACAUCUCAGGGCGAUGUUGACAGACAGACAGAGGGGCGGAUGCAGCCUACCUUCUGGGCAGUGAGCUGCGGUCUGAGGCCCCUGCCCAGCUGGAAACCACAGGGAGGGGAAGGGAGGGGAGGAGAGGAGAGGAGAGGAACCGUCACAUUCUUGCAACAGCAGGAGUG	GCGUCUGCGAGGCAAGUAUCG	CACTCCTGCTGTTGCAAGAATGTGACGGTTCCTCTCCTCTCCTCTCCTCCCCTCCCTTCCCCTCCCTGTGGTTTCCAGCTGGGCAGGGGCCTCAGACCGCAGCTCACTGCCCAGAAGGTAGGCTGCATCCGCCCCTCTGTCTGTCTGTCAACATCGCCCTGAGATGTCTGCGCCAGACATCTCAGATATATTCGTCTCGAGAGACCGATTGATCTCTTGGGTGACGATACGATACTTGCCTCGCAGACGC	COSV105046660	COSS2869851	Twist (Oligo pools)	183	GCGTCTGCGAGGCAAGTATCG	CACTCCTGCTGTTGCAAGAATGT	66.5	16	GCTAATACGACTCACTATAGAGATGTCTGGCGCAGAC	CACTCCTGCTGTTGCAAGAATGT	63	25
466	Single nucleotide mutant	TSPAN32 5'UTR 51 G>A	TSPAN32	ENST00000182290.9	chr11	2302013	2302149	AGGGCGAUGUUGACAGACAGACAGAGGGGCGGAUGCAGCCUACCUCCUGGACAGUGAGCUGCGGUCUGAGGCCCCUGCCCAGCUGGAAACCACAGGGAGGGGAAGGGAGGGGAGGAGAGGAGAGGAGAGGAACCGUC	GAGAUGUCUGGCGCAGACAUCUC	ACAUUCUUGCAACAGCAGGAGUG	GAGAUGUCUGGCGCAGACAUCUCAGGGCGAUGUUGACAGACAGACAGAGGGGCGGAUGCAGCCUACCUCCUGGACAGUGAGCUGCGGUCUGAGGCCCCUGCCCAGCUGGAAACCACAGGGAGGGGAAGGGAGGGGAGGAGAGGAGAGGAGAGGAACCGUCACAUUCUUGCAACAGCAGGAGUG	GCGUCUGCGAGGCAAGUAUCG	CACTCCTGCTGTTGCAAGAATGTGACGGTTCCTCTCCTCTCCTCTCCTCCCCTCCCTTCCCCTCCCTGTGGTTTCCAGCTGGGCAGGGGCCTCAGACCGCAGCTCACTGTCCAGGAGGTAGGCTGCATCCGCCCCTCTGTCTGTCTGTCAACATCGCCCTGAGATGTCTGCGCCAGACATCTCAGATATATTCGTCTCGAGAGACCGATTGATCTCTTGGGTGACGATACGATACTTGCCTCGCAGACGC	COSV99477916	COSS2193260	Twist (Oligo pools)	183	GCGTCTGCGAGGCAAGTATCG	CACTCCTGCTGTTGCAAGAATGT	66.5	16	GCTAATACGACTCACTATAGAGATGTCTGGCGCAGAC	CACTCCTGCTGTTGCAAGAATGT	63	25
467	Single nucleotide mutant	TSPAN32 5'UTR 74 C>U	TSPAN32	ENST00000182290.9	chr11	2302013	2302149	AGGGCGAUGUUGACAGACAGACAGAGGGGCGGAUGCAGCCUACCUCCUGGGCAGUGAGCUGCGGUCUGAGGCCUCUGCCCAGCUGGAAACCACAGGGAGGGGAAGGGAGGGGAGGAGAGGAGAGGAGAGGAACCGUC	GAGAUGUCUGGCGCAGACAUCUC	ACAUUCUUGCAACAGCAGGAGUG	GAGAUGUCUGGCGCAGACAUCUCAGGGCGAUGUUGACAGACAGACAGAGGGGCGGAUGCAGCCUACCUCCUGGGCAGUGAGCUGCGGUCUGAGGCCUCUGCCCAGCUGGAAACCACAGGGAGGGGAAGGGAGGGGAGGAGAGGAGAGGAGAGGAACCGUCACAUUCUUGCAACAGCAGGAGUG	GCGUCUGCGAGGCAAGUAUCG	CACTCCTGCTGTTGCAAGAATGTGACGGTTCCTCTCCTCTCCTCTCCTCCCCTCCCTTCCCCTCCCTGTGGTTTCCAGCTGGGCAGAGGCCTCAGACCGCAGCTCACTGCCCAGGAGGTAGGCTGCATCCGCCCCTCTGTCTGTCTGTCAACATCGCCCTGAGATGTCTGCGCCAGACATCTCAGATATATTCGTCTCGAGAGACCGATTGATCTCTTGGGTGACGATACGATACTTGCCTCGCAGACGC	COSV99478453	COSS1783531	Twist (Oligo pools)	183	GCGTCTGCGAGGCAAGTATCG	CACTCCTGCTGTTGCAAGAATGT	66.5	16	GCTAATACGACTCACTATAGAGATGTCTGGCGCAGAC	CACTCCTGCTGTTGCAAGAATGT	63	25
468	Single nucleotide mutant	TSPAN32 5'UTR 91 C>A	TSPAN32	ENST00000182290.9	chr11	2302013	2302149	AGGGCGAUGUUGACAGACAGACAGAGGGGCGGAUGCAGCCUACCUCCUGGGCAGUGAGCUGCGGUCUGAGGCCCCUGCCCAGCUGGAAACAACAGGGAGGGGAAGGGAGGGGAGGAGAGGAGAGGAGAGGAACCGUC	GAGAUGUCUGGCGCAGACAUCUC	ACAUUCUUGCAACAGCAGGAGUG	GAGAUGUCUGGCGCAGACAUCUCAGGGCGAUGUUGACAGACAGACAGAGGGGCGGAUGCAGCCUACCUCCUGGGCAGUGAGCUGCGGUCUGAGGCCCCUGCCCAGCUGGAAACAACAGGGAGGGGAAGGGAGGGGAGGAGAGGAGAGGAGAGGAACCGUCACAUUCUUGCAACAGCAGGAGUG	GCGUCUGCGAGGCAAGUAUCG	CACTCCTGCTGTTGCAAGAATGTGACGGTTCCTCTCCTCTCCTCTCCTCCCCTCCCTTCCCCTCCCTGTTGTTTCCAGCTGGGCAGGGGCCTCAGACCGCAGCTCACTGCCCAGGAGGTAGGCTGCATCCGCCCCTCTGTCTGTCTGTCAACATCGCCCTGAGATGTCTGCGCCAGACATCTCAGATATATTCGTCTCGAGAGACCGATTGATCTCTTGGGTGACGATACGATACTTGCCTCGCAGACGC	COSV99478014	COSS2194747	Twist (Oligo pools)	183	GCGTCTGCGAGGCAAGTATCG	CACTCCTGCTGTTGCAAGAATGT	66.5	16	GCTAATACGACTCACTATAGAGATGTCTGGCGCAGAC	CACTCCTGCTGTTGCAAGAATGT	63	25
[truncated: 1,156 more rows]
