# Supplementary material for: Systematic identification of variant-specific RNA structure-small molecule interactions exemplified by RNA G-quadruplexes
Source: Nat Commun. 2026 Mar 19;17:2243. doi: 10.1038/s41467-026-70097-9 (PMC13002888; doi:10.1038/s41467-026-70097-9)
Supplement: Supplementary file 4 — Supplementary Data 2 [file 41467_2026_70097_MOESM4_ESM.xlsx]

## Sheet: Single RNA library (BIVID-MaP)
Figure	Name	Fwdprimer	RevPrimer	Target	Spacer	UniversalStemA	UniversalStemB	RNAsequence	ssDNAtemplate	DNA template source	Foward primer for amplification of dsDNA	Reverse primer for amplification of dsDNA	Annealing temperature (℃)	PCR cycles
Fig. 1e, f	G4 HIV-1 LTR	GAGAUGUCUGGCGCAGACAUCUC	CAAAUCGGGCUUCGGUCCGGUUC	CUGGGGACUUUCCAGGGAGGCGUGGCCUGGGCGGGACUGGGGAGUGGCGAGCCCUCAG	AAA	UUCAGC	GCUGAA	GAGAUGUCUGGCGCAGACAUCUCAAAUUCAGCCUGGGGACUUUCCAGGGAGGCGUGGCCUGGGCGGGACUGGGGAGUGGCGAGCCCUCAGGCUGAAAAACAAAUCGGGCUUCGGUCCGGUUC	GAACCGGACCGAAGCCCGATTTGTTTTTCAGCCTGAGGGCTCGCCACTCCCCAGTCCCGCCCAGGCCACGCCTCCCTGGAAAGTCCCCAGGCTGAATTTGAGATGTCTGCGCCAGACATCTC	Standard Oligo (Eurofin)	GCTAATACGACTCACTATAGAGATGTCTGGCGCAGACATCTC	GAACCGGACCGAAGCCCGATTTG	68	15
Fig. 1e, f	Loop GAAGGAAG	GAGAUGUCUGGCGCAGACAUCUC	CAAAUCGGGCUUCGGUCCGGUUC	CGACUAAAAGAAGGAAGGUGCUCAGUCG	AAA	UUCAGC	GCUGAA	GAGAUGUCUGGCGCAGACAUCUCAAAUUCAGCCGACUAAAAGAAGGAAGGUGCUCAGUCGGCUGAAAAACAAAUCGGGCUUCGGUCCGGUUC	GAACCGGACCGAAGCCCGATTTGTTTTTCAGCCGACTGAGCACCTTCCTTCTTTTAGTCGGCTGAATTTGAGATGTCTGCGCCAGACATCTC	Standard Oligo (Eurofin)	GCTAATACGACTCACTATAGAGATGTCTGGCGCAGACATCTC	GAACCGGACCGAAGCCCGATTTG	68	15
Fig. 2e	CD44 I8 WT	GAGAUGUCUGGCGCAGACAUCUC	CAAAUCGGGCUUCGGUCCGGUUC	GCUUUGGUGGUGGAAUGGUGCUAUGUGG	AAA	UUCAGC	GCUGAA	GAGAUGUCUGGCGCAGACAUCUCAAAUUCAGCGCUUUGGUGGUGGAAUGGUGCUAUGUGGGCUGAAAAACAAAUCGGGCUUCGGUCCGGUUC	GAACCGGACCGAAGCCCGATTTGTTTTTCAGCCCACATAGCACCATTCCACCACCAAAGCGCTGAATTTGAGATGTCTGCGCCAGACATCTC	Standard Oligo (Eurofin)	GCTAATACGACTCACTATAGAGATGTCTGGCGCAGACATCTC	GAACCGGACCGAAGCCCGATTTG	68	20
Fig. 2e	CD44 I8 Mut	GAGAUGUCUGGCGCAGACAUCUC	CAAAUCGGGCUUCGGUCCGGUUC	GCUUUGGUGGUGGAAUGAUGCUAUGUGG	AAA	UUCAGC	GCUGAA	GAGAUGUCUGGCGCAGACAUCUCAAAUUCAGCGCUUUGGUGGUGGAAUGAUGCUAUGUGGGCUGAAAAACAAAUCGGGCUUCGGUCCGGUUC	GAACCGGACCGAAGCCCGATTTGTTTTTCAGCCCACATAGCATCATTCCACCACCAAAGCGCTGAATTTGAGATGTCTGCGCCAGACATCTC	Standard Oligo (Eurofin)	GCTAATACGACTCACTATAGAGATGTCTGGCGCAGACATCTC	GAACCGGACCGAAGCCCGATTTG	68	20
The same sequecnes are used in DMS-MaPseq and SHAPE-MaP experiment
