# Supplementary material for: Systematic identification of variant-specific RNA structure-small molecule interactions exemplified by RNA G-quadruplexes
Source: Nat Commun. 2026 Mar 19;17:2243. doi: 10.1038/s41467-026-70097-9 (PMC13002888; doi:10.1038/s41467-026-70097-9)
Supplement: Supplementary file 5 — Supplementary Data 3 [file 41467_2026_70097_MOESM5_ESM.xlsx]

## Sheet: G4 and nonG4 containing library
Figure	Library template	Name	Category	Fwdprimer	RevPrimer	Target	Spacer	UniversalStemA	UniversalStemB	RNAsequence	ssDNAtemplate	DNA template source	Foward primer for amplification of dsDNA	Reverse primer for amplification of dsDNA	Annealing temperature	PCR cycles
Supplementayr Fig. 8c, d	G4 library	G4 HIV-1 LTR	G4	GAAGGUCUGAGCGGCGACCAAAUG	CAAAUCGGGCUUCGGUCCGGUUC	CUGGGGACUUUCCAGGGAGGCGUGGCCUGGGCGGGACUGGGGAGUGGCGAGCCCUCAG	AAA	UUCAGC	GCUGAA	GAAGGUCUGAGCGGCGACCAAAUGAAAUUCAGCCUGGGGACUUUCCAGGGAGGCGUGGCCUGGGCGGGACUGGGGAGUGGCGAGCCCUCAGGCUGAAAAACAAAUCGGGCUUCGGUCCGGUUC	GAACCGGACCGAAGCCCGATTTGTTTTTCAGCCTGAGGGCTCGCCACTCCCCAGTCCCGCCCAGGCCACGCCTCCCTGGAAAGTCCCCAGGCTGAATTTCATTTGGTCGCCGCTCAGACCTTC	oPools (IDT)	GCTAATACGACTCACTATAGGAAGGTCTGAGCGGCGACCAAATG	GAACCGGACCGAAGCCCGATTTG	68	15
Supplementayr Fig. 8c		G4 BCL2	G4	GAAGGUCUGAGCGGCGACCAAAUG	CAAAUCGGGCUUCGGUCCGGUUC	AGGGGGCCGUGGGGUGGGAGCUGGGG	AAA	UUCAGC	GCUGAA	GAAGGUCUGAGCGGCGACCAAAUGAAAUUCAGCAGGGGGCCGUGGGGUGGGAGCUGGGGGCUGAAAAACAAAUCGGGCUUCGGUCCGGUUC	GAACCGGACCGAAGCCCGATTTGTTTTTCAGCCCCCAGCTCCCACCCCACGGCCCCCTGCTGAATTTCATTTGGTCGCCGCTCAGACCTTC
Supplementayr Fig. 8c		G4 pre-mir-1229	G4	GAAGGUCUGAGCGGCGACCAAAUG	CAAAUCGGGCUUCGGUCCGGUUC	GGGUAGGGUUUGGGGGAGAGCGUGGGCUGGGGUUCAGGGACA	AAA	UUCAGC	GCUGAA	GAAGGUCUGAGCGGCGACCAAAUGAAAUUCAGCGGGUAGGGUUUGGGGGAGAGCGUGGGCUGGGGUUCAGGGACAGCUGAAAAACAAAUCGGGCUUCGGUCCGGUUC	GAACCGGACCGAAGCCCGATTTGTTTTTCAGCTGTCCCTGAACCCCAGCCCACGCTCTCCCCCAAACCCTACCCGCTGAATTTCATTTGGTCGCCGCTCAGACCTTC
Supplementayr Fig. 8c		G4 (UGGU)6	G4	GAAGGUCUGAGCGGCGACCAAAUG	CAAAUCGGGCUUCGGUCCGGUUC	AAUGGUUGGUUGGUUGGUUGGUUGGUUU	AAA	UUCAGC	GCUGAA	GAAGGUCUGAGCGGCGACCAAAUGAAAUUCAGCAAUGGUUGGUUGGUUGGUUGGUUGGUUUGCUGAAAAACAAAUCGGGCUUCGGUCCGGUUC	GAACCGGACCGAAGCCCGATTTGTTTTTCAGCAAACCAACCAACCAACCAACCAACCATTGCTGAATTTCATTTGGTCGCCGCTCAGACCTTC
Supplementayr Fig. 8c		G4 TERRA	G4	GAAGGUCUGAGCGGCGACCAAAUG	CAAAUCGGGCUUCGGUCCGGUUC	UUAGGGUUAGGGUUAGGGUUAGGG	AAA	UUCAGC	GCUGAA	GAAGGUCUGAGCGGCGACCAAAUGAAAUUCAGCUUAGGGUUAGGGUUAGGGUUAGGGGCUGAAAAACAAAUCGGGCUUCGGUCCGGUUC	GAACCGGACCGAAGCCCGATTTGTTTTTCAGCCCCTAACCCTAACCCTAACCCTAAGCTGAATTTCATTTGGTCGCCGCTCAGACCTTC
Supplementayr Fig. 8c		G4 VEGFmt	G4	GAAGGUCUGAGCGGCGACCAAAUG	CAAAUCGGGCUUCGGUCCGGUUC	CGGGGCGGGCCUUGGGCGGGGU	AAA	UUCAGC	GCUGAA	GAAGGUCUGAGCGGCGACCAAAUGAAAUUCAGCCGGGGCGGGCCUUGGGCGGGGUGCUGAAAAACAAAUCGGGCUUCGGUCCGGUUC	GAACCGGACCGAAGCCCGATTTGTTTTTCAGCACCCCGCCCAAGGCCCGCCCCGGCTGAATTTCATTTGGTCGCCGCTCAGACCTTC
Supplementayr Fig. 8c		G4 pre-mir-6850	G4 (without U)	GAAGGUCUGAGCGGCGACCAAAUG	CAAAUCGGGCUUCGGUCCGGUUC	CGGGGCGGGAGGGGAAGGGACGCCCG	AAA	UUCAGC	GCUGAA	GAAGGUCUGAGCGGCGACCAAAUGAAAUUCAGCCGGGGCGGGAGGGGAAGGGACGCCCGGCUGAAAAACAAAUCGGGCUUCGGUCCGGUUC	GAACCGGACCGAAGCCCGATTTGTTTTTCAGCCGGGCGTCCCTTCCCCTCCCGCCCCGGCTGAATTTCATTTGGTCGCCGCTCAGACCTTC
Supplementayr Fig. 8c		G-rich pre-mir-1229FL	G-rich	GAAGGUCUGAGCGGCGACCAAAUG	CAAAUCGGGCUUCGGUCCGGUUC	GGUGGGUAGGGUUUGGGGGAGAGCGUGGGCUGGGGUUCAGGGACACCCUCUCACCACUGCCCUCCCACAG	AAA	UUCAGC	GCUGAA	GAAGGUCUGAGCGGCGACCAAAUGAAAUUCAGCGGUGGGUAGGGUUUGGGGGAGAGCGUGGGCUGGGGUUCAGGGACACCCUCUCACCACUGCCCUCCCACAGGCUGAAAAACAAAUCGGGCUUCGGUCCGGUUC	GAACCGGACCGAAGCCCGATTTGTTTTTCAGCCTGTGGGAGGGCAGTGGTGAGAGGGTGTCCCTGAACCCCAGCCCACGCTCTCCCCCAAACCCTACCCACCGCTGAATTTCATTTGGTCGCCGCTCAGACCTTC
Supplementayr Fig. 8c		G-rich pre-mir-1234	G-rich	GAAGGUCUGAGCGGCGACCAAAUG	CAAAUCGGGCUUCGGUCCGGUUC	CGGGGGGGGCCCGGGGACGGCUUGGGCCUGCCUAGUCGG	AAA	UUCAGC	GCUGAA	GAAGGUCUGAGCGGCGACCAAAUGAAAUUCAGCCGGGGGGGGCCCGGGGACGGCUUGGGCCUGCCUAGUCGGGCUGAAAAACAAAUCGGGCUUCGGUCCGGUUC	GAACCGGACCGAAGCCCGATTTGTTTTTCAGCCCGACTAGGCAGGCCCAAGCCGTCCCCGGGCCCCCCCCGGCTGAATTTCATTTGGTCGCCGCTCAGACCTTC
Supplementayr Fig. 8c	NonG4 library	NonG4 pre-mir-518d	NonG4	GAAGGUCUGAGCGGCGACCAAAUG	CAAAUCGGGCUUCGGUCCGGUUC	UUCUGUUGUCUGAAAGAAACCAA	AAA	UUCAGC	GCUGAA	GAAGGUCUGAGCGGCGACCAAAUGAAAUUCAGCUUCUGUUGUCUGAAAGAAACCAAGCUGAAAAACAAAUCGGGCUUCGGUCCGGUUC	GAACCGGACCGAAGCCCGATTTGTTTTTCAGCTTGGTTTCTTTCAGACAACAGAAGCTGAATTTCATTTGGTCGCCGCTCAGACCTTC	oPools (IDT)	GCTAATACGACTCACTATAGGAAGGTCTGAGCGGCGACCAAATG	GAACCGGACCGAAGCCCGATTTG	68	15
Supplementayr Fig. 8c		NonG4 pre-mir-3129	NonG4	GAAGGUCUGAGCGGCGACCAAAUG	CAAAUCGGGCUUCGGUCCGGUUC	GUUUGCCUGUUAAUGAAUUCAAAC	AAA	UUCAGC	GCUGAA	GAAGGUCUGAGCGGCGACCAAAUGAAAUUCAGCGUUUGCCUGUUAAUGAAUUCAAACGCUGAAAAACAAAUCGGGCUUCGGUCCGGUUC	GAACCGGACCGAAGCCCGATTTGTTTTTCAGCGTTTGAATTCATTAACAGGCAAACGCTGAATTTCATTTGGTCGCCGCTCAGACCTTC
Supplementayr Fig. 8c		NonG4 pre-mir-299	NonG4	GAAGGUCUGAGCGGCGACCAAAUG	CAAAUCGGGCUUCGGUCCGGUUC	CAUACAUUUUGAAUAUGUAUG	AAA	UUCAGC	GCUGAA	GAAGGUCUGAGCGGCGACCAAAUGAAAUUCAGCCAUACAUUUUGAAUAUGUAUGGCUGAAAAACAAAUCGGGCUUCGGUCCGGUUC	GAACCGGACCGAAGCCCGATTTGTTTTTCAGCCATACATATTCAAAATGTATGGCTGAATTTCATTTGGTCGCCGCTCAGACCTTC
Supplementayr Fig. 8c		NonG4 pre-mir-4520-1	NonG4	GAAGGUCUGAGCGGCGACCAAAUG	CAAAUCGGGCUUCGGUCCGGUUC	CCAAAUCAGAAAAGGAUUUGG	AAA	UUCAGC	GCUGAA	GAAGGUCUGAGCGGCGACCAAAUGAAAUUCAGCCCAAAUCAGAAAAGGAUUUGGGCUGAAAAACAAAUCGGGCUUCGGUCCGGUUC	GAACCGGACCGAAGCCCGATTTGTTTTTCAGCCCAAATCCTTTTCTGATTTGGGCTGAATTTCATTTGGTCGCCGCTCAGACCTTC
Supplementayr Fig. 8c		NonG4 pre-mir-16-2	NonG4	GAAGGUCUGAGCGGCGACCAAAUG	CAAAUCGGGCUUCGGUCCGGUUC	UUGGCGUAGUGAAAUAUAUAUUAAACACCAA	AAA	UUCAGC	GCUGAA	GAAGGUCUGAGCGGCGACCAAAUGAAAUUCAGCUUGGCGUAGUGAAAUAUAUAUUAAACACCAAGCUGAAAAACAAAUCGGGCUUCGGUCCGGUUC	GAACCGGACCGAAGCCCGATTTGTTTTTCAGCTTGGTGTTTAATATATATTTCACTACGCCAAGCTGAATTTCATTTGGTCGCCGCTCAGACCTTC
Supplementayr Fig. 8c		NonG4 pre-mir-21	NonG4	GAAGGUCUGAGCGGCGACCAAAUG	CAAAUCGGGCUUCGGUCCGGUUC	GUUGACUGUUGAAUCUCAUGGCAAC	AAA	UUCAGC	GCUGAA	GAAGGUCUGAGCGGCGACCAAAUGAAAUUCAGCGUUGACUGUUGAAUCUCAUGGCAACGCUGAAAAACAAAUCGGGCUUCGGUCCGGUUC	GAACCGGACCGAAGCCCGATTTGTTTTTCAGCGTTGCCATGAGATTCAACAGTCAACGCTGAATTTCATTTGGTCGCCGCTCAGACCTTC
The same sequecnes are used in DMS-MaPseq and SHAPE-MaP experiment
