# Supplementary material for: Systematic identification of variant-specific RNA structure-small molecule interactions exemplified by RNA G-quadruplexes
Source: Nat Commun. 2026 Mar 19;17:2243. doi: 10.1038/s41467-026-70097-9 (PMC13002888; doi:10.1038/s41467-026-70097-9)
Supplement: Supplementary file 6 — Supplementary Data 4 [file 41467_2026_70097_MOESM6_ESM.xlsx]

## Sheet: RNA sequences (Gel shift assay)
Figure	Name	RNAsequence	RNA template source		Length	Gel	Fluorescence	Fluorescence detector
Fig. 1d	G4 HIV-1 LTR	AGCCUGGGGACUUUCCAGGGAGGCGUGGCCUGGGCGGGACUGGGGAGUGGCGAGCCCUCAGGCU	Sure guide RNA (Agilent)		64	16% denaturing polyacrylamide gel (prepared in TBE buffer with 20% formamide)	SYBR Gold	ChemiDoc Touch MP system (Bio-Rad)
Fig. 1d	Loop GAAGGAAG	/56-FAM/CGACUAAAAGAAGGAAGGUGCUCAGUCG	Synthetic RNA (Gene design)		28	15% Novex TBE Urea-Gel (Thermo Fisher Scientific)	FAM	Typhoon FLA 7000 (GE Healthcare)
Fig. 2e	CD44 G4 I8 WT	/56-FAM/AGCGCUUUGGUGGUGGAAUGGUGCUAUGUGGGCU	Synthetic RNA (Gene design)		34
Fig. 2e	CD44 G4 I8 Mut	/56-FAM/AGCGCUUUGGUGGUGGAAUGAUGCUAUGUGGGCU	Synthetic RNA (Gene design)		34
Supplementary Fig. 7, 27b, d	G4 (UGGU)6	5'-FAM-r(AGCUGGUUGGUUGGUUGGUUGGUUGGUGCU)-3'	Synthetic RNA (JBios)		30	16% denaturing polyacrylamide gel (prepared in TBE buffer with 20% formamide)		ChemiDoc Touch MP system (Bio-Rad)
Supplementary Fig. 7	G4 BCL2	5'-FAM-r(AGCAGGGGGCCGUGGGGUGGGAGCUGGGGGCU)-3'	Synthetic RNA (JBios)		32
Supplementary Fig. 7	G4 TERRA	5'-FAM-r(AGCUUAGGGUUAGGGUUAGGGUUAGGGGCU)-3'	Synthetic RNA (JBios)		30
Supplementary Fig. 7	G4 pre-mir-6850	5'-FAM-r(AGCCGGGGCGGGAGGGGAAGGGACGCCCGGCU)-3'	Synthetic RNA (JBios)		32
Supplementary Fig. 7	NonG4 pre-mir-518d	5'-FAM-r(AGCUUCUGUUGUCUGAAAGAAACCAAGCU)-3'	Synthetic RNA (JBios)		29
Supplementary Fig. 7	NonG4 pre-mir-3129	5'-FAM-r(AGCGUUUGCCUGUUAAUGAAUUCAAACGCU)-3'	Synthetic RNA (JBios)		30
Supplementary Fig. 7	NonG4 pre-mir-4520-1	5'-FAM-r(AGCCCAAAUCAGAAAAGGAUUUGGGCU)-3'	Synthetic RNA (JBios)		27
Supplementary Fig. 7	NonG4 pre-mir-299	5'-FAM-r(AGCCAUACAUUUUGAAUAUGUAUGGCU)-3'	Synthetic RNA (JBios)		27
