# Supplementary material for: Systematic identification of variant-specific RNA structure-small molecule interactions exemplified by RNA G-quadruplexes
Source: Nat Commun. 2026 Mar 19;17:2243. doi: 10.1038/s41467-026-70097-9 (PMC13002888; doi:10.1038/s41467-026-70097-9)
Supplement: Supplementary file 7 — Supplementary Data 5 [file 41467_2026_70097_MOESM7_ESM.xlsx]

## Sheet: RNA sequences (CD spectrum)
Figure	Name	RNAsequence	RNA soruce
Supplementary Fig. 14	CD44 G4 I8 WT	GCUUUGGUGGUGGAAUGGUGCUAUGUGG	RNA Oligo (IDT)
Supplementary Fig. 14	CD44 G4 I8 MUT	GCUUUGGUGGUGGAAUGAUGCUAUGUGG	RNA Oligo (IDT)
Fig. 4b	DAXX 5′ UTR Reference	GUAGUGGGGCCUGCGGUGGGAGUGGG	RNA Oligo (IDT)
Supplementary Fig. 21a	DAXX 5′ UTR 3 A>G	GUGGUGGGGCCUGCGGUGGGAGUGGG	RNA Oligo (IDT)
Supplementary Fig. 21a	DAXX 5′ UTR 18 G>A	GUAGUGGGGCCUGCGGUAGGAGUGGG	RNA Oligo (IDT)
Supplementary Fig. 21a	DAXX 5′ UTR 20 G>A	GUAGUGGGGCCUGCGGUGGAAGUGGG	RNA Oligo (IDT)
Fig. 4h	VPS53 5′ UTR Reference	UGGGUGGCGGCUGGA	RNA Oligo (IDT)
Supplementary Fig. 21c	VPS53 5′ UTR 78 U>A	UGGGUGGCGGCAGGA	RNA Oligo (IDT)
Supplementary Fig. 21b	ING2 5′ UTR Reference	GGAUGCGGAGGCGGCGGCGACGGCGCGGAUCGGCAGG	RNA Oligo (IDT)
Supplementary Fig. 21b	ING2 5′ UTR 128 G>A	GGAUGCGGAGGCGGCGGCGACGGCGCAGAUCGGCAGG	RNA Oligo (IDT)
Supplementary Fig. 21d	WDR11 5′ UTR Reference	ACAGUGUCCGCCGCUUCCUGGUUGCGGGUCAGCGCCCAGGUCCUGGGCUGGCCGCCGGG	RNA Oligo (IDT)
Supplementary Fig. 21d	WDR11 5′ UTR 52 C>G	ACAGUGUCCGCCGCUUCCUGGUUGCGGGUCAGCGCCCAGGUCCUGGGCUGGGCGCCGGG	RNA Oligo (IDT)
