# Supplementary material for: Systematic identification of variant-specific RNA structure-small molecule interactions exemplified by RNA G-quadruplexes
Source: Nat Commun. 2026 Mar 19;17:2243. doi: 10.1038/s41467-026-70097-9 (PMC13002888; doi:10.1038/s41467-026-70097-9)
Supplement: Supplementary file 8 — Supplementary Data 6 [file 41467_2026_70097_MOESM8_ESM.xlsx]

## Sheet: RNA sequences for AS-MS
	Name	Fwdprimer	RevPrimer	Target	Spacer	UniversalStemA	UniversalStemB	RNAsequence	ssDNAtemplate	Foward primer for amplification of dsDNA	Reverse primer for amplification of dsDNA	Annealing temperature (℃)	Cycle
Fig. 2f	CD44 G4 I8 WT	GAGAUGUCUGGCGCAGACAUCUC	CAAAUCGGGCUUCGGUCCGGUUC	GCUUUGGUGGUGGAAUGGUGCUAUGUGG	AAA	UUCAGC	GCUGAA	GAGAUGUCUGGCGCAGACAUCUCAAAUUCAGCGCUUUGGUGGUGGAAUGGUGCUAUGUGGGCUGAAAAACAAAUCGGGCUUCGGUCCGGUUC	Standard Oligo (Eurofins)	GCTAATACGACTCACTATAGAGATGTCTGGCGCAGAC	GAACCGGACCGAAGCCC	63	25
Fig. 2f	CD44 G4 I8 MUT	GAGAUGUCUGGCGCAGACAUCUC	CAAAUCGGGCUUCGGUCCGGUUC	GCUUUGGUGGUGGAAUGAUGCUAUGUGG	AAA	UUCAGC	GCUGAA	GAGAUGUCUGGCGCAGACAUCUCAAAUUCAGCGCUUUGGUGGUGGAAUGAUGCUAUGUGGGCUGAAAAACAAAUCGGGCUUCGGUCCGGUUC	Standard Oligo (Eurofins)	GCTAATACGACTCACTATAGAGATGTCTGGCGCAGAC	GAACCGGACCGAAGCCC	63	25
Fig. 3f	DAXX 5'UTR Reference	GAGAUGUCUGGCGCAGACAUCUC	ACAUUCUUGCAACAGCAGGAGUG	GUAGUGGGGCCUGCGGUGGGAGUGGGAAGGAAGGCGGAGGGAACCAUGCGAGGUUCUGAGAAUUGCGGCGAGGGUCGCCUCGAGAGACGGUUUCUGAGCAGGAAUUCUGAAAUCCCCACCACUUCCUCCCUCCGGGGGAUUUGAUCCCCU	-	-	-	GAGAUGUCUGGCGCAGACAUCUCGUAGUGGGGCCUGCGGUGGGAGUGGGAAGGAAGGCGGAGGGAACCAUGCGAGGUUCUGAGAAUUGCGGCGAGGGUCGCCUCGAGAGACGGUUUCUGAGCAGGAAUUCUGAAAUCCCCACCACUUCCUCCCUCCGGGGGAUUUGAUCCCCUACAUUCUUGCAACAGCAGGAGUG	Clonal gene (Twist)	GCTAATACGACTCACTATAGAGATGTCTGGCGCAGAC	CACTCCTGCTGTTGCAAGAATGT	63	25
Fig. 3f	DAXX 5'UTR 3 A>G	GAGAUGUCUGGCGCAGACAUCUC	ACAUUCUUGCAACAGCAGGAGUG	GUGGUGGGGCCUGCGGUGGGAGUGGGAAGGAAGGCGGAGGGAACCAUGCGAGGUUCUGAGAAUUGCGGCGAGGGUCGCCUCGAGAGACGGUUUCUGAGCAGGAAUUCUGAAAUCCCCACCACUUCCUCCCUCCGGGGGAUUUGAUCCCCU	-	-	-	GAGAUGUCUGGCGCAGACAUCUCGUGGUGGGGCCUGCGGUGGGAGUGGGAAGGAAGGCGGAGGGAACCAUGCGAGGUUCUGAGAAUUGCGGCGAGGGUCGCCUCGAGAGACGGUUUCUGAGCAGGAAUUCUGAAAUCCCCACCACUUCCUCCCUCCGGGGGAUUUGAUCCCCUACAUUCUUGCAACAGCAGGAGUG	Clonal gene (Twist)	GCTAATACGACTCACTATAGAGATGTCTGGCGCAGAC	CACTCCTGCTGTTGCAAGAATGT	63	25
Fig. 3f	DAXX 5'UTR 18 G>A	GAGAUGUCUGGCGCAGACAUCUC	ACAUUCUUGCAACAGCAGGAGUG	GUAGUGGGGCCUGCGGUAGGAGUGGGAAGGAAGGCGGAGGGAACCAUGCGAGGUUCUGAGAAUUGCGGCGAGGGUCGCCUCGAGAGACGGUUUCUGAGCAGGAAUUCUGAAAUCCCCACCACUUCCUCCCUCCGGGGGAUUUGAUCCCCU	-	-	-	GAGAUGUCUGGCGCAGACAUCUCGUAGUGGGGCCUGCGGUAGGAGUGGGAAGGAAGGCGGAGGGAACCAUGCGAGGUUCUGAGAAUUGCGGCGAGGGUCGCCUCGAGAGACGGUUUCUGAGCAGGAAUUCUGAAAUCCCCACCACUUCCUCCCUCCGGGGGAUUUGAUCCCCUACAUUCUUGCAACAGCAGGAGUG	Clonal gene (Twist)	GCTAATACGACTCACTATAGAGATGTCTGGCGCAGAC	CACTCCTGCTGTTGCAAGAATGT	63	25
Fig. 3f	DAXX 5'UTR 20 G>A	GAGAUGUCUGGCGCAGACAUCUC	ACAUUCUUGCAACAGCAGGAGUG	GUAGUGGGGCCUGCGGUGGAAGUGGGAAGGAAGGCGGAGGGAACCAUGCGAGGUUCUGAGAAUUGCGGCGAGGGUCGCCUCGAGAGACGGUUUCUGAGCAGGAAUUCUGAAAUCCCCACCACUUCCUCCCUCCGGGGGAUUUGAUCCCCU	-	-	-	GAGAUGUCUGGCGCAGACAUCUCGUAGUGGGGCCUGCGGUGGAAGUGGGAAGGAAGGCGGAGGGAACCAUGCGAGGUUCUGAGAAUUGCGGCGAGGGUCGCCUCGAGAGACGGUUUCUGAGCAGGAAUUCUGAAAUCCCCACCACUUCCUCCCUCCGGGGGAUUUGAUCCCCUACAUUCUUGCAACAGCAGGAGUG	Clonal gene (Twist)	GCTAATACGACTCACTATAGAGATGTCTGGCGCAGAC	CACTCCTGCTGTTGCAAGAATGT	63	25
Fig. 3f	DAXX 5'UTR 73 G>A	GAGAUGUCUGGCGCAGACAUCUC	ACAUUCUUGCAACAGCAGGAGUG	GUAGUGGGGCCUGCGGUGGGAGUGGGAAGGAAGGCGGAGGGAACCAUGCGAGGUUCUGAGAAUUGCGGCGAGAGUCGCCUCGAGAGACGGUUUCUGAGCAGGAAUUCUGAAAUCCCCACCACUUCCUCCCUCCGGGGGAUUUGAUCCCCU	-	-	-	GAGAUGUCUGGCGCAGACAUCUCGUAGUGGGGCCUGCGGUGGGAGUGGGAAGGAAGGCGGAGGGAACCAUGCGAGGUUCUGAGAAUUGCGGCGAGAGUCGCCUCGAGAGACGGUUUCUGAGCAGGAAUUCUGAAAUCCCCACCACUUCCUCCCUCCGGGGGAUUUGAUCCCCUACAUUCUUGCAACAGCAGGAGUG	Clonal gene (Twist)	GCTAATACGACTCACTATAGAGATGTCTGGCGCAGAC	CACTCCTGCTGTTGCAAGAATGT	63	25
Fig. 3f	DAXX 5'UTR 84 G>U	GAGAUGUCUGGCGCAGACAUCUC	ACAUUCUUGCAACAGCAGGAGUG	GUAGUGGGGCCUGCGGUGGGAGUGGGAAGGAAGGCGGAGGGAACCAUGCGAGGUUCUGAGAAUUGCGGCGAGGGUCGCCUCGAUAGACGGUUUCUGAGCAGGAAUUCUGAAAUCCCCACCACUUCCUCCCUCCGGGGGAUUUGAUCCCCU	-	-	-	GAGAUGUCUGGCGCAGACAUCUCGUAGUGGGGCCUGCGGUGGGAGUGGGAAGGAAGGCGGAGGGAACCAUGCGAGGUUCUGAGAAUUGCGGCGAGGGUCGCCUCGAUAGACGGUUUCUGAGCAGGAAUUCUGAAAUCCCCACCACUUCCUCCCUCCGGGGGAUUUGAUCCCCUACAUUCUUGCAACAGCAGGAGUG	Clonal gene (Twist)	GCTAATACGACTCACTATAGAGATGTCTGGCGCAGAC	CACTCCTGCTGTTGCAAGAATGT	63	25
Fig. 3f	ING2 5'UTR Reference	GAGAUGUCUGGCGCAGACAUCUC	ACAUUCUUGCAACAGCAGGAGUG	GAGCGCGGCCGUGCCCUCUCGAGCGGCUGCGGGGUCCCCGCGGCGCCGGGCUGCUGAGCUGAGGGCCCGCGGCGGCCGCGGCCGGUGCAUGUGCGGCUGCUGGAUGCGGAGGCGGCGGCGACGGCGCGGAUCGGCAGG	-	-	-	GAGAUGUCUGGCGCAGACAUCUCGAGCGCGGCCGUGCCCUCUCGAGCGGCUGCGGGGUCCCCGCGGCGCCGGGCUGCUGAGCUGAGGGCCCGCGGCGGCCGCGGCCGGUGCAUGUGCGGCUGCUGGAUGCGGAGGCGGCGGCGACGGCGCGGAUCGGCAGGACAUUCUUGCAACAGCAGGAGUG	Clonal gene (Twist)	GCTAATACGACTCACTATAGAGATGTCTGGCGCAGAC	CACTCCTGCTGTTGCAAGAATGT	63	25
Fig. 3f	ING2 5'UTR 128 G>A	GAGAUGUCUGGCGCAGACAUCUC	ACAUUCUUGCAACAGCAGGAGUG	GAGCGCGGCCGUGCCCUCUCGAGCGGCUGCGGGGUCCCCGCGGCGCCGGGCUGCUGAGCUGAGGGCCCGCGGCGGCCGCGGCCGGUGCAUGUGCGGCUGCUGGAUGCGGAGGCGGCGGCGACGGCGCAGAUCGGCAGG	-	-	-	GAGAUGUCUGGCGCAGACAUCUCGAGCGCGGCCGUGCCCUCUCGAGCGGCUGCGGGGUCCCCGCGGCGCCGGGCUGCUGAGCUGAGGGCCCGCGGCGGCCGCGGCCGGUGCAUGUGCGGCUGCUGGAUGCGGAGGCGGCGGCGACGGCGCAGAUCGGCAGGACAUUCUUGCAACAGCAGGAGUG	Clonal gene (Twist)	GCTAATACGACTCACTATAGAGATGTCTGGCGCAGAC	CACTCCTGCTGTTGCAAGAATGT	63	25
