# Supplementary material for: Systematic identification of variant-specific RNA structure-small molecule interactions exemplified by RNA G-quadruplexes
Source: Nat Commun. 2026 Mar 19;17:2243. doi: 10.1038/s41467-026-70097-9 (PMC13002888; doi:10.1038/s41467-026-70097-9)
Supplement: Supplementary file 9 — Supplementary Data 7 [file 41467_2026_70097_MOESM9_ESM.xlsx]

## Sheet: RNA sequences  (G4 sensing)
Figure	Name	Fwdprimer	RevPrimer	Target	RNAsequence	ssDNAtemplate	Foward primer for amplification of dsDNA	Reverse primer for amplification of dsDNA	RNA source
Fig. 4c	DAXX 5'UTR Reference	GAGAUGUCUGGCGCAGACAUCUC	ACAUUCUUGCAACAGCAGGAGUG	GUAGUGGGGCCUGCGGUGGGAGUGGGAAGGAAGGCGGAGGGAACCAUGCGAGGUUCUGAGAAUUGCGGCGAGGGUCGCCUCGAGAGACGGUUUCUGAGCAGGAAUUCUGAAAUCCCCACCACUUCCUCCCUCCGGGGGAUUUGAUCCCCU	GAGAUGUCUGGCGCAGACAUCUCGUAGUGGGGCCUGCGGUGGGAGUGGGAAGGAAGGCGGAGGGAACCAUGCGAGGUUCUGAGAAUUGCGGCGAGGGUCGCCUCGAGAGACGGUUUCUGAGCAGGAAUUCUGAAAUCCCCACCACUUCCUCCCUCCGGGGGAUUUGAUCCCCUACAUUCUUGCAACAGCAGGAGUG	Clonal gene (Twist)	GCTAATACGACTCACTATAGAGATGTCTGGCGCAGAC	CACTCCTGCTGTTGCAAGAATGT	-
Supplementary Fig. 22b	DAXX 5'UTR 3 A>G	GAGAUGUCUGGCGCAGACAUCUC	ACAUUCUUGCAACAGCAGGAGUG	GUGGUGGGGCCUGCGGUGGGAGUGGGAAGGAAGGCGGAGGGAACCAUGCGAGGUUCUGAGAAUUGCGGCGAGGGUCGCCUCGAGAGACGGUUUCUGAGCAGGAAUUCUGAAAUCCCCACCACUUCCUCCCUCCGGGGGAUUUGAUCCCCU	GAGAUGUCUGGCGCAGACAUCUCGUGGUGGGGCCUGCGGUGGGAGUGGGAAGGAAGGCGGAGGGAACCAUGCGAGGUUCUGAGAAUUGCGGCGAGGGUCGCCUCGAGAGACGGUUUCUGAGCAGGAAUUCUGAAAUCCCCACCACUUCCUCCCUCCGGGGGAUUUGAUCCCCUACAUUCUUGCAACAGCAGGAGUG	Clonal gene (Twist)	GCTAATACGACTCACTATAGAGATGTCTGGCGCAGAC	CACTCCTGCTGTTGCAAGAATGT	-
Supplementary Fig. 22b	DAXX 5'UTR 18 G>A	GAGAUGUCUGGCGCAGACAUCUC	ACAUUCUUGCAACAGCAGGAGUG	GUAGUGGGGCCUGCGGUAGGAGUGGGAAGGAAGGCGGAGGGAACCAUGCGAGGUUCUGAGAAUUGCGGCGAGGGUCGCCUCGAGAGACGGUUUCUGAGCAGGAAUUCUGAAAUCCCCACCACUUCCUCCCUCCGGGGGAUUUGAUCCCCU	GAGAUGUCUGGCGCAGACAUCUCGUAGUGGGGCCUGCGGUAGGAGUGGGAAGGAAGGCGGAGGGAACCAUGCGAGGUUCUGAGAAUUGCGGCGAGGGUCGCCUCGAGAGACGGUUUCUGAGCAGGAAUUCUGAAAUCCCCACCACUUCCUCCCUCCGGGGGAUUUGAUCCCCUACAUUCUUGCAACAGCAGGAGUG	Clonal gene (Twist)	GCTAATACGACTCACTATAGAGATGTCTGGCGCAGAC	CACTCCTGCTGTTGCAAGAATGT	-
Supplementary Fig. 22b	DAXX 5'UTR 20 G>A	GAGAUGUCUGGCGCAGACAUCUC	ACAUUCUUGCAACAGCAGGAGUG	GUAGUGGGGCCUGCGGUGGAAGUGGGAAGGAAGGCGGAGGGAACCAUGCGAGGUUCUGAGAAUUGCGGCGAGGGUCGCCUCGAGAGACGGUUUCUGAGCAGGAAUUCUGAAAUCCCCACCACUUCCUCCCUCCGGGGGAUUUGAUCCCCU	GAGAUGUCUGGCGCAGACAUCUCGUAGUGGGGCCUGCGGUGGAAGUGGGAAGGAAGGCGGAGGGAACCAUGCGAGGUUCUGAGAAUUGCGGCGAGGGUCGCCUCGAGAGACGGUUUCUGAGCAGGAAUUCUGAAAUCCCCACCACUUCCUCCCUCCGGGGGAUUUGAUCCCCUACAUUCUUGCAACAGCAGGAGUG	Clonal gene (Twist)	GCTAATACGACTCACTATAGAGATGTCTGGCGCAGAC	CACTCCTGCTGTTGCAAGAATGT	-
Supplementary Fig. 22b	DAXX 5'UTR 73 G>A	GAGAUGUCUGGCGCAGACAUCUC	ACAUUCUUGCAACAGCAGGAGUG	GUAGUGGGGCCUGCGGUGGGAGUGGGAAGGAAGGCGGAGGGAACCAUGCGAGGUUCUGAGAAUUGCGGCGAGAGUCGCCUCGAGAGACGGUUUCUGAGCAGGAAUUCUGAAAUCCCCACCACUUCCUCCCUCCGGGGGAUUUGAUCCCCU	GAGAUGUCUGGCGCAGACAUCUCGUAGUGGGGCCUGCGGUGGGAGUGGGAAGGAAGGCGGAGGGAACCAUGCGAGGUUCUGAGAAUUGCGGCGAGAGUCGCCUCGAGAGACGGUUUCUGAGCAGGAAUUCUGAAAUCCCCACCACUUCCUCCCUCCGGGGGAUUUGAUCCCCUACAUUCUUGCAACAGCAGGAGUG	Clonal gene (Twist)	GCTAATACGACTCACTATAGAGATGTCTGGCGCAGAC	CACTCCTGCTGTTGCAAGAATGT	-
Supplementary Fig. 22b	DAXX 5'UTR 84 G>U	GAGAUGUCUGGCGCAGACAUCUC	ACAUUCUUGCAACAGCAGGAGUG	GUAGUGGGGCCUGCGGUGGGAGUGGGAAGGAAGGCGGAGGGAACCAUGCGAGGUUCUGAGAAUUGCGGCGAGGGUCGCCUCGAUAGACGGUUUCUGAGCAGGAAUUCUGAAAUCCCCACCACUUCCUCCCUCCGGGGGAUUUGAUCCCCU	GAGAUGUCUGGCGCAGACAUCUCGUAGUGGGGCCUGCGGUGGGAGUGGGAAGGAAGGCGGAGGGAACCAUGCGAGGUUCUGAGAAUUGCGGCGAGGGUCGCCUCGAUAGACGGUUUCUGAGCAGGAAUUCUGAAAUCCCCACCACUUCCUCCCUCCGGGGGAUUUGAUCCCCUACAUUCUUGCAACAGCAGGAGUG	Clonal gene (Twist)	GCTAATACGACTCACTATAGAGATGTCTGGCGCAGAC	CACTCCTGCTGTTGCAAGAATGT	-
Fig. 4i, j	VPS53 5'UTR Reference	GAGAUGUCUGGCGCAGACAUCUC	ACAUUCUUGCAACAGCAGGAGUG	GACAGAGCGGCUGACGGAGCCGGGCUCACCAGGUCGCUGCCGCGAGGGAGUUGCUGUGCUGGGGCCUGGGUGGCGGCUGGAGGCCUGAGUUGGGCUCGCGGCGGGGGUCGGCAGGGGGCCGGGUGGCGGA	GAGAUGUCUGGCGCAGACAUCUCGACAGAGCGGCUGACGGAGCCGGGCUCACCAGGUCGCUGCCGCGAGGGAGUUGCUGUGCUGGGGCCUGGGUGGCGGCUGGAGGCCUGAGUUGGGCUCGCGGCGGGGGUCGGCAGGGGGCCGGGUGGCGGAACAUUCUUGCAACAGCAGGAGUG	Clonal gene (Twist)	GCTAATACGACTCACTATAGAGATGTCTGGCGCAGAC	CACTCCTGCTGTTGCAAGAATGT	-
Fig. 4i, j	VPS53 5'UTR 78U>A	GAGAUGUCUGGCGCAGACAUCUC	ACAUUCUUGCAACAGCAGGAGUG	GACAGAGCGGCUGACGGAGCCGGGCUCACCAGGUCGCUGCCGCGAGGGAGUUGCUGUGCUGGGGCCUGGGUGGCGGCAGGAGGCCUGAGUUGGGCUCGCGGCGGGGGUCGGCAGGGGGCCGGGUGGCGGA	GAGAUGUCUGGCGCAGACAUCUCGACAGAGCGGCUGACGGAGCCGGGCUCACCAGGUCGCUGCCGCGAGGGAGUUGCUGUGCUGGGGCCUGGGUGGCGGCAGGAGGCCUGAGUUGGGCUCGCGGCGGGGGUCGGCAGGGGGCCGGGUGGCGGAACAUUCUUGCAACAGCAGGAGUG	Clonal gene (Twist)	GCTAATACGACTCACTATAGAGATGTCTGGCGCAGAC	CACTCCTGCTGTTGCAAGAATGT	-
Supplementary Fig. 22a	G4 (UGGU)6	-	-	UGGUUGGUUGGUUGGUUGGUUGGU	AGCAAUGGUUGGUUGGUUGGUUGGUUGGUUUGCU	-	-	-	RNA Oligo (IDT)
Supplementary Fig. 22a	NonG4 mir-4520-1	-	-	CCAAAUCAGAAAAGGAUUUGG	AGCCCAAAUCAGAAAAGGAUUUGGGCU	-	-	-	RNA Oligo (IDT)
Supplementary Fig. 22c	ING2 5'UTR Reference	GAGAUGUCUGGCGCAGACAUCUC	ACAUUCUUGCAACAGCAGGAGUG	GAGCGCGGCCGUGCCCUCUCGAGCGGCUGCGGGGUCCCCGCGGCGCCGGGCUGCUGAGCUGAGGGCCCGCGGCGGCCGCGGCCGGUGCAUGUGCGGCUGCUGGAUGCGGAGGCGGCGGCGACGGCGCGGAUCGGCAGG	GAGAUGUCUGGCGCAGACAUCUCGAGCGCGGCCGUGCCCUCUCGAGCGGCUGCGGGGUCCCCGCGGCGCCGGGCUGCUGAGCUGAGGGCCCGCGGCGGCCGCGGCCGGUGCAUGUGCGGCUGCUGGAUGCGGAGGCGGCGGCGACGGCGCGGAUCGGCAGGACAUUCUUGCAACAGCAGGAGUG	Clonal gene (Twist)	GCTAATACGACTCACTATAGAGATGTCTGGCGCAGAC	CACTCCTGCTGTTGCAAGAATGT	-
Supplementary Fig. 22c	ING2 5'UTR 128 G>A	GAGAUGUCUGGCGCAGACAUCUC	ACAUUCUUGCAACAGCAGGAGUG	GAGCGCGGCCGUGCCCUCUCGAGCGGCUGCGGGGUCCCCGCGGCGCCGGGCUGCUGAGCUGAGGGCCCGCGGCGGCCGCGGCCGGUGCAUGUGCGGCUGCUGGAUGCGGAGGCGGCGGCGACGGCGCAGAUCGGCAGG	GAGAUGUCUGGCGCAGACAUCUCGAGCGCGGCCGUGCCCUCUCGAGCGGCUGCGGGGUCCCCGCGGCGCCGGGCUGCUGAGCUGAGGGCCCGCGGCGGCCGCGGCCGGUGCAUGUGCGGCUGCUGGAUGCGGAGGCGGCGGCGACGGCGCAGAUCGGCAGGACAUUCUUGCAACAGCAGGAGUG	Clonal gene (Twist)	GCTAATACGACTCACTATAGAGATGTCTGGCGCAGAC	CACTCCTGCTGTTGCAAGAATGT	-
Supplementary Fig. 22d	WDR11 5'UTR Reference	GAGAUGUCUGGCGCAGACAUCUC	ACAUUCUUGCAACAGCAGGAGUG	ACAGUGUCCGCCGCUUCCUGGUUGCGGGUCAGCGCCCAGGUCCUGGGCUGGCCGCCGGG	GAGAUGUCUGGCGCAGACAUCUCACAGUGUCCGCCGCUUCCUGGUUGCGGGUCAGCGCCCAGGUCCUGGGCUGGCCGCCGGGACAUUCUUGCAACAGCAGGAGUG	Clonal gene (Twist)	GCTAATACGACTCACTATAGAGATGTCTGGCGCAGAC	CACTCCTGCTGTTGCAAGAATGT	-
Supplementary Fig. 22d	WDR11 5'UTR 52C>G	GAGAUGUCUGGCGCAGACAUCUC	ACAUUCUUGCAACAGCAGGAGUG	ACAGUGUCCGCCGCUUCCUGGUUGCGGGUCAGCGCCCAGGUCCUGGGCUGGGCGCCGGG	GAGAUGUCUGGCGCAGACAUCUCACAGUGUCCGCCGCUUCCUGGUUGCGGGUCAGCGCCCAGGUCCUGGGCUGGGCGCCGGGACAUUCUUGCAACAGCAGGAGUG	Clonal gene (Twist)	GCTAATACGACTCACTATAGAGATGTCTGGCGCAGAC	CACTCCTGCTGTTGCAAGAATGT	-
