# Supplementary material for: Systematic identification of variant-specific RNA structure-small molecule interactions exemplified by RNA G-quadruplexes
Source: Nat Commun. 2026 Mar 19;17:2243. doi: 10.1038/s41467-026-70097-9 (PMC13002888; doi:10.1038/s41467-026-70097-9)
Supplement: Supplementary file 12 — Source data [file 41467_2026_70097_MOESM12_ESM.xlsx]

## Sheet: Fig. 1d
Modifier: Berberine-VQ-N₃ (NMe₂) (4uM)
RNA (1uM)
Modifier: CMA-VQ-N₃ (NMe₂) (4uM)
RNA (1uM)
Modifier: SMN-C2-VQ (NMe₂) (40uM)
RNA (1uM)

## Sheet: Fig. 1e
Data represent values calculated from the mean read counts of two independent experiments (n = 2).
Berberine					CMA					SMN-C2
number	base	RT-deletion(%)	RT-deletion (%) q-value		number	base	RT-deletion(%)	RT-deletion(%) q-value		number	base	RT-deletion(%)	RT-deletion(%) q-value
1	C	0.00699014	0.637592		1	C	0	1		1	C	0.00357852	0.702397
2	U	0	1		2	U	0.00148838	1		2	G	0.031802	0.00132065
3	G	0	1		3	G	0	1		3	A	0.0498131	2.20124e-05
4	G	0	1		4	G	0	1		4	C	0	1
5	G	0	1		5	G	0	1		5	U	0.0106986	0.459317
6	G	0	1		6	G	0.00478302	0.861883		6	A	0.000237076	1
7	A	0.00631696	1		7	A	0.00299615	1		7	A	0.00632212	0.52663
8	C	0	1		8	C	0	1		8	A	0	1
9	U	0.0164241	0.808788		9	U	0.0640735	2.04696e-06		9	A	0	1
10	U	0	1		10	U	0	1		10	G	0.289462	1.03737e-93
11	U	0	1		11	U	0	1		11	A	0.0309153	0.00132065
12	C	0	1		12	C	0	1		12	A	0.00389341	0.412426
13	C	0	1		13	C	0.00328965	1		13	G	0.0882395	2.41004e-15
14	A	0	1		14	A	0.00347234	1		14	G	0.0414654	9.47396e-16
15	G	0	1		15	G	0	1		15	A	0.0272585	0.00664074
16	G	0	1		16	G	0	1		16	A	0.00594087	0.34296
17	G	0	1		17	G	0	1		17	G	0.595197	3.99793e-207
18	A	0	1		18	A	0	1		18	G	0.00709414	0.0678355
19	G	0	1		19	G	0	1		19	U	0.154427	6.65385e-36
20	G	0.000494393	1		20	G	0.00246439	1		20	G	0.0200747	0.00295781
21	C	0	1		21	C	0	1		21	C	0.00109887	1
22	G	0	1		22	G	0.0145005	0.681243		22	U	0.029851	0.000316926
23	U	0.0658399	3.48563e-06		23	U	0.169957	2.59713e-34		23	C	0.00783491	0.459317
24	G	0	1		24	G	0	1		24	A	0	1
25	G	0.00288188	1		25	G	0.00152327	1		25	G	0.0460635	2.20124e-05
26	C	0.0326779	0.610793		26	C	0.0188609	0.702881		26	U	0.0318304	0.00200858
27	C	0	1		27	C	0	1		27	C	0.049742	1.58707e-05
28	U	0.707369	2.13068e-220		28	U	0.411212	2.59926e-115		28	G	0.11203	3.37736e-17
29	G	0	1		29	G	0.0287524	0.629549
30	G	0	1		30	G	0.00087557	1
31	G	0.00351669	0.912217		31	G	0.00542772	0.591075
32	C	0	1		32	C	0	1
33	G	0.0439215	0.000685556		33	G	0.00291548	1
34	G	0	1		34	G	0.00242299	1
35	G	0	1		35	G	0.00114715	1
36	A	0.0122709	0.610793		36	A	0.00966172	0.591075
37	C	0.00966221	0.756586		37	C	0.00603125	0.861883
38	U	0.0846843	6.46347e-15		38	U	0.0536214	3.36684e-07
39	G	0	1		39	G	0.00379552	1
40	G	0	1		40	G	0.00929464	0.629549
41	G	0	1		41	G	0.00293844	1
42	G	0	1		42	G	0	1
43	A	0	1		43	A	0.00454076	1
44	G	0	1		44	G	0.00722103	0.629549
45	U	0.0151746	0.646913		45	U	0.0327318	0.00379291
46	G	0	1		46	G	0.017692	0.591075
47	G	0	1		47	G	0.00341403	1
48	C	0	1		48	C	0.00477378	1
49	G	0.00955143	0.803347		49	G	0.0107201	0.591075
50	A	0	1		50	A	0.0133812	0.629549
51	G	0	1		51	G	0.0122239	0.702881
52	C	0	1		52	C	0.0169803	0.752742
53	C	0.00814617	0.732355		53	C	0.00870846	0.591075
54	C	0.00853568	0.610793		54	C	0.00622398	0.591075
55	U	0	1		55	U	0.0188627	0.591075
56	C	0	1		56	C	0	1
57	A	0	1		57	A	0.00422186	1
58	G	0.0229136	0.808788		58	G	0.0208908	0.702881

## Sheet: Fig. 2d
Data represent values calculated from the mean read counts of two independent experiments (n = 2).
CD44 I8 WT					CD44 I8 MUT
number	base	RT-deletion(%)			number	base	RT-deletion(%)
1	G	0			1	G	0
2	C	0.0373207			2	C	0.0188277
3	U	0.418091			3	U	0.0916482
4	U	0.0126864			4	U	0.00208264
5	U	0			5	U	0
6	G	0.138719			6	G	0.0611185
7	G	0.208006			7	G	0.00190115
8	U	0.0450075			8	U	0.0034579
9	G	0.18258			9	G	0.0331291
10	G	0.0104609			10	G	0
11	U	0.0688354			11	U	0.0463544
12	G	0.00016067			12	G	0
13	G	0.00228085			13	G	0
14	A	0.200692			14	A	0.0279921
15	A	0.0175451			15	A	0
16	U	0.579367			16	U	0.124618
17	G	0.156946			17	G	0.0271321
18	G	0			18	A	0
19	U	0.0108116			19	U	0
20	G	0			20	G	0
21	C	0			21	C	0
22	U	0.0190657			22	U	0
23	A	0.0264863			23	A	0.00817757
24	U	0.0131347			24	U	0.00784351
25	G	0.107838			25	G	0.083363
26	U	0.0307585			26	U	0.0439867
27	G	0			27	G	0
28	G	0.0366946			28	G	0.0547383

## Sheet: Fig. 2e
Modifier: Berberine-VQ-N₃ (NMe₂) (4uM)
RNA (1uM)

## Sheet: Fig. 2f
MS-signal normalized by mean was used for p-value caluculation.
RNA	compound_conc(nM)	MS signal	Replicate	MS-signal normalized by mean
CD44 I8 WT	200000	4688.45	1	1.69553
CD44 I8 MUT	200000	841.911	1	0.304469
CD44 I8 WT	200000	2391	2	2
CD44 I8 MUT	200000	0	2	0
CD44 I8 WT	200000	3517.41	3	2
CD44 I8 MUT	200000	0	3	0

## Sheet: Fig. 3b
Data represent values calculated from the mean read counts of two independent experiments (n = 2).
Gene	COSMIC Mutant Identifier	Reference sequecnes	Mutant sequecnes	Variant position	Reference base	Mutant base	ΣRT-deletion (Reference)	ΣRT-deletion (Mutant)	ΣRT-deletionMutant-Reference	Zscore(ΣRT-deletionMutant-Reference)	|Zscore(ΣRT-deletionMutant-Reference)|
DAXX	COSV56466331	GUAGUGGGGCCUGCGGUGGGAGUGGGAAGGAAGGCGGAGGGAACCAUGCGAGGUUCUGAGAAUUGCGGCGAGGGUCGCCUCGAGAGACGGUUUCUGAGCAGGAAUUCUGAAAUCCCCACCACUUCCUCCCUCCGGGGGAUUUGAUCCCCU	GUGGUGGGGCCUGCGGUGGGAGUGGGAAGGAAGGCGGAGGGAACCAUGCGAGGUUCUGAGAAUUGCGGCGAGGGUCGCCUCGAGAGACGGUUUCUGAGCAGGAAUUCUGAAAUCCCCACCACUUCCUCCCUCCGGGGGAUUUGAUCCCCU	3	A	G	11.2095	29.9921	18.7826	6.97932	6.97932
ING2	COSV56564141	GAGCGCGGCCGUGCCCUCUCGAGCGGCUGCGGGGUCCCCGCGGCGCCGGGCUGCUGAGCUGAGGGCCCGCGGCGGCCGCGGCCGGUGCAUGUGCGGCUGCUGGAUGCGGAGGCGGCGGCGACGGCGCGGAUCGGCAGG	GAGCGCGGCCGUGCCCUCUCGAGCGGCUGCGGGGUCCCCGCGGCGCCGGGCUGCUGAGCUGAGGGCCCGCGGCGGCCGCGGCCGGUGCAUGUGCGGCUGCUGGAUGCGGAGGCGGCGGCGACGGCGCAGAUCGGCAGG	128	G	A	24.158	5.73745	-18.4205	-6.32329	6.32329
ING2	COSV100180408	GAGCGCGGCCGUGCCCUCUCGAGCGGCUGCGGGGUCCCCGCGGCGCCGGGCUGCUGAGCUGAGGGCCCGCGGCGGCCGCGGCCGGUGCAUGUGCGGCUGCUGGAUGCGGAGGCGGCGGCGACGGCGCGGAUCGGCAGG	GAGCGCGGCCGUGCCCUCUCGAGCGGCUGCGGGGUCCCCGCGGCGCCGGGCUGCUGAGCUGAGGGCCCGCGGCGGCCGCGGCCGGUGCAUGUGCGGCUGCUGGAUGCGGAGGCGGCGGCGACGGCGCGGAUUGGCAGG	132	C	U	24.158	6.93948	-17.2185	-5.89348	5.89348
CASP2	COSV100130929	GCAGUGUGCGUCCGCGUCUGAGGGGAGGGAUGUGGGGGAAGCGACGGCCCCCGGUUUGUUUGGGCUGUGGGCGGUGCGCAGCGGAGAGCCCGGGAAAAGCGGGAA	GCAGUGUGCGUCCGCGUCUGAGGGGAGGGAUGUGGGGGAAGCCACGGCCCCCGGUUUGUUUGGGCUGUGGGCGGUGCGCAGCGGAGAGCCCGGGAAAAGCGGGAA	43	G	C	26.6695	10.3689	-16.3006	-5.56527	5.56527
ERBB3	COSV99915571	GCAAUUUGCAACCUCCGCUGCCGUCGCCGCAGCAGCCACCAAUUCGCCAGCGGUUCAGGUGGCUCUUGCCUCGAUGUCCUAGCCUAGGGGCCCCCGGGCCGGACUUGGCUGGGCUCCCUUCACCCUCUGCGGAGUC	GCAAUUUGCAACCUCCGCUGCCGUCGCCGCAGCAGCCACCAAUUCGCCAGCGGUUCAGGUGGCUCUUGCCUCGAUGUCCUAGCCUAGGGGCCCCCGGGCCGGACUUGGCUGGGCUCCCUUCACCCUCUGCGGAUUC	134	G	U	26.7124	13.3688	-13.3436	-4.50795	4.50795
PALB2	COSV99848690	GCCCGCGUGGGUCAGCUGAUCGCGCACUGAGGGUGCGAUCCCGGGCUCCCCAUUCCUUCCUGGGGCGCCUCCCCGGCCCAGGGCCAACUGGGUCCCGGUGUCGGCAGGCCUGGGGUCGGCGACGGCUGCUCUUUUCGUUCUGUCGCCUGCCCG	GCCCGCGUGGGUCAGCUGAUCGCGCACUGAGGGUGCGAUCCCGGGCUCCCCAUUCCUUCCUGGGGCGCCUCCCCGGCCCAGGGCCAACUGGGUCCCGGUGUCGGCAGGCCUGGGGUCGGCGACGGCUGCUCUUUUCGUUCUGUCGCCUGCCCU	153	G	U	20.0707	8.25636	-11.8143	-3.96112	3.96112
STMN1	COSV100771286	AGAGUGUGGUCAGGCGGCUCGGACUGAGCAGGACUUUCCUUAUCCCAGUUGAUUGUGCAGAAUACACUGCCUGUCGCUUGUCUUCUAUUCACC	AGAGUGUGGUCAGGCGGCUCGGACUGAGCAGGACUUUCCUUAUCCCAGUUGAUUGUGCAGAAUACAAUGCCUGUCGCUUGUCUUCUAUUCACC	67	C	A	31.4512	20.571	-10.8802	-3.62713	3.62713
CASP2	COSV100130976	GCAGUGUGCGUCCGCGUCUGAGGGGAGGGAUGUGGGGGAAGCGACGGCCCCCGGUUUGUUUGGGCUGUGGGCGGUGCGCAGCGGAGAGCCCGGGAAAAGCGGGAA	GCAGUGUGCGUCCGCGUCUGAGGGGAGGGAUGUGGGGGAAGCGACGGCCCCCGGUUUGUUUGGGCUGUGGGCGGUGCGCAGCGGAGAGCUCGGGAAAAGCGGGAA	90	C	U	26.6695	16.848	-9.82143	-3.24854	3.24854
LAMTOR5	COSV99862135	AAGUGACUGAGGCCUGUGGUGGAGAAGGACGUGCCGUGCCGCUGGGUUCUGAGCCGGAGUGGUCGGUGGGUGGG	AAGUGACUGAGGCCUGUGGUGGAGAAGGACGUGCCGUGCCGCUGGGUUCUGAGCCGGAGUGGUCGGUGGGUUGG	72	G	U	13.0748	3.09507	-9.9797	-3.30513	3.30513
ING2	COSV56564200	GAGCGCGGCCGUGCCCUCUCGAGCGGCUGCGGGGUCCCCGCGGCGCCGGGCUGCUGAGCUGAGGGCCCGCGGCGGCCGCGGCCGGUGCAUGUGCGGCUGCUGGAUGCGGAGGCGGCGGCGACGGCGCGGAUCGGCAGG	GAGCGCGGCCGUGCCCUCUCGAGCGGCUGCGGGGUCCCCGCGGCGCCGGGCUGCUGAGCUGAGGGCCCGCGGCGGCCGCGGCCGGUGCAUGUGCGGCUGCUGGAUGCGGAGGCGGUGGCGACGGCGCGGAUCGGCAGG	116	C	U	24.158	14.9842	-9.17372	-3.01694	3.01694
LAMTOR5	COSV56679106	AAGUGACUGAGGCCUGUGGUGGAGAAGGACGUGCCGUGCCGCUGGGUUCUGAGCCGGAGUGGUCGGUGGGUGGG	AAGUGACUGAGGCCUGUGGUGGAGAAGGACGUGCUGUGCCGCUGGGUUCUGAGCCGGAGUGGUCGGUGGGUGGG	35	C	U	13.0748	3.38614	-9.68864	-3.20106	3.20106
LAMTOR5	COSV56678413	AAGUGACUGAGGCCUGUGGUGGAGAAGGACGUGCCGUGCCGCUGGGUUCUGAGCCGGAGUGGUCGGUGGGUGGG	AAGUGACUGAGGCCUGUGGUGGAGAAGGACGUGCGGUGCCGCUGGGUUCUGAGCCGGAGUGGUCGGUGGGUGGG	35	C	G	13.0748	3.90164	-9.17314	-3.01673	3.01673
LAMTOR5	COSV99862140	AAGUGACUGAGGCCUGUGGUGGAGAAGGACGUGCCGUGCCGCUGGGUUCUGAGCCGGAGUGGUCGGUGGGUGGG	AAGUGACUGAGGCCUGUGGUGGAGAAGGACGUGCCGUGCCGCUGGGUUCUGAGCAGGAGUGGUCGGUGGGUGGG	55	C	A	13.0748	4.22271	-8.85206	-2.90193	2.90193
FGF5	COSV100427755	GCUCGGGUGGCCUCUCUCUUCCCCUCUCCCCUUCUCUUCCCCGAGGCUAUGUCCACCCGGUGCGGCGAGGCGGGCAGAGCCAGAGGCACGCAGCCGCACAGGGGCUACAGAGCCCAGAAUCAGCCCUACAAGAUGCACUUAGGACCCCCGCGGCUGGAAGA	GCUCGGGUGGCCUCUCUCUUCCCCUCUCCCCUUCUCUUCCCCGAGGCUAUGUCCACCCGGUGCGGCGAGGGGGGCAGAGCCAGAGGCACGCAGCCGCACAGGGGCUACAGAGCCCAGAAUCAGCCCUACAAGAUGCACUUAGGACCCCCGCGGCUGGAAGA	71	C	G	10.8611	19.4086	8.54747	3.31958	3.31958
LAMTOR5	COSV56679540	AAGUGACUGAGGCCUGUGGUGGAGAAGGACGUGCCGUGCCGCUGGGUUCUGAGCCGGAGUGGUCGGUGGGUGGG	AAGUGACUGAGGCCUGUGGUGUAGAAGGACGUGCCGUGCCGCUGGGUUCUGAGCCGGAGUGGUCGGUGGGUGGG	22	G	U	13.0748	4.33673	-8.73805	-2.86116	2.86116
LAMTOR5	COSV56678321	AAGUGACUGAGGCCUGUGGUGGAGAAGGACGUGCCGUGCCGCUGGGUUCUGAGCCGGAGUGGUCGGUGGGUGGG	AAGUGACUGAGGCCUGUGGUGGAGAAGGACGUGCCGUGCCGCUGGGUUCUGAGUCGGAGUGGUCGGUGGGUGGG	54	C	U	13.0748	4.36338	-8.7114	-2.85163	2.85163
LAMTOR5	COSV99862185	AAGUGACUGAGGCCUGUGGUGGAGAAGGACGUGCCGUGCCGCUGGGUUCUGAGCCGGAGUGGUCGGUGGGUGGG	AAGUGACUGAGGCCUGUGGUGGAGAAGGACGUGCCGUGCCGCUGGGUUCUGAGCCGGAGUGGUCGGUUGGUGGG	68	G	U	13.0748	4.66782	-8.40696	-2.74277	2.74277
LAMTOR5	COSV56678359	AAGUGACUGAGGCCUGUGGUGGAGAAGGACGUGCCGUGCCGCUGGGUUCUGAGCCGGAGUGGUCGGUGGGUGGG	AAGUGACUGAGGCCUGUGGUGGAGAAGGACGUGCCGUGCCGCUGGGUUCUCAGCCGGAGUGGUCGGUGGGUGGG	51	G	C	13.0748	4.85818	-8.2166	-2.6747	2.6747
CFTR	COSV50080503	GUAGUAGGUCUUUGGCAUUAGGAGCUUGAGCCCAGACGGCCCUAGCAGGGACCCCAGCGCCCGAGAGACC	GUAGUAGGUCUUUGGCAUUAGGAGCUUGAGCCCAGACGGCCCUAGCAGGGACCCCAGCGCCCCAGAGACC	63	G	C	13.9545	5.21916	-8.73536	-2.8602	2.8602
CASP2	COSV60081375	GCAGUGUGCGUCCGCGUCUGAGGGGAGGGAUGUGGGGGAAGCGACGGCCCCCGGUUUGUUUGGGCUGUGGGCGGUGCGCAGCGGAGAGCCCGGGAAAAGCGGGAA	GCAGUGUGCGUCCGCGUCUGAGAGGAGGGAUGUGGGGGAAGCGACGGCCCCCGGUUUGUUUGGGCUGUGGGCGGUGCGCAGCGGAGAGCCCGGGAAAAGCGGGAA	23	G	A	26.6695	34.4133	7.74384	3.03223	3.03223
PALB2	COSV104552961	GCCCGCGUGGGUCAGCUGAUCGCGCACUGAGGGUGCGAUCCCGGGCUCCCCAUUCCUUCCUGGGGCGCCUCCCCGGCCCAGGGCCAACUGGGUCCCGGUGUCGGCAGGCCUGGGGUCGGCGACGGCUGCUCUUUUCGUUCUGUCGCCUGCCCG	GCCCGCGUGGGUCAGCUGAUCGCGCACUGAGGGUGCGAUCCCGGGCUCCCCAUUCCUUCCUGGGGCGCCUCCCCGGCCCAGGGCCAACUGGGUCCCGGUGUCGGCAGGCCUGGGGUUGGCGACGGCUGCUCUUUUCGUUCUGUCGCCUGCCCG	117	C	U	20.0707	12.6679	-7.40274	-2.38369	2.38369
PALB2	COSV55170395	GCCCGCGUGGGUCAGCUGAUCGCGCACUGAGGGUGCGAUCCCGGGCUCCCCAUUCCUUCCUGGGGCGCCUCCCCGGCCCAGGGCCAACUGGGUCCCGGUGUCGGCAGGCCUGGGGUCGGCGACGGCUGCUCUUUUCGUUCUGUCGCCUGCCCG	GCCCGCGUGGGUCAGCUGAUCGCACACUGAGGGUGCGAUCCCGGGCUCCCCAUUCCUUCCUGGGGCGCCUCCCCGGCCCAGGGCCAACUGGGUCCCGGUGUCGGCAGGCCUGGGGUCGGCGACGGCUGCUCUUUUCGUUCUGUCGCCUGCCCG	24	G	A	20.0707	13.06	-7.01066	-2.2435	2.2435
CASP2	COSV100131013	GCAGUGUGCGUCCGCGUCUGAGGGGAGGGAUGUGGGGGAAGCGACGGCCCCCGGUUUGUUUGGGCUGUGGGCGGUGCGCAGCGGAGAGCCCGGGAAAAGCGGGAA	GCAGUGUGCGUCCGCGUCUGAGGGGAGGGAUGUGGGGGAAGCGACGGCCCCCGGUUUGUUUGGGCUGUGGGCGGUGCGCAGCGAAGAGCCCGGGAAAAGCGGGAA	84	G	A	26.6695	34.2625	7.59302	2.9783	2.9783
STMN1	COSV63481213	AGAGUGUGGUCAGGCGGCUCGGACUGAGCAGGACUUUCCUUAUCCCAGUUGAUUGUGCAGAAUACACUGCCUGUCGCUUGUCUUCUAUUCACC	AGAGUGUGGUCAGGCGGCUCGGACUGAGCAGGACUUCCCUUAUCCCAGUUGAUUGUGCAGAAUACACUGCCUGUCGCUUGUCUUCUAUUCACC	37	U	C	31.4512	23.9022	-7.54906	-2.43601	2.43601
LAMTOR5	COSV56679336	AAGUGACUGAGGCCUGUGGUGGAGAAGGACGUGCCGUGCCGCUGGGUUCUGAGCCGGAGUGGUCGGUGGGUGGG	AAGUGACUGAGGCCUGUGGUGGAGAAGGACGUGCCGUGCUGCUGGGUUCUGAGCCGGAGUGGUCGGUGGGUGGG	40	C	U	13.0748	5.97044	-7.10433	-2.277	2.277
CASP2	COSV60083791	GCAGUGUGCGUCCGCGUCUGAGGGGAGGGAUGUGGGGGAAGCGACGGCCCCCGGUUUGUUUGGGCUGUGGGCGGUGCGCAGCGGAGAGCCCGGGAAAAGCGGGAA	GCAGUGUGCGUCCGCGUCUGAGGGGAGGGAUGUGGGGUAAGCGACGGCCCCCGGUUUGUUUGGGCUGUGGGCGGUGCGCAGCGGAGAGCCCGGGAAAAGCGGGAA	38	G	U	26.6695	19.6302	-7.03926	-2.25373	2.25373
TRIM15	COSV100938921	CUCUCUCUUUCUCUCUCUCUGUCUCUUAGCCUUGCAGCCGUUUCCCUCUGCGAUUCAUGUAAGUGUGACUCGAUUUCAGGGAAAGGGAACUCGCGUGGGCUGAGGAGACCGGAGUGGACGGGCUGGGGAAGGCACCGUG	CUCUCUCUUUCUCUCUCUCUGUCUCUUAGCCUUGCAGCCGUUUCCCUCUGCGAUUCAUGUAAGUGUGACUCGAUUUCAGGGAAAGGGAACUCGCGUGGGCUGAGGAUACCGGAGUGGACGGGCUGGGGAAGGCACCGUG	107	G	U	11.8888	5.13025	-6.75859	-2.15337	2.15337
TRIM15	COSV64989680	CUCUCUCUUUCUCUCUCUCUGUCUCUUAGCCUUGCAGCCGUUUCCCUCUGCGAUUCAUGUAAGUGUGACUCGAUUUCAGGGAAAGGGAACUCGCGUGGGCUGAGGAGACCGGAGUGGACGGGCUGGGGAAGGCACCGUG	CUCUCUCUUUCUCUCUCUCUGUCUCUUAGCCUUGCAGCCGUUUCCCUCUGCGAUUCAUGUAAGUGUGACUCGAUUUCAGGGAAAGGGAACUCGCGUGGGCUGAGGAGACCGGAGUGGAUGGGCUGGGGAAGGCACCGUG	119	C	U	11.8888	18.4684	6.57957	2.61592	2.61592
CYB5R2	COSV55086207	GAGACUCCAGUGACCCGGCGGGAGGAGAGGCAACUUUCCCUGUCGGGCUUGAGUUGGGAGAGGAGCAGGGCGGCCUUGUAGGGACCCGUCCCUGCUCCUGACCAUCACCGUCACUGGGGUCACUGUGCUCGUGUUGGUCCUGAAGAGC	GAGACUCCAGUGACCCGGCGGGAGGAGAGGCAACUUUCCCUGUCGGGCUUGAGUUGGGAGAGGAGCAGGGCGGCCUUGUAGGGACCCGUCCCUGCUCCUGACCAUCACCGUCACUGGGGUCACUGUGCUCGUGUUGGUCCUGAAUAGC	145	G	U	11.3963	4.11116	-7.28513	-2.34164	2.34164
VPS53	COSV99345341	GACAGAGCGGCUGACGGAGCCGGGCUCACCAGGUCGCUGCCGCGAGGGAGUUGCUGUGCUGGGGCCUGGGUGGCGGCUGGAGGCCUGAGUUGGGCUCGCGGCGGGGGUCGGCAGGGGGCCGGGUGGCGGA	GACAGAGCGGCUGACGGAGCCGGGCUCACCAGGUCGCUGCCGCGAGGGAGUUGCUGUGCUGGGGCCUGGGUGGCGGCAGGAGGCCUGAGUUGGGCUCGCGGCGGGGGUCGGCAGGGGGCCGGGUGGCGGA	78	U	A	8.73825	15.4937	6.75545	2.67881	2.67881
CTNNA2	COSV69580961	AGAGCAGGCGGCACCGCACCUCGGCCAGAGGCGGCUGCAGCAGCUGCUGCCCUUGUCCCUGCCGCCGCCUCUCCAGUCCCUUCUGUGAUUACCACUCCAGCUGCUGGGAACGGGCGAGAAAGAGGAGGAGGCGAGAAACUCCCACCGACCCACAGAGGGAGC	AGAGCAGGCGGCACCGCACCUCGGCCAGAGGCGGCUGCAGCAGCUGCUGCCCUUGUCCCUGCCGCCGCCUCUCCAGUCCCUUCUGUGAUUACCACUCCAGCUGCUGGGAACGGGCGAGAAAGAGGAGGAGGCAAGAAACUCCCACCGACCCACAGAGGGAGC	133	G	A	3.94925	9.80654	5.85728	2.35766	2.35766
CCAR2	COSV99254458	AGAGGCGCUUCCGGUGGCGGCGGCAGCAGCGGCUGUGGUGGUUCCGGGUGUCUUUGUCCCCCCGGUGUCGCUGCCCUGGCCCGCAGCCUUUUCCCCACGACUCUGAAAGAGGACAGCGUUCCCA	AGAGGCGCUUCCGGUGGCGGCGGCGGCAGCGGCUGUGGUGGUUCCGGGUGUCUUUGUCCCCCCGGUGUCGCUGCCCUGGCCCGCAGCCUUUUCCCCACGACUCUGAAAGAGGACAGCGUUCCCA	25	A	G	13.8111	7.25916	-6.5519	-2.07946	2.07946
CCAR2	COSV51515199	AGAGGCGCUUCCGGUGGCGGCGGCAGCAGCGGCUGUGGUGGUUCCGGGUGUCUUUGUCCCCCCGGUGUCGCUGCCCUGGCCCGCAGCCUUUUCCCCACGACUCUGAAAGAGGACAGCGUUCCCA	AGAGGCGCUUCCGGUGGCGGCGGCAGCAGCGGCUGUGGUGGUUCCGGGUGUCUUUGUCCCCCCGGUGUCGCUGCCCUGGCCCGCAGCCUUUUCCCCACGACUCUGAAAGAGGACAGUGUUCCCA	117	C	U	13.8111	7.39844	-6.41262	-2.02966	2.02966
FGF5	COSV56892690	GCUCGGGUGGCCUCUCUCUUCCCCUCUCCCCUUCUCUUCCCCGAGGCUAUGUCCACCCGGUGCGGCGAGGCGGGCAGAGCCAGAGGCACGCAGCCGCACAGGGGCUACAGAGCCCAGAAUCAGCCCUACAAGAUGCACUUAGGACCCCCGCGGCUGGAAGA	GCUCGGGUGGCCUCUCUCUUCCCCUCUCCCCUUCUCUUCCCCGAGGCUAUGUCCACCCGGUGCGGCGAGGCGGGCAGAGCCAGAGGCACACAGCCGCACAGGGGCUACAGAGCCCAGAAUCAGCCCUACAAGAUGCACUUAGGACCCCCGCGGCUGGAAGA	90	G	A	10.8611	16.2798	5.41864	2.20081	2.20081
DAXX	COSV105061647	GUAGUGGGGCCUGCGGUGGGAGUGGGAAGGAAGGCGGAGGGAACCAUGCGAGGUUCUGAGAAUUGCGGCGAGGGUCGCCUCGAGAGACGGUUUCUGAGCAGGAAUUCUGAAAUCCCCACCACUUCCUCCCUCCGGGGGAUUUGAUCCCCU	GUAGUGGGGCCUGCGGUGGGAGUGGGAAGGAAGGCGGAGGGAGCCAUGCGAGGUUCUGAGAAUUGCGGCGAGGGUCGCCUCGAGAGACGGUUUCUGAGCAGGAAUUCUGAAAUCCCCACCACUUCCUCCCUCCGGGGGAUUUGAUCCCCU	43	A	G	11.2095	16.5959	5.38641	2.18929	2.18929
TRIM15	COSV100938844	CUCUCUCUUUCUCUCUCUCUGUCUCUUAGCCUUGCAGCCGUUUCCCUCUGCGAUUCAUGUAAGUGUGACUCGAUUUCAGGGAAAGGGAACUCGCGUGGGCUGAGGAGACCGGAGUGGACGGGCUGGGGAAGGCACCGUG	CUCUCUCUUUCUCUCUCUCUGUCUCUUAGCCUUGCAGCCGUUUCCCUCUGCGAUUCAUGUAAGUGUGACUCGAUUUCAGGGAAAGGGAACUCGCGUGGGCUGAGGAGACCGGAGUGGACUGGCUGGGGAAGGCACCGUG	120	G	U	11.8888	6.46731	-5.42153	-1.67528	1.67528
CSF1	COSV60032055	GAGGCUCGGCCCGGGGAAAGUGAAAGUUUGCCUGGGUCCUCUCGGCGCCAGAGCCGCUCUCCGCAUCCCAGGACAGCGGUGCGGCCCUCGGCCGGGGCGCCCACUCCGCAGCAGCCAGCGAGCGAGCGAGCGAGCGAGGGCGGCCGACGCGCCCGGCCGGGACCCAGCUGCCCGU	GAGGCUCGGCCCGGGGAAAGUGAAAGUUUGCCUGGGUGCUCUCGGCGCCAGAGCCGCUCUCCGCAUCCCAGGACAGCGGUGCGGCCCUCGGCCGGGGCGCCCACUCCGCAGCAGCCAGCGAGCGAGCGAGCGAGCGAGGGCGGCCGACGCGCCCGGCCGGGACCCAGCUGCCCGU	38	C	G	8.38851	14.1936	5.80514	2.33901	2.33901
TRIM15	COSV64990491	CUCUCUCUUUCUCUCUCUCUGUCUCUUAGCCUUGCAGCCGUUUCCCUCUGCGAUUCAUGUAAGUGUGACUCGAUUUCAGGGAAAGGGAACUCGCGUGGGCUGAGGAGACCGGAGUGGACGGGCUGGGGAAGGCACCGUG	CUCUCUCUCUCUCUCUCUCUGUCUCUUAGCCUUGCAGCCGUUUCCCUCUGCGAUUCAUGUAAGUGUGACUCGAUUUCAGGGAAAGGGAACUCGCGUGGGCUGAGGAGACCGGAGUGGACGGGCUGGGGAAGGCACCGUG	9	U	C	11.8888	6.45521	-5.43364	-1.67961	1.67961
TRIM15	COSV100938910	CUCUCUCUUUCUCUCUCUCUGUCUCUUAGCCUUGCAGCCGUUUCCCUCUGCGAUUCAUGUAAGUGUGACUCGAUUUCAGGGAAAGGGAACUCGCGUGGGCUGAGGAGACCGGAGUGGACGGGCUGGGGAAGGCACCGUG	CUCUCUCUUUCUCUCUCUCUGUCUCUUAGCCUUGCAGCCGUUUCCCUCUGCGAUUCAUGUAAGUGUGACUCGAUUUCAGGGAAAGGGAACUCGCGUGGGCUGAGGAGACCGGAGUGGACGGGCUGUGGAAGGCACCGUG	126	G	U	11.8888	6.67715	-5.21169	-1.60025	1.60025
ERBB3	COSV99918170	GCAAUUUGCAACCUCCGCUGCCGUCGCCGCAGCAGCCACCAAUUCGCCAGCGGUUCAGGUGGCUCUUGCCUCGAUGUCCUAGCCUAGGGGCCCCCGGGCCGGACUUGGCUGGGCUCCCUUCACCCUCUGCGGAGUC	GCAAUUUGCAACCUCCGCUGCCGUCGCCGCAGCAGCCACCAAUUCGCCAGCGGUUCAGGUGGCUCUUGCCUUGAUGUCCUAGCCUAGGGGCCCCCGGGCCGGACUUGGCUGGGCUCCCUUCACCCUCUGCGGAGUC	72	C	U	26.7124	21.197	-5.51545	-1.70886	1.70886
CCAR2	COSV51514417	AGAGGCGCUUCCGGUGGCGGCGGCAGCAGCGGCUGUGGUGGUUCCGGGUGUCUUUGUCCCCCCGGUGUCGCUGCCCUGGCCCGCAGCCUUUUCCCCACGACUCUGAAAGAGGACAGCGUUCCCA	AGAGGCGCUUCCGGUGGCGGCGGCAGCAGCGGCUGUGGUGGUUCCGGGUGUCUUUGUCCCCCCGGUGUCGCUGCCCUGGCUCGCAGCCUUUUCCCCACGACUCUGAAAGAGGACAGCGUUCCCA	81	C	U	13.8111	8.23671	-5.57435	-1.72992	1.72992
ZNF382	COSV53088940	GCAGACGACUCACCCUGGGCCGGGGGUGAGGCUUGGACUGUUUCUUUUUCCAAAAGAGGAGCUCAAAAGAGAAAGUUCAUCUAGAAAUCUCAAAGCCAUGUCUCAGGAUGAACUAGAGU	GCAGACGACUCACCCUGGGCCGGGGGUGAGGCUUGGACUGUUUCUUUUUCCAAAAGAGGAGCUCAAAAGAGAUAGUUCAUCUAGAAAUCUCAAAGCCAUGUCUCAGGAUGAACUAGAGU	73	A	U	7.70521	3.33053	-4.37469	-1.30096	1.30096
TRIM15	COSV64990600	CUCUCUCUUUCUCUCUCUCUGUCUCUUAGCCUUGCAGCCGUUUCCCUCUGCGAUUCAUGUAAGUGUGACUCGAUUUCAGGGAAAGGGAACUCGCGUGGGCUGAGGAGACCGGAGUGGACGGGCUGGGGAAGGCACCGUG	CUCUCUGUUUCUCUCUCUCUGUCUCUUAGCCUUGCAGCCGUUUCCCUCUGCGAUUCAUGUAAGUGUGACUCGAUUUCAGGGAAAGGGAACUCGCGUGGGCUGAGGAGACCGGAGUGGACGGGCUGGGGAAGGCACCGUG	7	C	G	11.8888	7.0838	-4.80504	-1.45484	1.45484
CTCFL	COSV104544556	ACUCUCGCGCCAGCCCGGCGGCGGCCGGCUGUGGGCUGCAGCACGCGGUGCACGAGGCAGAGCCCACAAGCCAAAGACGGAGUGGGCCGAGCAUUCCGGCCACGCCUUCCGCGGCCAAGUCAUU	ACUCUCGCGCCAGCCCGGCGGCGGCCGGCUGUGGGCUGCAGCACGCGGUGCACGAGGCAGAGCCCACAAGCCAAAGACGGAGUGGGCCGAGCAUUCCGGCCACGCCUUCUGCGGCCAAGUCAUU	110	C	U	6.22197	1.34483	-4.87714	-1.48062	1.48062
HACD4	COSV72136744	CCCCGGUACUCCUUCCUGGACCGCGCUGGAAGCCCUGGCGGCGGCGGCCC	CCCCGGUACUCCUUCCUGGACCGCGCCGGAAGCCCUGGCGGCGGCGGCCC	27	U	C	4.54776	8.23443	3.68667	1.58152	1.58152
PALB2	COSV99849100	GCCCGCGUGGGUCAGCUGAUCGCGCACUGAGGGUGCGAUCCCGGGCUCCCCAUUCCUUCCUGGGGCGCCUCCCCGGCCCAGGGCCAACUGGGUCCCGGUGUCGGCAGGCCUGGGGUCGGCGACGGCUGCUCUUUUCGUUCUGUCGCCUGCCCG	GCCCGCGUGGGUCAGCUGAUCGCGCACUGAGGGUGCGAUCCCGGGCUCCCCAUUCCUUCCUGGGGCGCCUCCCCGGCCCAGGGCCAACUGGGUCCCGGUGUCGGCAGGCCUGGGGUCGGCGACGGCUGCUCUUUUCGUUCUGUGGCCUGCCCG	144	C	G	20.0707	15.773	-4.29768	-1.27343	1.27343
LAMTOR5	COSV56679490	AAGUGACUGAGGCCUGUGGUGGAGAAGGACGUGCCGUGCCGCUGGGUUCUGAGCCGGAGUGGUCGGUGGGUGGG	AAGUGACUGAGGCCUGUGGUGGAGAAGGACGUGCCGUGCCGCUGUGUUCUGAGCCGGAGUGGUCGGUGGGUGGG	45	G	U	13.0748	8.46633	-4.60845	-1.38455	1.38455
TRIM15	COSV100938758	CUCUCUCUUUCUCUCUCUCUGUCUCUUAGCCUUGCAGCCGUUUCCCUCUGCGAUUCAUGUAAGUGUGACUCGAUUUCAGGGAAAGGGAACUCGCGUGGGCUGAGGAGACCGGAGUGGACGGGCUGGGGAAGGCACCGUG	CUCUCUCUUUCUCUCUCUCUGUCUCUUAGCCUUGCAGCCGUUUCCCUCUGCGAUUCAUGUAAGUGUGACUCGAUUUCAGGGAAAGGGAACUCGCGUGGGCUGAGGAGACCGGAGUGGACGGGCUGAGGAAGGCACCGUG	126	G	A	11.8888	7.2674	-4.62144	-1.38919	1.38919
CCNL1	COSV99904231	AGUCUUGUUUCGGGUUCCGGCUGCGUUGGGCUUGCGUGCGGCUCGCUAAGACU	AGUCUUGUUUCGGGUUCCGGCUGCGUUGGGAUUGCGUGCGGCUCGCUAAGACU	31	C	A	5.95136	10.304	4.35262	1.81964	1.81964
AIP	COSV99653563	CCCUUUUGGCUUCUGCCCUCAACCAAAAUGGCGCUAGCUCGGAAGCUGCCGAGGUGCUAGGAGUUGCCGAAGCAAGUCCGGAAGCUACCGAGCGAGUCCGGAAGUUGCCGAAAGGGAGCAGCGGGGAAGGAGG	CCCUUUUGGCUUCUGCCCUCAGCCAAAAUGGCGCUAGCUCGGAAGCUGCCGAGGUGCUAGGAGUUGCCGAAGCAAGUCCGGAAGCUACCGAGCGAGUCCGGAAGUUGCCGAAAGGGAGCAGCGGGGAAGGAGG	22	A	G	5.61394	1.18113	-4.43281	-1.32175	1.32175
NFKB2	COSV99503045	AACUUUCCUGCCCCUUCCCCGGCCAAGCCCAACUCCGGAUCUCGCUCUCCACCGGAUCUCACCCGCCACACCCGGACAGGCGGCUGGAGGAGGCGGGCGUCUAAAAUUCUGGGAAGCAGAACCUGGCCGGAGCCACUAGACAGAGCCGGGCCUAGCCCAGAGAC	AACUUUCCUGCCCCUUCCCCGGCCAAGCCCAACUCCGGAUCUCGCUCUCCACCGGAUCUCACCCGCCACACCCGGACAGGCGGCUGGAGGAGGCGGGCGUCUAAAAUUCUGGGAAGCAGAACCUGGCCGGAGCCACUAGACAGAGCCGGCCCUAGCCCAGAGAC	150	G	C	7.95595	12.2535	4.29755	1.79995	1.79995
WFDC1	COSV54743288	AGACUGUGCACGCUCCUGUCCCCACUCACAGGCCCACGCAGCGAGGGGGGCCCCUCUUCUGUGUGCGUCUGGAAGGUCGCUGCCCAGGGAGGAA	AGACUGUGCAUGCUCCUGUCCCCACUCACAGGCCCACGCAGCGAGGGGGGCCCCUCUUCUGUGUGCGUCUGGAAGGUCGCUGCCCAGGGAGGAA	11	C	U	6.52929	10.6325	4.10322	1.73046	1.73046
CCNDBP1	COSV105871730	CUUGACGCUGUGGCCCGGAAGUGGAGCGGCUGUCGCAGUGCGGCUCCGGCAGUGGCAGCGGAGGCCUGUGUUUGCGGCCUUCGGCAAGCGACUGAG	CCUGACGCUGUGGCCCGGAAGUGGAGCGGCUGUCGCAGUGCGGCUCCGGCAGUGGCAGCGGAGGCCUGUGUUUGCGGCCUUCGGCAAGCGACUGAG	2	U	C	6.00447	1.6149	-4.38957	-1.30628	1.30628
LAMTOR5	COSV99862151	AAGUGACUGAGGCCUGUGGUGGAGAAGGACGUGCCGUGCCGCUGGGUUCUGAGCCGGAGUGGUCGGUGGGUGGG	AAGUGACUGAGGCCUGUGGUGGAAAAGGACGUGCCGUGCCGCUGGGUUCUGAGCCGGAGUGGUCGGUGGGUGGG	24	G	A	13.0748	8.75286	-4.32191	-1.28209	1.28209
APC	COSV57337921	ACUGGAGACAGAAUGGAGGUGCUGCCGGACUCGGAAAUGGGGUCCAAGGGUAGCCAAGG	ACUGGAGACAGAAUGGAGGUGCUGCCGGACUCGGAAAUGGCGUCCAAGGGUAGCCAAGG	41	G	C	9.90201	5.80873	-4.09328	-1.20034	1.20034
HES6	COSV99611316	AAGCCGCGAGGAGCGCGGACGGCUGGGCUGCUGCUGGGCGGCCGCGGGGCAGCGGAGGGCGCCGGCACUCCGGUCCCCGCCGCUCCCCGUCCCCGCUGCUCCUAGCCCCUGCCGCGUCCCCGGCGGAGCGGGC	AAGCCGCGAGGAGCGCGGACGGCUGGGCUGCUGCUGAGCGGCCGCGGGGCAGCGGAGGGCGCCGGCACUCCGGUCCCCGCCGCUCCCCGUCCCCGCUGCUCCUAGCCCCUGCCGCGUCCCCGGCGGAGCGGGC	37	G	A	10.2411	4.53692	-5.70415	-1.77634	1.77634
CASP2	COSV100130998	GCAGUGUGCGUCCGCGUCUGAGGGGAGGGAUGUGGGGGAAGCGACGGCCCCCGGUUUGUUUGGGCUGUGGGCGGUGCGCAGCGGAGAGCCCGGGAAAAGCGGGAA	GCAGUGUGCGUCCGCGUCUGAGGGGAGGGAUGUGGGGGAAGCGACGGCCCCCGGUUUGUUUGGGCUGUGGGCGGUGCGCAGCGCAGAGCCCGGGAAAAGCGGGAA	84	G	C	26.6695	22.1884	-4.48109	-1.33901	1.33901
NFKB2	COSV99502894	AACUUUCCUGCCCCUUCCCCGGCCAAGCCCAACUCCGGAUCUCGCUCUCCACCGGAUCUCACCCGCCACACCCGGACAGGCGGCUGGAGGAGGCGGGCGUCUAAAAUUCUGGGAAGCAGAACCUGGCCGGAGCCACUAGACAGAGCCGGGCCUAGCCCAGAGAC	AACUUUCCUGCCCCUUCCCCGGCCAAGCCCAACUCCGUAUCUCGCUCUCCACCGGAUCUCACCCGCCACACCCGGACAGGCGGCUGGAGGAGGCGGGCGUCUAAAAUUCUGGGAAGCAGAACCUGGCCGGAGCCACUAGACAGAGCCGGGCCUAGCCCAGAGAC	38	G	U	7.95595	3.87207	-4.08387	-1.19698	1.19698
SP100	COSV99892360	GCUUGGGGCCUGGGCAGCCACACUGCACGCAGGCUGGGCCGACUGAGGGGCUCAGAGGCCAGGCUCUGAGGCCCACGCAGGGCCUAGGGUGGGAAG	GCUUGGGGCCUGGGCAGCCACAUUGCACGCAGGCUGGGCCGACUGAGGGGCUCAGAGGCCAGGCUCUGAGGCCCACGCAGGGCCUAGGGUGGGAAG	23	C	U	3.10358	7.08267	3.97909	1.68608	1.68608
CCNL1	COSV55816799	AGUCUUGUUUCGGGUUCCGGCUGCGUUGGGCUUGCGUGCGGCUCGCUAAGACU	AGUCUUGUUUCGGGUUCCGGCUGCGUUGGGUUUGCGUGCGGCUCGCUAAGACU	31	C	U	5.95136	10.0984	4.14707	1.74614	1.74614
YWHAQ	COSV53003141	AAAGCCAAAAGCAGAUCAAAGUGGUGGGACUCGCGUCGCGGCCGCGGAGACGUGAAGCUCUCGAGGCUCCUCCCGCUGCGGGUCGGCGCUCGCCCUCGCUCUCCUCGCCCUCCGCCCCGGCCCCGGCCCCGCGCCCGCC	AAAGCCAAAAGCAGAUCAAAGUGGUGGGACUCGCGUCGCGGCCGCGGAGACGUGAAGCUCUCGAGGCUCCUCCCGCUGCGGGUCGGCGCUCGCCCUCGCUCUCCUCGCCCUCGGCCCCGGCCCCGGCCCCGCGCCCGCC	113	C	G	5.68049	9.04231	3.36182	1.46536	1.46536
ABI2	COSV99651991	CCUUCCGAGUUACCGCCGCCGUCGCCGCCGCUCCUCCUCUCCCGGUCCUGGGUUUCCUUGGCGCUGCGGCCGCCGCUCCCUCUGCGACCUGUAUGAGGAGGAGGAGGAGGAGGAUGUGAAG	GCUUCCGAGUUACCGCCGCCGUCGCCGCCGCUCCUCCUCUCCCGGUCCUGGGUUUCCUUGGCGCUGCGGCCGCCGCUCCCUCUGCGACCUGUAUGAGGAGGAGGAGGAGGAGGAUGUGAAG	1	C	G	4.23184	0	-4.23184	-1.24988	1.24988
AXL	COSV56566212	GAGAAGGCGGCUGCUGGGCAGAGCCGGUGGCAAGGGCCUCCCCUGCCGCUGUGCCAGGCAGGCAGUGCCAAAUCCGGGGAGCCUGGAGCUGGGGGGAGGGCCGGGGACAGCCCGGCCCUGCCCCCUCCCCCGCUGGGAGCCCAACAACUUCUGAGGAAAGUUUGGCACCC	GAGAAGGCGGCUGCUGGGCAGAGCCGGUGGCAAGGGCCUCCCCUGCCGCUGUGCCAGGCAGGCAGUGCCAAAUCCGGGGAGCCUGGAGCUGGGGGGAGGGCCGGGGACAGCCCGGCCCUGCCCCCUCCCCCGCUGGGAGCCCAACAACUUCUGAGGAAAGUUUGGCACAC	169	C	A	6.65697	2.95401	-3.70297	-1.06078	1.06078
DAXX	COSV99802139	GUAGUGGGGCCUGCGGUGGGAGUGGGAAGGAAGGCGGAGGGAACCAUGCGAGGUUCUGAGAAUUGCGGCGAGGGUCGCCUCGAGAGACGGUUUCUGAGCAGGAAUUCUGAAAUCCCCACCACUUCCUCCCUCCGGGGGAUUUGAUCCCCU	GUAGUGGGGCCUGCGGUGGAAGUGGGAAGGAAGGCGGAGGGAACCAUGCGAGGUUCUGAGAAUUGCGGCGAGGGUCGCCUCGAGAGACGGUUUCUGAGCAGGAAUUCUGAAAUCCCCACCACUUCCUCCCUCCGGGGGAUUUGAUCCCCU	20	G	A	11.2095	6.95921	-4.25027	-1.25647	1.25647
CASP2	COSV100131106	GCAGUGUGCGUCCGCGUCUGAGGGGAGGGAUGUGGGGGAAGCGACGGCCCCCGGUUUGUUUGGGCUGUGGGCGGUGCGCAGCGGAGAGCCCGGGAAAAGCGGGAA	GCAGUGUGCGUCCGCGUCUGAGGGGAGGGAUGUGGGGGAAGCGACGGCCCCCGGUUUGUUUGGGCUGUGGGCGGUGCGCAGCGGAGAGCCCUGGAAAAGCGGGAA	92	G	U	26.6695	23.2877	-3.38174	-0.945917	0.945917
CLU	COSV100324472	GCGGCGUCGCCAGGAGGAGCGCGCGGGCACAGGGUGCCGCUGACCGAGGCGUGCAAAGACUCCAGAAUUGGAGGC	GCGGCGUCGCCAGGAGGAGCGCGCGGGCACAGGGUGCGGCUGACCGAGGCGUGCAAAGACUCCAGAAUUGGAGGC	38	C	G	5.94829	2.17342	-3.77486	-1.08648	1.08648
PTCH1	COSV64595885	CUGUUUACCCAGGAGGGCUGUGCUGAUAGCACGUUCCUCGAGUUUACUUUGCUUUCCUUGAGUUUAUUGUAAAGGGGUAAAGUUUUCGGAUCCGUCACGUGACCCUGACAGGUCCUGCCUAUGGCGCGGCAGACCACCCACGCCGAGGGCC	CUGUUUACCCAGGAGGGCUGUGCUGAUAGCACGUUCCUCGAGUUUACUUUGCUUUCCUUGAGUUUUUUGUAAAGGGGUAAAGUUUUCGGAUCCGUCACGUGACCCUGACAGGUCCUGCCUAUGGCGCGGCAGACCACCCACGCCGAGGGCC	66	A	U	16.906	11.6415	-5.26444	-1.61911	1.61911
DAXX	COSV106327474	GUAGUGGGGCCUGCGGUGGGAGUGGGAAGGAAGGCGGAGGGAACCAUGCGAGGUUCUGAGAAUUGCGGCGAGGGUCGCCUCGAGAGACGGUUUCUGAGCAGGAAUUCUGAAAUCCCCACCACUUCCUCCCUCCGGGGGAUUUGAUCCCCU	GUAGUGGGGCCUGCGGUGGGAGUGGGAAGGAAGCCGGAGGGAACCAUGCGAGGUUCUGAGAAUUGCGGCGAGGGUCGCCUCGAGAGACGGUUUCUGAGCAGGAAUUCUGAAAUCCCCACCACUUCCUCCCUCCGGGGGAUUUGAUCCCCU	34	G	C	11.2095	13.9537	2.74425	1.24454	1.24454
PTTG1IP	COSV58365517	GUUCCGGGCGGAGACCGCUUGUGCUGGAGUCGGAGUUGUAACGCUCCACUGACUGAUAGAGCGACCGGCCGACC	GUUCCGGGCGGAGACCGCUUGUGCUGGAGUCGGAGUUGUAACGCUCCACUGACUGAUAGAGCGAGCGGCCGACC	65	C	G	4.14023	7.49336	3.35313	1.46226	1.46226
RBM5	COSV100762217	ACUGUGGGUAGGAGACGGCCGUCGGCGGAGGCGCCAUUUUGUGUAGCCGCCGAACCUUGUUGGAGGUUCUGGGGCGCAGAACCGCUACUGCUGCUUCGGUCUCUCCUUGGGAAAAAAUAAAAUUUGAACCUUUUGGAGCUGUGUGCUAAAUCUUCAGUGGGACA	ACUGUGGGUAGGAGACGGCCGUCGGCGGAGGCGCCAUUUUGUGUAGCCGCCGAACCUUGUUGGAGGUUCUGGGGCGCAGAACCGCUACUGCUGCUUCGGUCUCUCCUUGGGAAAAAAUAAAAUUUGAACCUUUUGGAGUUGUGUGCUAAAUCUUCAGUGGGACA	139	C	U	11.9815	9.28016	-2.70133	-0.702622	0.702622
YY1	COSV99216623	CUCCCUCUGCCUUCCUUCCCCACGGCCGGCCGCCUCCUCGCCCGCCCGCCCGCAGCCGAGGAGCCGAGGCCGCCGCGGCCGUGGCGGCGGAGCCCUCAGCC	CUCCCUCUGCCUUCCUUCCCCACGGCCGGCCGCCUCCUCGCCCUCCCGCCCGCAGCCGAGGAGCCGAGGCCGCCGCGGCCGUGGCGGCGGAGCCCUCAGCC	44	G	U	7.27213	10.3131	3.041	1.35065	1.35065
CASP2	COSV100131223	GCAGUGUGCGUCCGCGUCUGAGGGGAGGGAUGUGGGGGAAGCGACGGCCCCCGGUUUGUUUGGGCUGUGGGCGGUGCGCAGCGGAGAGCCCGGGAAAAGCGGGAA	GCAGUGUGCGUCCGCGUCUGAGGGGAGGGAUGUGGGGGAAGCGACGGCCCCCGGUUUGUUUGGGCUGUGGGCGGUGCGCAGCGGAAAGCCCGGGAAAAGCGGGAA	86	G	A	26.6695	30.5751	3.90562	1.65981	1.65981
PALB2	COSV55166576	GCCCGCGUGGGUCAGCUGAUCGCGCACUGAGGGUGCGAUCCCGGGCUCCCCAUUCCUUCCUGGGGCGCCUCCCCGGCCCAGGGCCAACUGGGUCCCGGUGUCGGCAGGCCUGGGGUCGGCGACGGCUGCUCUUUUCGUUCUGUCGCCUGCCCG	GCCCGCGUGGGUCAGCUGAUCGCGCACUGAGGGUGCGAUCCCGGGCUCCCCAUUCCUUCCUGGGGCGCCUCCCCGGCCCAGGGCCAACUGGGUCCCGGUGUCGGCAAGCCUGGGGUCGGCGACGGCUGCUCUUUUCGUUCUGUCGCCUGCCCG	107	G	A	20.0707	23.3093	3.23868	1.42133	1.42133
TRIM8	COSV100193118	GAAGGCGCUGCUGACUGAGCGACCGUCGGGGCCGGCUGGGGCCGGAGCUCGGGGCUCGGUGGGCCUACAGCGGCUCCGGACGGACCCCCGGGGCUGGGGAGUCGGGGAGGCCUGCCCCGGCCCCCUGCCCGCGGCCGCC	GAAGGCGCUGCUGACUGAGCGACCGUCGGGGCCGGCUGGGGCCGGAGCUCGGGGCUCGGUGGGCCUACAGCGGCUCCGGACGGGCCCCCGGGGCUGGGGAGUCGGGGAGGCCUGCCCCGGCCCCCUGCCCGCGGCCGCC	84	A	G	9.95248	6.10169	-3.85079	-1.11363	1.11363
ALOX15B	COSV101205651	AGUGGCAAUAACCAGGGGCAAUAACCAGGCGUGUCCCAGGGGGGAGCCCCGCUCUGCAGCCCUGUGCGCCGUAGAGAGCUGGACUUAGGCUGGCAGC	AGUGGCAAUAACCAGGGGCAAUAACCAGGCGUGUCCCAGGGGGGAGUCCCGCUCUGCAGCCCUGUGCGCCGUAGAGAGCUGGACUUAGGCUGGCAGC	47	C	U	9.27485	12.6183	3.3434	1.45878	1.45878
CYB5R2	COSV100207607	GAGACUCCAGUGACCCGGCGGGAGGAGAGGCAACUUUCCCUGUCGGGCUUGAGUUGGGAGAGGAGCAGGGCGGCCUUGUAGGGACCCGUCCCUGCUCCUGACCAUCACCGUCACUGGGGUCACUGUGCUCGUGUUGGUCCUGAAGAGC	GAGACUCCAGUGACCCGGCGGGAGGAGAGGCAACUUUCCCUGUCGGGCUUGAGUUGGGAGAGGAGCAGGGCGGCCUUGUAGGGACCCGUCCCUGCUCCUGACCAUCACCGUCACUGGGGUCACUGUGCUCGUGUUGGUCAUGAAGAGC	140	C	A	11.3963	7.45012	-3.94617	-1.14774	1.14774
PYCARD	COSV56008721	GGAGCCGACUUCCUCCUGGUCGGCGGCUGCAGCGGGGUGAGCGGCGGCAGCGGCCGGGGAUCCUGGAGCC	GGAGCCGACUUCCUCCUGGUCGGCGGCUGCAGCGGGGUGAGCGGCGGCAGCGGCCGGGGAUCCUGGGGCC	67	A	G	6.12958	2.58614	-3.54345	-1.00374	1.00374
AXL	COSV99996704	GAGAAGGCGGCUGCUGGGCAGAGCCGGUGGCAAGGGCCUCCCCUGCCGCUGUGCCAGGCAGGCAGUGCCAAAUCCGGGGAGCCUGGAGCUGGGGGGAGGGCCGGGGACAGCCCGGCCCUGCCCCCUCCCCCGCUGGGAGCCCAACAACUUCUGAGGAAAGUUUGGCACCC	GAGAAGGCGGCUGCUGGGCAGAGCCGGUGGCAAGGGCCUCCCCUGCCGCUGUGCCAGGCAGGCAGUGCCAAAUCCGGGGAGCCUGGAGCUGGGGGGAGGGCCGGGGACAGCCCGGCCCUGCCCCCUCCCCCGCUGGGAGCCCAACAACUUCUGAGGAAAGUGUGGCACCC	162	U	G	6.65697	3.83441	-2.82257	-0.745974	0.745974
DAXX	COSV105853121	GUAGUGGGGCCUGCGGUGGGAGUGGGAAGGAAGGCGGAGGGAACCAUGCGAGGUUCUGAGAAUUGCGGCGAGGGUCGCCUCGAGAGACGGUUUCUGAGCAGGAAUUCUGAAAUCCCCACCACUUCCUCCCUCCGGGGGAUUUGAUCCCCU	GUAGUGGGGCCUGCGGUAGGAGUGGGAAGGAAGGCGGAGGGAACCAUGCGAGGUUCUGAGAAUUGCGGCGAGGGUCGCCUCGAGAGACGGUUUCUGAGCAGGAAUUCUGAAAUCCCCACCACUUCCUCCCUCCGGGGGAUUUGAUCCCCU	18	G	A	11.2095	6.88398	-4.3255	-1.28337	1.28337
RBM4	COSV59519802	GUCAGAAGCGUCCGCGCCGCGAGGAGGAGGCCCUGCUGGUUUCUGUGCGGGCUCUUGUCAGG	GUCAGAAGCGUCCGCGCCGCGAGGAGGAGGCGCUGCUGGUUUCUGUGCGGGCUCUUGUCAGG	32	C	G	4.34021	1.26806	-3.07216	-0.835219	0.835219
WIF1	COSV99683272	AAACGGGAACAGCCCUGGCUGAGGGAGCUGCAGCGCAGCAGAGUAUCUGACGGCGCCAGGUUGCGUAGGUGCGGCACGAGGAGUUUUCCCGGCAGCGAGGAGGUCCUGAGCAGC	AAACGGGAACAGCCCUGGCUGAGGGAGCUGCAGCGCAGCAGAGUAUCUGACGGCGCCAGGUUGCGUAGGUGCGGCACGAGGAGUUUUCCCGGCAGCGAGGAGGUCCUGGGCAGC	109	A	G	8.88897	6.11107	-2.7779	-0.730003	0.730003
AIF1	COSV61962442	AGGCUUCUGAGAAGACUGGUGGGAGAGAAGGAGAGCCUGCAGACAGAGGCCUCCAGCUUGGUCUGUCUCCCCACCUCUACCAGCAUCUGCUGAGCU	AGGCUUCUGAGAAGACUGGUGGGGGAGAAGGAGAGCCUGCAGACAGAGGCCUCCAGCUUGGUCUGUCUCCCCACCUCUACCAGCAUCUGCUGAGCU	24	A	G	9.83374	7.31604	-2.5177	-0.636964	0.636964
DAXX	COSV99801237	GUAGUGGGGCCUGCGGUGGGAGUGGGAAGGAAGGCGGAGGGAACCAUGCGAGGUUCUGAGAAUUGCGGCGAGGGUCGCCUCGAGAGACGGUUUCUGAGCAGGAAUUCUGAAAUCCCCACCACUUCCUCCCUCCGGGGGAUUUGAUCCCCU	GUAGUGGGGCCUGCGGUGGGAGUGGAAAGGAAGGCGGAGGGAACCAUGCGAGGUUCUGAGAAUUGCGGCGAGGGUCGCCUCGAGAGACGGUUUCUGAGCAGGAAUUCUGAAAUCCCCACCACUUCCUCCCUCCGGGGGAUUUGAUCCCCU	26	G	A	11.2095	7.46802	-3.74146	-1.07454	1.07454
BCL6	COSV69202128	AGAACUGGGGUUCUUAGAAGUGGUGAUGCAAGAAGUUUCUAGGAAAGGCCGGACACCAGGUUUUGAGCAAAAUUUUGGACUGUGAAGCAAGGCAUUGGUGAAGACAAA	AAAACUGGGGUUCUUAGAAGUGGUGAUGCAAGAAGUUUCUAGGAAAGGCCGGACACCAGGUUUUGAGCAAAAUUUUGGACUGUGAAGCAAGGCAUUGGUGAAGACAAA	2	G	A	6.29906	3.83908	-2.45997	-0.616322	0.616322
YY1	COSV51761240	CUCCCUCUGCCUUCCUUCCCCACGGCCGGCCGCCUCCUCGCCCGCCCGCCCGCAGCCGAGGAGCCGAGGCCGCCGCGGCCGUGGCGGCGGAGCCCUCAGCC	CUCCCUCUGCCUUCCUUCCCCACGGCCGGCCGCCUCCUCGCCCGCCCGCCCGCAGCCGAGGAGCCGAGGCCGCCGCGGCUGUGGCGGCGGAGCCCUCAGCC	80	C	U	7.27213	4.17807	-3.09406	-0.843053	0.843053
CTCFL	COSV54773228	ACUCUCGCGCCAGCCCGGCGGCGGCCGGCUGUGGGCUGCAGCACGCGGUGCACGAGGCAGAGCCCACAAGCCAAAGACGGAGUGGGCCGAGCAUUCCGGCCACGCCUUCCGCGGCCAAGUCAUU	ACUCUCGCGCCAGCCCGGCGGCGGCCGGCUGUGGGCUGCAGCACGCGGUGCAUGAGGCAGAGCCCACAAGCCAAAGACGGAGUGGGCCGAGCAUUCCGGCCACGCCUUCCGCGGCCAAGUCAUU	53	C	U	6.22197	2.50281	-3.71916	-1.06657	1.06657
CCAR2	COSV51515481	AGAGGCGCUUCCGGUGGCGGCGGCAGCAGCGGCUGUGGUGGUUCCGGGUGUCUUUGUCCCCCCGGUGUCGCUGCCCUGGCCCGCAGCCUUUUCCCCACGACUCUGAAAGAGGACAGCGUUCCCA	AGAGGCGCUUCCGGUGGCGGCGGCAGCAGCGGCUGUGGUGGUUCCGGGUGUCUUUGUCCCCCCGGUGUCGCUGCCCUGGCCAGCAGCCUUUUCCCCACGACUCUGAAAGAGGACAGCGUUCCCA	82	C	A	13.8111	10.6413	-3.16979	-0.870131	0.870131
CFTR	COSV50053566	GUAGUAGGUCUUUGGCAUUAGGAGCUUGAGCCCAGACGGCCCUAGCAGGGACCCCAGCGCCCGAGAGACC	GUAGUAGGUCUUUGGCAUUAGGAGCUUGAGGCCAGACGGCCCUAGCAGGGACCCCAGCGCCCGAGAGACC	31	C	G	13.9545	16.5291	2.57456	1.18386	1.18386
NRBP1	COSV51995025	GGUUGCGCUGCGGAGCGCAGCUGUGAGGGAGUCGCUGUGAUCCGGGGCCCCGGAACCCGAGCUGGAGCUGAAGCGCAGGCUGCGGGGCGCGGAGUCGGGAGGCCUGAGUGUUCCUUCCAGC	GGUUGCGCUGCGGAGCGCAGCUGUGAGGGAGUCGCUGUGAUCCGGGGCCCCGGAACCCGAGCUGGAGCUGAAGCGCAGGCUGCGGGGCACGGAGUCGGGAGGCCUGAGUGUUCCUUCCAGC	89	G	A	5.64836	8.41002	2.76165	1.25076	1.25076
DEK	COSV55238373	CUUGUUGAUUCUGGGGAGCCGAGCGCGCGGCGCGAGCGUCACGCCAGACAGCGGCCCGCGCGCCUUCUCCUCGGCGUCGGCCGCCGCCGCCUCCCAGAACCUCCUCGUGCCCUCGCGUGCCAGGCCCGCGGCGGCCGAAAUCCGCGGUUCACAGC	CUUGUUGAUUCUGGGGAGCCGAGCGCUCGGCGCGAGCGUCACGCCAGACAGCGGCCCGCGCGCCUUCUCCUCGGCGUCGGCCGCCGCCGCCUCCCAGAACCUCCUCGUGCCCUCGCGUGCCAGGCCCGCGGCGGCCGAAAUCCGCGGUUCACAGC	27	G	U	5.15925	7.25532	2.09607	1.01277	1.01277
NFKB2	COSV99502956	AACUUUCCUGCCCCUUCCCCGGCCAAGCCCAACUCCGGAUCUCGCUCUCCACCGGAUCUCACCCGCCACACCCGGACAGGCGGCUGGAGGAGGCGGGCGUCUAAAAUUCUGGGAAGCAGAACCUGGCCGGAGCCACUAGACAGAGCCGGGCCUAGCCCAGAGAC	AACUUUCCUGCCCCUUCCCCGGCCAAGCCCAACUCCGGAUCUCGCUCUCCACCGGAUCUCACCCGCCACACCCGGACAGGCGGCUGGAGGAGGCGGUCGUCUAAAAUUCUGGGAAGCAGAACCUGGCCGGAGCCACUAGACAGAGCCGGGCCUAGCCCAGAGAC	97	G	U	7.95595	5.31697	-2.63897	-0.680327	0.680327
LXN	COSV99963260	AAACAGCAGCUUCCGGAGUCGGAAGGAGCUGAGGAAGAAGACUGACUGAAGGAGCUUGCGACUUUUCCGCCUCGGCAACCGGACCCAGCAGCAAGCAGGACGGGCGGCGCUCUGCUACUGGUCCCGUUAAGCCAGAGUAGCCCAAGCCCUGAAGUCACUGCUCAUCCGGA	AAACAGCAGCUUCCGGAGUCGGAAGGAGCUGAGGAAGAAGACUGACUGAAGGAGCUUGCGACUUUUCCGCCACGGCAACCGGACCCAGCAGCAAGCAGGACGGGCGGCGCUCUGCUACUGGUCCCGUUAAGCCAGAGUAGCCCAAGCCCUGAAGUCACUGCUCAUCCGGA	72	U	A	13.2458	9.84881	-3.39699	-0.951368	0.951368
GFI1B	COSV105203820	ACACAGAGAGACAGAGCAAAAAGGAGAAGUAUCUAUUUGUGCAAAGAGUCACACAGUUGACAGAGUGGAGGCCAGUCCCGAGAGAGGCUUUGCAGUUCCCACCUCGGGAAGCUCCGGCAGAACCCAGGCGAGGGACAGCUCCGGACAGGUGUGGGGUGCACACUGAAA	ACACAGAGAGACAGAGCAAAAAGGAGAAGUAUCUAUUUGUGCAAAGAGUCACACAGUUGACAGAGUGGAGGCCAGUCCCGAGAGAGGCUUUGCAGUUCCCACCUCGGGAAGCUCCGGCAGAACCCAGGCGAGGGACAGCUCCGGACAGGUGUGGGGUGCACACUAAAA	165	G	A	3.43686	1.05581	-2.38106	-0.588104	0.588104
ANP32D	COSV56980578	GAGAACCCAGCAGAGCUGGUUGAGCUUUCAAAUGUGCGGUUGUGGGUUCGGGGUUUAUUGGUUGAAUUCCGCUGGCUCAGGAGCCUCUGCAGAGAAAGCGUGAGAG	GAGAACCCAGCAGAGCUGGUUGAGCUUUCAAAUGUCCGGUUGUGGGUUCGGGGUUUAUUGGUUGAAUUCCGCUGGCUCAGGAGCCUCUGCAGAGAAAGCGUGAGAG	36	G	C	8.42727	5.24016	-3.18712	-0.876325	0.876325
WDR11	COSV54784994	ACAGUGUCCGCCGCUUCCUGGUUGCGGGUCAGCGCCCAGGUCCUGGGCUGGCCGCCGGG	ACAGUGUCCGCCGCUUCCUGGUUGCGGGUCAGCGCCCAGGUCCUGGGCUGGGCGCCGGG	52	C	G	3.44201	6.59291	3.1509	1.38994	1.38994
PIWIL2	COSV63250469	GUGGGCCCCGGGGCGUGGGUUGAGCUCGGUCUUCCCCUGAGGCCGCGCGGAGCUGGGCGACUGGGGCGAGGACUCGCGCACAGGUAAUUAACCAGAACAGGAUCGACACGUGUUCUCUACAGCCCGUCC	GUGGGCCCUGGGGCGUGGGUUGAGCUCGGUCUUCCCCUGAGGCCGCGCGGAGCUGGGCGACUGGGGCGAGGACUCGCGCACAGGUAAUUAACCAGAACAGGAUCGACACGUGUUCUCUACAGCCCGUCC	9	C	U	9.85908	12.4152	2.55615	1.17728	1.17728
LXN	COSV99963145	AAACAGCAGCUUCCGGAGUCGGAAGGAGCUGAGGAAGAAGACUGACUGAAGGAGCUUGCGACUUUUCCGCCUCGGCAACCGGACCCAGCAGCAAGCAGGACGGGCGGCGCUCUGCUACUGGUCCCGUUAAGCCAGAGUAGCCCAAGCCCUGAAGUCACUGCUCAUCCGGA	AAACAGCAGCUUCCGGAGUCGGAAGGAGCUGAGGAAGAAGACUGACUGAAGGAGCUUGCGACUUUUCCGCCUCGGCAACCGGACCCAGCAGCAAGCAGGACGGGCGGCGCUCUGCUACUGGUCCCGUUAAGCCAGAGUAGUCCAAGCCCUGAAGUCACUGCUCAUCCGGA	141	C	U	13.2458	11.0422	-2.20356	-0.524638	0.524638
ING2	COSV56563908	GAGCGCGGCCGUGCCCUCUCGAGCGGCUGCGGGGUCCCCGCGGCGCCGGGCUGCUGAGCUGAGGGCCCGCGGCGGCCGCGGCCGGUGCAUGUGCGGCUGCUGGAUGCGGAGGCGGCGGCGACGGCGCGGAUCGGCAGG	GAGCGCGGCCGUGCCCUCUCGAGCGGCUGCGGGGUCCCCGCGGCGCCGGGCUGCUGCGCUGAGGGCCCGCGGCGGCCGCGGCCGGUGCAUGUGCGGCUGCUGGAUGCGGAGGCGGCGGCGACGGCGCGGAUCGGCAGG	57	A	C	24.158	26.5999	2.44196	1.13645	1.13645
HSPB7	COSV100317758	ACGCUCGCCCAGAGGCCUGCGCCCACACCCUCUCCUGUCCAGCCCUCGCCCGCCUGGGCAGGGCCCGGCGCCGUCCGUGG	ACGCUCGCCCAGAGGCCUGCGCCCACACCCUCUCCUGUCCAGCCCUCGCCUGCCUGGGCAGGGCCCGGCGCCGUCCGUGG	51	C	U	5.53154	8.25449	2.72295	1.23692	1.23692
RNF8	COSV100009924	GUAGUGCUCCUGCUUCCUGGCCGAGGGCGGGCGAGCGGAGCCUGCUUUCGCAGCGAUCGCGAGCGUGUGGCGAUUGCUUCUGUCUGUUAUUUAGAUAUGGAAGCUGAGGGGAUGCACAGAGGCAGCCAGAACCUAGGUCAGGGUCUCGCUCGGUGCUGACCGCCCCCGGGGUCGAGUAGGCG	GUAGUGCUCCUGCUUCCUGGCCGAGGGCGGGCGAGCGGAGCCUGCUUUCGCAGCGAUCGCGAGUGUGUGGCGAUUGCUUCUGUCUGUUAUUUAGAUAUGGAAGCUGAGGGGAUGCACAGAGGCAGCCAGAACCUAGGUCAGGGUCUCGCUCGGUGCUGACCGCCCCCGGGGUCGAGUAGGCG	64	C	U	10.3028	7.75845	-2.54435	-0.646494	0.646494
MAX	COSV99408629	AGUGAGGAGGUGGUUCUUGCCCGUGUUGUGUGUGUGUGUGAGUGAGAGAGCGAGUGAGUGAGUGAGUGAGUGUGUGUGUGGGGGGGACUCGGCUUGUUGUUGUCGGUGACUUCCCCCUCCCCUUCACCCCUUCCCCUCCCCGCCGCCGCUGCAGUGGCCGCUCCCUGGGCCGUAGGAA	AGUGAGGAGGUGGUUCUUGCCCGUGUUGUGUGUGUGUGUGAGUGAGAGAGCGAGUGAGUGAGUGAGUGAGUGUGUGUGGGGGGGGGACUCGGCUUGUUGUUGUCGGUGACUUCCCCCUCCCCUUCACCCCUUCCCCUCCCCGCCGCCGCUGCAGUGGCCGCUCCCUGGGCCGUAGGAA	79	U	G	3.35775	1.45919	-1.89856	-0.415578	0.415578
RCHY1	COSV100185749	AUAUUGUCGCUAGUGGCCGCUGGGGCUGGGAGGGGUGUGCUAGAGAGGCGCAGCUUCUCUGGGCGUGGUUUUUAUCCUGGGGGAAGGAUCGGUGGAAUGUGAGGGGAGGUGGAGGAG	AUAUUGUCGCUAGUGGCCGCUGGGGCUGGGAGGGGUGUGCUAGAGAGGCGCAGCUUCUCUGGGCGUGGUUUUUAUCCUUGGGGAAGGAUCGGUGGAAUGUGAGGGGAGGUGGAGGAG	79	G	U	4.91211	7.26352	2.35141	1.10407	1.10407
PALB2	COSV55171014	GCCCGCGUGGGUCAGCUGAUCGCGCACUGAGGGUGCGAUCCCGGGCUCCCCAUUCCUUCCUGGGGCGCCUCCCCGGCCCAGGGCCAACUGGGUCCCGGUGUCGGCAGGCCUGGGGUCGGCGACGGCUGCUCUUUUCGUUCUGUCGCCUGCCCG	GCCCGCGUGGGUCAGCUGAUCGCGCACUGAGGGUGCGAUCCCGGGCUCCCCAUUCCUUCCUGGGGCGCCUCCCCGGCCCAGGGCCAACUGGGUCCCGGUGUCGGCAGGCCUGGGGUCGGCGACGGCUGCUCUUCUCGUUCUGUCGCCUGCCCG	134	U	C	20.0707	17.3893	-2.68139	-0.695493	0.695493
HOPX	COSV100497118	GCUUCCAAACCCAGGGCUUGCGCUUGCCUUUGCCUCUUCCACACUAAUGACAGACUGCCCCACUGAGAAGGGUCUAGCGGAGCACAGGUCACCAGCUGGGCAACAUUCAGAAAGUUAGUCUUCCU	GCUUCCAAACCCAGGGCUUGCGCUUGCCUUUGCCUCUUCCACACUAAUGACAGACUGCCCCACUAAGAAGGGUCUAGCGGAGCACAGGUCACCAGCUGGGCAACAUUCAGAAAGUUAGUCUUCCU	65	G	A	10.2731	8.632	-1.64114	-0.323533	0.323533
USP22	COSV54947943	CUUGCAGCCUCCCCUCGGCGAUCGCGCAGCCCCAUCUUUGUCCGGCCUCCGCGCUUUGUUCUCGGCGCCCGGGCCUUGGCCAGCCUGGCCAGCCGCCGAGCAGCCCCCACGCCGCGCUGGCGUCGUCCUCGCCUCCCUCGCCGCCGCCCCCCGCGCGCGGCCGGGCCUUGCCCCCC	CUUGCAGUCUCCCCUCGGCGAUCGCGCAGCCCCAUCUUUGUCCGGCCUCCGCGCUUUGUUCUCGGCGCCCGGGCCUUGGCCAGCCUGGCCAGCCGCCGAGCAGCCCCCACGCCGCGCUGGCGUCGUCCUCGCCUCCCUCGCCGCCGCCCCCCGCGCGCGGCCGGGCCUUGCCCCCC	8	C	U	6.50753	3.59475	-2.91278	-0.778231	0.778231
RCHY1	COSV61009177	AUAUUGUCGCUAGUGGCCGCUGGGGCUGGGAGGGGUGUGCUAGAGAGGCGCAGCUUCUCUGGGCGUGGUUUUUAUCCUGGGGGAAGGAUCGGUGGAAUGUGAGGGGAGGUGGAGGAG	AUAUUGUCGCUAGUGGCCGCUGGGGCUGGGAGGGGUGUGCUAGAGAGGCGCAGCUUCUCUGGGCAUGGUUUUUAUCCUGGGGGAAGGAUCGGUGGAAUGUGAGGGGAGGUGGAGGAG	65	G	A	4.91211	7.73761	2.8255	1.27359	1.27359
TANK	COSV99376131	ACUCGGCCAGGCGCCGGCGACCUGAGGGGAGAGGGAACGCAGCUGAAAGCGUGAACUGUACCUGUCAUUUACUCCAUCCUUUAUAGUGAUGCUACAGGACGAAGAGGA	ACUCGGCCAGGCGCCGGCGACCUGAGGGGAGAGGGAACGCAGCUGAAAGCGUGAACUGUACCUGUCAUUUACUCCAUCCUUUAUAGUGAUGCUACAAGACGAAGAGGA	97	G	A	5.75419	2.8984	-2.85579	-0.757854	0.757854
VPS53	COSV52128403	GACAGAGCGGCUGACGGAGCCGGGCUCACCAGGUCGCUGCCGCGAGGGAGUUGCUGUGCUGGGGCCUGGGUGGCGGCUGGAGGCCUGAGUUGGGCUCGCGGCGGGGGUCGGCAGGGGGCCGGGUGGCGGA	GACAGAGCGGCUGACGGAGCCGGGCUCACCAGGUCGCUGCCGCGAGGGAGUUGCUGUGCUGGGGCCUGGGUGGCGGCUGGAGGCCUAAGUUGGGCUCGCGGCGGGGGUCGGCAGGGGGCCGGGUGGCGGA	87	G	A	8.73825	5.39195	-3.3463	-0.933244	0.933244
MT1F	COSV100537459	AUCAAAGCAGCGGCCGGCUGUUGGGGUCCACCACGCCUUCCACCUGCCCCACUGCUUCUUCGCUUCUCUCUUGGAAAGUCCAGUCUCUCCUCGGCUUGCA	AUCAAAGCAGCGGCCGGCUGUUGGGGUUCACCACGCCUUCCACCUGCCCCACUGCUUCUUCGCUUCUCUCUUGGAAAGUCCAGUCUCUCCUCGGCUUGCA	28	C	U	13.5	14.8613	1.36129	0.750036	0.750036
NPRL2	COSV99205002	AUUGGCAAGCUUGCGUGCCCCAGCGACACAGGCCUCGAGGCUGUCUCUGACAAGUGUUCACAGGAGGUGGGGACGCCUCUGCGCGAGGAACGAGGAGCUACGGGCCUGGGCCCGGUUAUUGCC	AUUGGCAAGCUUGCGUGCCCCAGCGACACAGGCCUCAAGGCUGUCUCUGACAAGUGUUCACAGGAGGUGGGGACGCCUCUGCGCGAGGAACGAGGAGCUACGGGCCUGGGCCCGGUUAUUGCC	37	G	A	8.96699	6.67801	-2.28898	-0.555181	0.555181
DAXX	COSV99802535	GUAGUGGGGCCUGCGGUGGGAGUGGGAAGGAAGGCGGAGGGAACCAUGCGAGGUUCUGAGAAUUGCGGCGAGGGUCGCCUCGAGAGACGGUUUCUGAGCAGGAAUUCUGAAAUCCCCACCACUUCCUCCCUCCGGGGGAUUUGAUCCCCU	GUAGUGGGGCCUGCGGUGGGAGUGGGAAGGAAGGCGGAGGGAACCAUGCGAGGUUCUGAGAAUUGCGGCGAGGGUCGCCUCGAGAGACGGUUUCUGAGCAGGAAUUCUGAAAUCCCCACCACUUCCCCCCUCCGGGGGAUUUGAUCCCCU	127	U	C	11.2095	13.4578	2.2483	1.0672	1.0672
NRBP1	COSV99274864	GGUUGCGCUGCGGAGCGCAGCUGUGAGGGAGUCGCUGUGAUCCGGGGCCCCGGAACCCGAGCUGGAGCUGAAGCGCAGGCUGCGGGGCGCGGAGUCGGGAGGCCUGAGUGUUCCUUCCAGC	GGUUGCGCUGCGGAGCGCAGCUGUGAGGGAGUCGCUGUGAUCCGGGGCCCCGGAACCCGAGCUGGAGCUGAAGCGCAGGCUGCGGGGCGCGGAGUCGGGAGGCCUUAGUGUUCCUUCCAGC	106	G	U	5.64836	2.99399	-2.65437	-0.685833	0.685833
PYCARD	COSV99910911	GGAGCCGACUUCCUCCUGGUCGGCGGCUGCAGCGGGGUGAGCGGCGGCAGCGGCCGGGGAUCCUGGAGCC	GGAGCCGACUUCCUCCUGGUCGGCGGCUGCAGCGGGGUGAGCGGCGGCAGCGGCCUGGGAUCCUGGAGCC	56	G	U	6.12958	3.52627	-2.60332	-0.667577	0.667577
PTCH1	COSV100933540	CUGUUUACCCAGGAGGGCUGUGCUGAUAGCACGUUCCUCGAGUUUACUUUGCUUUCCUUGAGUUUAUUGUAAAGGGGUAAAGUUUUCGGAUCCGUCACGUGACCCUGACAGGUCCUGCCUAUGGCGCGGCAGACCACCCACGCCGAGGGCC	CUGUUUACCCAGGAGGGCUGUGCUGAUAGCACGUUCCUCGAGUUUACUUUGCUUUCCUUGAGUUUAUUGUAAAGGGGUAAAGUUUUCGGAUCCGUCACGUGACCCUGACAGGUCCUGCCUAUGGCGCGGCAGACCACCCACGCCAAGGGCC	145	G	A	16.906	15.8063	-1.09973	-0.129945	0.129945
TRIM8	COSV56662092	GAAGGCGCUGCUGACUGAGCGACCGUCGGGGCCGGCUGGGGCCGGAGCUCGGGGCUCGGUGGGCCUACAGCGGCUCCGGACGGACCCCCGGGGCUGGGGAGUCGGGGAGGCCUGCCCCGGCCCCCUGCCCGCGGCCGCC	GAAGGCGCUGCUGACUGAGCGACCGUCGGGGCCGGCUGGGGCCGGCGCUCGGGGCUCGGUGGGCCUACAGCGGCUCCGGACGGACCCCCGGGGCUGGGGAGUCGGGGAGGCCUGCCCCGGCCCCCUGCCCGCGGCCGCC	46	A	C	9.95248	6.87928	-3.0732	-0.835594	0.835594
FGF5	COSV100428011	GCUCGGGUGGCCUCUCUCUUCCCCUCUCCCCUUCUCUUCCCCGAGGCUAUGUCCACCCGGUGCGGCGAGGCGGGCAGAGCCAGAGGCACGCAGCCGCACAGGGGCUACAGAGCCCAGAAUCAGCCCUACAAGAUGCACUUAGGACCCCCGCGGCUGGAAGA	GCUCGGGUGGCCUCUCUCUUCCCCUCUCCCCUUCUCUUCCCCGAGGCUAUGUCCACCCGGUGCUGCGAGGCGGGCAGAGCCAGAGGCACGCAGCCGCACAGGGGCUACAGAGCCCAGAAUCAGCCCUACAAGAUGCACUUAGGACCCCCGCGGCUGGAAGA	64	G	U	10.8611	13.2152	2.35403	1.10501	1.10501
MYBBP1A	COSV54605598	GACCUGGAAGCGGCUGGGGCCGGAGCACACGUGUUUCGUGUUUCGGUGAGUGUGGCGGAG	GACCUGGAAGCGGCUGGGGCCGGAGCACACGUAUUUCGUGUUUCGGUGAGUGUGGCGGAG	33	G	A	5.19687	7.47413	2.27727	1.07756	1.07756
CNDP2	COSV60839963	CGUGGUACGGAACCGGCGCCGCGCUUGCUGCUGGUAACAGGGCCUUGCCUAGUGGGCCUUCCUUCCCAGGUCGCCCCUCAGUCUCCACUAGAGACAGGACUGACCAGUUGCUCUUCCUUCCAAGAACCUUCGAGAUCUGCGGUCUGGGGUCUGGUUGAAAG	CGUGGUACGGAACCGGCGCCGCGCUUGCUGCUGGUAACAGGGCCUUGCCUAGUGGGCCUUCCUUCCCAGGUCGCCCCUCAGUCUCCACUAGAGACAGGACUGACCAGUUGCUCUUCCUUCCAAGAACCUUCGAGAUCUGCGGUCUGGGGUCUGGUUAAAAG	157	G	A	4.78033	0	-4.78033	-1.446	1.446
ANP32A	COSV99143024	AGUGUGCGCCGCGGGUGCUGGGGGCUCGAGAACCGAGCGGAGCUGGUUGAGCCUUCAAAGUCCUAAAACGCGCGGCCGUGGGUUCGGGGUUUAUUGAUUGAAUUCCGCCGGCGCGGGAGCCUCUGCAGAGAGAGAGCGCGAGAG	AGUGUGCGCCGCGGGUGCUGGGGGCUCGAGAACCGAGCGGAGCUGGUUGAACCUUCAAAGUCCUAAAACGCGCGGCCGUGGGUUCGGGGUUUAUUGAUUGAAUUCCGCCGGCGCGGGAGCCUCUGCAGAGAGAGAGCGCGAGAG	51	G	A	2.30468	0	-2.30468	-0.560796	0.560796
FGF5	COSV100428109	GCUCGGGUGGCCUCUCUCUUCCCCUCUCCCCUUCUCUUCCCCGAGGCUAUGUCCACCCGGUGCGGCGAGGCGGGCAGAGCCAGAGGCACGCAGCCGCACAGGGGCUACAGAGCCCAGAAUCAGCCCUACAAGAUGCACUUAGGACCCCCGCGGCUGGAAGA	GCUCGGGUGGCCUCUCUCUUCCCCUCUCCCCUUCUCUUCCCCGAGGCUAUGUCCACCCGGUGCGGCAAGGCGGGCAGAGCCAGAGGCACGCAGCCGCACAGGGGCUACAGAGCCCAGAAUCAGCCCUACAAGAUGCACUUAGGACCCCCGCGGCUGGAAGA	67	G	A	10.8611	8.25534	-2.6058	-0.668464	0.668464
SALL4	COSV99409856	AAUUACUGGGACAUGCGCGUUCCGGCCGAAGGGGGGUAAAUUUCCCAACUCCAGGAAUUUGUGGCGGAGAGGGCAAAUAACUGCGGCUCUCCCGGCGCCCCGAUGCUCGCACC	AAUUACUGGGACAUGCGCGUUCCGGCCGAAGGGGGGUAAAUUUCCCAACUCCAGGAAUUUGUGUCGGAGAGGGCAAAUAACUGCGGCUCUCCCGGCGCCCCGAUGCUCGCACC	64	G	U	8.20237	5.53692	-2.66546	-0.689796	0.689796
HNF4A	COSV99407342	GCACUCACCGCCUUCCUGGUGGACGGGCUCCUGGUGGCUGUGCUGCUGCUGUGAGCGGGCCCCUGCUCCUCCAUGCCCCCAGCUCUCCGGCUGGGUGGGCUUGGCC	GCACUCACCGCCUUCCUGGUGGUCGGGCUCCUGGUGGCUGUGCUGCUGCUGUGAGCGGGCCCCUGCUCCUCCAUGCCCCCAGCUCUCCGGCUGGGUGGGCUUGGCC	23	A	U	8.86271	6.39858	-2.46413	-0.617809	0.617809
CADM3	COSV63685738	GGCUCCCUCCCGGUCCCCACCUCGGCCCCGGGCUCCGAAGCGGCUCGGGGGCGCCCUUUCGGUCAACAUCGUAGUCCACCCCCUCCCCAUCCCCAGCCCCCGGGGAUUCAGGCUCGCCAGCGCCCAGCCAGGGAGCCGGCCGGGAAGCGCG	GGCUCCCUCCCGGUCCCCACCUCGGCCCCGGGCUCCGAAGCGGCUCGGGGGCGCCCUUUCGGUCAACAUCGUAGUCCACCCUCUCCCCAUCCCCAGCCCCCGGGGAUUCAGGCUCGCCAGCGCCCAGCCAGGGAGCCGGCCGGGAAGCGCG	82	C	U	6.78374	3.60845	-3.17529	-0.872097	0.872097
LXN	COSV99962975	AAACAGCAGCUUCCGGAGUCGGAAGGAGCUGAGGAAGAAGACUGACUGAAGGAGCUUGCGACUUUUCCGCCUCGGCAACCGGACCCAGCAGCAAGCAGGACGGGCGGCGCUCUGCUACUGGUCCCGUUAAGCCAGAGUAGCCCAAGCCCUGAAGUCACUGCUCAUCCGGA	AAACAGCAGCUUCCGGAGUCGGAAGGAGCUGAGGAAGAAGACUGACUGAAGGAGCUUGCGACUUUUCCGCCUCGGCAACCGGACCCAGCAGCAAGCAGGACGGGCGACGCUCUGCUACUGGUCCCGUUAAGCCAGAGUAGCCCAAGCCCUGAAGUCACUGCUCAUCCGGA	107	G	A	13.2458	15.6668	2.42099	1.12895	1.12895
ANP32D	COSV56980192	GAGAACCCAGCAGAGCUGGUUGAGCUUUCAAAUGUGCGGUUGUGGGUUCGGGGUUUAUUGGUUGAAUUCCGCUGGCUCAGGAGCCUCUGCAGAGAAAGCGUGAGAG	GAGAACCCAGCAGAGCUGGUUGAGCUUUCAAAUGUGCGGUUGUGGGUUCGGGGUUUAUUGGUUGAAUUCCGCUGGCUGAGGAGCCUCUGCAGAGAAAGCGUGAGAG	78	C	G	8.42727	11.3393	2.912	1.30452	1.30452
WWOX	COSV63435913	GCAGUGCGCAGGCGUGAGCGGUCGGGCCCCGACGCGCGCGGGUCUCGUUUGGAGCGGGAGUGAGUUCCUGAGCGAGUGGACCCGGCAGCGGGCGAUAGGGGGGCCAGGUGCCUCCACAGUCAGCC	GCAGUGCGCAGGCGUGAGCGGUCGGGCCCCGACGCGCGCGGGUCUCGUUUGGAGCGGGAGUGAGUUCCUGAGCGAGUGGACCCGGCAGCGGGCGAUAGGGGGGGCAGGUGCCUCCACAGUCAGCC	104	C	G	6.45363	4.11077	-2.34286	-0.574448	0.574448
CTCFL	COSV104544583	ACUCUCGCGCCAGCCCGGCGGCGGCCGGCUGUGGGCUGCAGCACGCGGUGCACGAGGCAGAGCCCACAAGCCAAAGACGGAGUGGGCCGAGCAUUCCGGCCACGCCUUCCGCGGCCAAGUCAUU	ACUCUCGCGCCAGCCCGGCGGCGGCCGGUUGUGGGCUGCAGCACGCGGUGCACGAGGCAGAGCCCACAAGCCAAAGACGGAGUGGGCCGAGCAUUCCGGCCACGCCUUCCGCGGCCAAGUCAUU	29	C	U	6.22197	3.90537	-2.3166	-0.565057	0.565057
XRCC5	COSV101079937	GCUAUCUGCCGCUUGUCCACCGGAAGCGAGUUGCGACACGGCAGGUUCCCGCCCGGAAGAAGCGACCAAAGCGCCUGAGGACCGGCAAC	GCUAUUUGCCGCUUGUCCACCGGAAGCGAGUUGCGACACGGCAGGUUCCCGCCCGGAAGAAGCGACCAAAGCGCCUGAGGACCGGCAAC	6	C	U	10.1986	11.9498	1.75124	0.889471	0.889471
FGF5	COSV56889122	GCUCGGGUGGCCUCUCUCUUCCCCUCUCCCCUUCUCUUCCCCGAGGCUAUGUCCACCCGGUGCGGCGAGGCGGGCAGAGCCAGAGGCACGCAGCCGCACAGGGGCUACAGAGCCCAGAAUCAGCCCUACAAGAUGCACUUAGGACCCCCGCGGCUGGAAGA	GCUCGGGUGGCCUCUCUCUUCCCCUCUCCCCUUCUCUUCCCCGAGGCUAUGUCCACCCGGUGCGGCGAGGCGGGCAAAGCCAGAGGCACGCAGCCGCACAGGGGCUACAGAGCCCAGAAUCAGCCCUACAAGAUGCACUUAGGACCCCCGCGGCUGGAAGA	77	G	A	10.8611	8.53091	-2.33022	-0.569928	0.569928
LXN	COSV99962628	AAACAGCAGCUUCCGGAGUCGGAAGGAGCUGAGGAAGAAGACUGACUGAAGGAGCUUGCGACUUUUCCGCCUCGGCAACCGGACCCAGCAGCAAGCAGGACGGGCGGCGCUCUGCUACUGGUCCCGUUAAGCCAGAGUAGCCCAAGCCCUGAAGUCACUGCUCAUCCGGA	AAACAGCAGCUUCCGGAGUCGGAAGGAGCUGAGGAAGAAGACUGACUGAAGGAGCUUGCGACUUUUCCGCCUCGGCAACCGGACCCAGCAGCAAGCAGGACGGGCGGCGCUCUGCUACUGGCCCCGUUAAGCCAGAGUAGCCCAAGCCCUGAAGUCACUGCUCAUCCGGA	122	U	C	13.2458	15.1348	1.88897	0.938719	0.938719
CSF1	COSV100294571	GAGGCUCGGCCCGGGGAAAGUGAAAGUUUGCCUGGGUCCUCUCGGCGCCAGAGCCGCUCUCCGCAUCCCAGGACAGCGGUGCGGCCCUCGGCCGGGGCGCCCACUCCGCAGCAGCCAGCGAGCGAGCGAGCGAGCGAGGGCGGCCGACGCGCCCGGCCGGGACCCAGCUGCCCGU	GAGGCUCGGCCCGGGAAAAGUGAAAGUUUGCCUGGGUCCUCUCGGCGCCAGAGCCGCUCUCCGCAUCCCAGGACAGCGGUGCGGCCCUCGGCCGGGGCGCCCACUCCGCAGCAGCCAGCGAGCGAGCGAGCGAGCGAGGGCGGCCGACGCGCCCGGCCGGGACCCAGCUGCCCGU	16	G	A	8.38851	9.54156	1.15305	0.675578	0.675578
RASL11A	COSV54079920	AGGCAGCCGCCGCGGUCCCGGACCUCUAGUCCCGCACUCCCAGCUGGCGAGCCGGCUCCGGGUGCGGCGAGGCCCAGCCCUCUCGGAUUGCGCGCCGGACCCCGGGACGCGCUCC	AGGCAGCCGCCGCGGUCCCGGACCUCUAGUCCCGCACUCCCAGCUGGCGAGCCGGCUCCGGGUGCGGCGAGGCCCAGCCCUCUCGGAUCGCGCGCCGGACCCCGGGACGCGCUCC	89	U	C	6.66023	4.40169	-2.25854	-0.544298	0.544298
CYB5R2	COSV55085270	GAGACUCCAGUGACCCGGCGGGAGGAGAGGCAACUUUCCCUGUCGGGCUUGAGUUGGGAGAGGAGCAGGGCGGCCUUGUAGGGACCCGUCCCUGCUCCUGACCAUCACCGUCACUGGGGUCACUGUGCUCGUGUUGGUCCUGAAGAGC	GAGACUCCAGUGACCCGGCGGGAGGAGAGGCAACUUUCCCUGUCGGGCUUGAGUUGGGAGAGGAGCAGGGCGGCCUUGUAGGGACCCGUCCCUGCUCCUGAGCAUCACCGUCACUGGGGUCACUGUGCUCGUGUUGGUCCUGAAGAGC	102	C	G	11.3963	9.02232	-2.37397	-0.585569	0.585569
FGF5	COSV100428016	GCUCGGGUGGCCUCUCUCUUCCCCUCUCCCCUUCUCUUCCCCGAGGCUAUGUCCACCCGGUGCGGCGAGGCGGGCAGAGCCAGAGGCACGCAGCCGCACAGGGGCUACAGAGCCCAGAAUCAGCCCUACAAGAUGCACUUAGGACCCCCGCGGCUGGAAGA	GCUCGGGUGGCCUCUCUCUUCCCCUCUCCCCUUCUCUUCCCCGAGGCUAUGUCCACCCGGUGCGGCGAGGCGGGCAGAGCCAGAGGCACGCAGCCGCACAGGGGCUACAGAGCCCAGAAUCAGCCCUACAAGAUGCACUUAGGACCCCCGCGGCUGCAAGA	157	G	C	10.8611	13.0257	2.1646	1.03727	1.03727
DLK1	COSV57993379	GGCAGCUCCCCGGCAGCGGCGGUGGAGAGCGCAGCGCGCAGCCCGGUGCAGCCCUGGCUUUCCCCUCGCUGCGCGCCCGCGCCCCCUUUCGCGUCCGCAACCAGAAGCCCAGUGCGGCGCCAGGAGCCGGACCCGCGCCCGCACCGCUCCCGGGACCGCGACCCCGGCCGCCCAGAG	GGCAGCUCCCCGGCAGCGGCGGUGGAGAGCGCAGCGCGCAGCCCGGUGCAGCCCUGGCUUUCCCCUCGCUGCGCGCCCGCGCCCCCUUCCGCGUCCGCAACCAGAAGCCCAGUGCGGCGCCAGGAGCCGGACCCGCGCCCGCACCGCUCCCGGGACCGCGACCCCGGCCGCCCAGAG	89	U	C	8.60336	6.6425	-1.96086	-0.437855	0.437855
SRSF2	COSV57974362	AGUUGUUACUCAGGUGCGCUAGCCUGCGGAGCCCGUCCGUGCUGUUCUGCGGCAAGGCCUUUCCCAGUGUCCCCACGCGGAAGGCAACUGCCUGAGAGGCGCGGCGUCGCACCGCCCAGAGCUGAGGAAGCCGGCGCCAGUUCGCGGGGCUCCGGGCCGCCACUCAGAGCU	AGUUGUUACUCAGGUGCGCUAGCCUGCGGAGCCCGUCCGUGCUGUUCUGCGGCAAGGCCUUUUCCAGUGUCCCCACGCGGAAGGCAACUGCCUGAGAGGCGCGGCGUCGCACCGCCCAGAGCUGAGGAAGCCGGCGCCAGUUCGCGGGGCUCCGGGCCGCCACUCAGAGCU	63	C	U	11.6403	8.92218	-2.71812	-0.708629	0.708629
CLU	COSV100324184	GCGGCGUCGCCAGGAGGAGCGCGCGGGCACAGGGUGCCGCUGACCGAGGCGUGCAAAGACUCCAGAAUUGGAGGC	GCGGCGUCGCCAGGAGGAGCGCGCGGGCAGAGGGUGCCGCUGACCGAGGCGUGCAAAGACUCCAGAAUUGGAGGC	30	C	G	5.94829	3.73207	-2.21622	-0.529164	0.529164
RBM5	COSV100762509	ACUGUGGGUAGGAGACGGCCGUCGGCGGAGGCGCCAUUUUGUGUAGCCGCCGAACCUUGUUGGAGGUUCUGGGGCGCAGAACCGCUACUGCUGCUUCGGUCUCUCCUUGGGAAAAAAUAAAAUUUGAACCUUUUGGAGCUGUGUGCUAAAUCUUCAGUGGGACA	ACUGUGGGUAGGAGACGGCCGUCGGCGGAGGCGCCAUUUUGUGUAGCCGCCGAACCUUGUUGGAGGUUCUGGGGCGCAGAACCGCUACUGCUGCUUCGGUCUCUCCUUGGGAAAAAAUAAAAUUUGAACCUUUUGGAGCUGUGUGCUGAAUCUUCAGUGGGACA	148	A	G	11.9815	15.7501	3.76863	1.61082	1.61082
NRBP1	COSV51993005	GGUUGCGCUGCGGAGCGCAGCUGUGAGGGAGUCGCUGUGAUCCGGGGCCCCGGAACCCGAGCUGGAGCUGAAGCGCAGGCUGCGGGGCGCGGAGUCGGGAGGCCUGAGUGUUCCUUCCAGC	GGUUGCGCUGCGGAGCGCAGCUGUGAGGGAGUCGCGGUGAUCCGGGGCCCCGGAACCCGAGCUGGAGCUGAAGCGCAGGCUGCGGGGCGCGGAGUCGGGAGGCCUGAGUGUUCCUUCCAGC	36	U	G	5.64836	3.48208	-2.16629	-0.511309	0.511309
RBM14	COSV100036711	AUUCCUGAGGAGGACUGCCGGUCGUUCGGACGUCUUGCCUGUCGCUGGAGGAGAGGUCCGGGCUCUCCAGGAAGGUGGCUGCGGCGACAAA	AUUCCUGAGGAGGACUGCCGGUCGUUCUGACGUCUUGCCUGUCGCUGGAGGAGAGGUCCGGGCUCUCCAGGAAGGUGGCUGCGGCGACAAA	28	G	U	5.84621	7.82199	1.97579	0.969761	0.969761
HDAC3	COSV99781615	GCUGGCGGCGGCCGCGGGCGGCGGGCGGCGGAGGUGCGGGGCCUGCUCCCGCCGGCACC	GCUGGCGGCGGCCGCGGGCGGCGGGCGGCGGAGGUGCGGGACCUGCUCCCGCCGGCACC	41	G	A	3.40679	1.16651	-2.24028	-0.537769	0.537769
HNF4A	COSV53836976	GCACUCACCGCCUUCCUGGUGGACGGGCUCCUGGUGGCUGUGCUGCUGCUGUGAGCGGGCCCCUGCUCCUCCAUGCCCCCAGCUCUCCGGCUGGGUGGGCUUGGCC	GCACUCACCGCCUUCCUGGUGGACGGGCUCCUGGUGGCUGUGCUGCUGCUGUGAGCGGGCCCCUGCUCCUCCAUGCCCCCAGCUCUCCGGCUGGGUGGGAUUGGCC	100	C	A	8.86271	11.1621	2.29936	1.08546	1.08546
HOPX	COSV58500228	GCUUCCAAACCCAGGGCUUGCGCUUGCCUUUGCCUCUUCCACACUAAUGACAGACUGCCCCACUGAGAAGGGUCUAGCGGAGCACAGGUCACCAGCUGGGCAACAUUCAGAAAGUUAGUCUUCCU	GCUUCCAAACCCAGGGCUUGCGCUUGCCUUUGCCUCUUCCACACUAAUGACAGACUGCCCCACUGAGAAGGGUCUAGCGGAGCACAGGUCACCAGCUGGGAAACAUUCAGAAAGUUAGUCUUCCU	101	C	A	10.2731	11.023	0.749835	0.531401	0.531401
ANP32D	COSV56980825	GAGAACCCAGCAGAGCUGGUUGAGCUUUCAAAUGUGCGGUUGUGGGUUCGGGGUUUAUUGGUUGAAUUCCGCUGGCUCAGGAGCCUCUGCAGAGAAAGCGUGAGAG	GAGAACCCAGCAGAGCUGGUUGAGCUUUCAAAUGUGCGGUUGUGGGUUCAGGGUUUAUUGGUUGAAUUCCGCUGGCUCAGGAGCCUCUGCAGAGAAAGCGUGAGAG	50	G	A	8.42727	10.5484	2.12111	1.02172	1.02172
RBM14	COSV59559010	AUUCCUGAGGAGGACUGCCGGUCGUUCGGACGUCUUGCCUGUCGCUGGAGGAGAGGUCCGGGCUCUCCAGGAAGGUGGCUGCGGCGACAAA	AUUCCUGAGGAGGACUGCCGGUCGUUCGGACGUCUUGCCUGUCGCUGGAGGAGAUGUCCGGGCUCUCCAGGAAGGUGGCUGCGGCGACAAA	55	G	U	5.84621	3.66751	-2.1787	-0.515747	0.515747
HDAC3	COSV99781291	GCUGGCGGCGGCCGCGGGCGGCGGGCGGCGGAGGUGCGGGGCCUGCUCCCGCCGGCACC	GCUGGCGGCGGCCGCGGGCGGCUGGCGGCGGAGGUGCGGGGCCUGCUCCCGCCGGCACC	23	G	U	3.40679	1.17964	-2.22715	-0.533074	0.533074
MT1F	COSV57619569	AUCAAAGCAGCGGCCGGCUGUUGGGGUCCACCACGCCUUCCACCUGCCCCACUGCUUCUUCGCUUCUCUCUUGGAAAGUCCAGUCUCUCCUCGGCUUGCA	AUCAAAGCAUCGGCCGGCUGUUGGGGUCCACCACGCCUUCCACCUGCCCCACUGCUUCUUCGCUUCUCUCUUGGAAAGUCCAGUCUCUCCUCGGCUUGCA	10	G	U	13.5	11.6748	-1.82523	-0.389359	0.389359
FGF5	COSV56890547	GCUCGGGUGGCCUCUCUCUUCCCCUCUCCCCUUCUCUUCCCCGAGGCUAUGUCCACCCGGUGCGGCGAGGCGGGCAGAGCCAGAGGCACGCAGCCGCACAGGGGCUACAGAGCCCAGAAUCAGCCCUACAAGAUGCACUUAGGACCCCCGCGGCUGGAAGA	GCUCGGGUGGCCUCUCUCUUCCCCUCUCCCCUUCUCUUCCCCGAGGCUAUGUCCACCCGGUGCGGCGAGGCGGGCAGAGCCAGAGGCACGCAGCCGCACUGGGGCUACAGAGCCCAGAAUCAGCCCUACAAGAUGCACUUAGGACCCCCGCGGCUGGAAGA	100	A	U	10.8611	8.70933	-2.15181	-0.506132	0.506132
YWHAQ	COSV53002862	AAAGCCAAAAGCAGAUCAAAGUGGUGGGACUCGCGUCGCGGCCGCGGAGACGUGAAGCUCUCGAGGCUCCUCCCGCUGCGGGUCGGCGCUCGCCCUCGCUCUCCUCGCCCUCCGCCCCGGCCCCGGCCCCGCGCCCGCC	AAAGCCAAAAGCAGAUCAAAGUGGUGGGACUCGCGUCGCGGCCGCGGAGACGUGAAGCUCUCGAGGCUCCUCCCGCUGCGGGUCGGCGCUCGCCCUCGCUCUCCUCGCCCUCCGUCCCGGCCCCGGCCCCGCGCCCGCC	115	C	U	5.68049	7.38271	1.70222	0.871941	0.871941
FGF5	COSV100427853	GCUCGGGUGGCCUCUCUCUUCCCCUCUCCCCUUCUCUUCCCCGAGGCUAUGUCCACCCGGUGCGGCGAGGCGGGCAGAGCCAGAGGCACGCAGCCGCACAGGGGCUACAGAGCCCAGAAUCAGCCCUACAAGAUGCACUUAGGACCCCCGCGGCUGGAAGA	GCUCGGGUGGCCUCUCUCUUCCCCUCUCCCCUUCUCUUCCCCGAGGCUAUGUCCACCCGGUGCGGCGAGGCGGGCAGAGCCAGAAGCACGCAGCCGCACAGGGGCUACAGAGCCCAGAAUCAGCCCUACAAGAUGCACUUAGGACCCCCGCGGCUGGAAGA	85	G	A	10.8611	8.58711	-2.27402	-0.549831	0.549831
HDAC3	COSV99781511	GCUGGCGGCGGCCGCGGGCGGCGGGCGGCGGAGGUGCGGGGCCUGCUCCCGCCGGCACC	GCUGGCGGCGGCCGCGGGCGGCGGGCGGCGGAGGUGCGGGGACUGCUCCCGCCGGCACC	42	C	A	3.40679	1.32893	-2.07786	-0.479693	0.479693
VPS53	COSV52131335	GACAGAGCGGCUGACGGAGCCGGGCUCACCAGGUCGCUGCCGCGAGGGAGUUGCUGUGCUGGGGCCUGGGUGGCGGCUGGAGGCCUGAGUUGGGCUCGCGGCGGGGGUCGGCAGGGGGCCGGGUGGCGGA	GACAGAGCGGCUGACGGAGCCGGGCUCACCAGGUCGCUGCUGCGAGGGAGUUGCUGUGCUGGGGCCUGGGUGGCGGCUGGAGGCCUGAGUUGGGCUCGCGGCGGGGGUCGGCAGGGGGCCGGGUGGCGGA	41	C	U	8.73825	6.53486	-2.20338	-0.524574	0.524574
PALB2	COSV55169215	GCCCGCGUGGGUCAGCUGAUCGCGCACUGAGGGUGCGAUCCCGGGCUCCCCAUUCCUUCCUGGGGCGCCUCCCCGGCCCAGGGCCAACUGGGUCCCGGUGUCGGCAGGCCUGGGGUCGGCGACGGCUGCUCUUUUCGUUCUGUCGCCUGCCCG	GCCCGCGUGGGUCACCUGAUCGCGCACUGAGGGUGCGAUCCCGGGCUCCCCAUUCCUUCCUGGGGCGCCUCCCCGGCCCAGGGCCAACUGGGUCCCGGUGUCGGCAGGCCUGGGGUCGGCGACGGCUGCUCUUUUCGUUCUGUCGCCUGCCCG	15	G	C	20.0707	18.1811	-1.88957	-0.412364	0.412364
TANK	COSV52043586	ACUCGGCCAGGCGCCGGCGACCUGAGGGGAGAGGGAACGCAGCUGAAAGCGUGAACUGUACCUGUCAUUUACUCCAUCCUUUAUAGUGAUGCUACAGGACGAAGAGGA	ACUGGGCCAGGCGCCGGCGACCUGAGGGGAGAGGGAACGCAGCUGAAAGCGUGAACUGUACCUGUCAUUUACUCCAUCCUUUAUAGUGAUGCUACAGGACGAAGAGGA	4	C	G	5.75419	3.87224	-1.88195	-0.409642	0.409642
DAXX	COSV105061585	GUAGUGGGGCCUGCGGUGGGAGUGGGAAGGAAGGCGGAGGGAACCAUGCGAGGUUCUGAGAAUUGCGGCGAGGGUCGCCUCGAGAGACGGUUUCUGAGCAGGAAUUCUGAAAUCCCCACCACUUCCUCCCUCCGGGGGAUUUGAUCCCCU	GUAGUGGGGCCUGCGGUGGGAGUGGGAAGGAAGGCGGAGGGAACCAUGCGAGGUUCUGAGAAUUGCGGCGAGGGUCGCCUCGAGAGACGGUUUCUGAGCAGGAAUUCUGAAAUCCCCACCACUUCCUCCCUCCGGGGGAUUUGAUCCUCU	148	C	U	11.2095	13.0011	1.79165	0.903918	0.903918
CLU	COSV57066929	GCGGCGUCGCCAGGAGGAGCGCGCGGGCACAGGGUGCCGCUGACCGAGGCGUGCAAAGACUCCAGAAUUGGAGGC	GCGGCGUCGCCAGGAGGAGCGCGCGGGCGCAGGGUGCCGCUGACCGAGGCGUGCAAAGACUCCAGAAUUGGAGGC	29	A	G	5.94829	3.96005	-1.98824	-0.447647	0.447647
NGFR	COSV50801623	AGAGCGAGCCGAGCCGCGGCCAGCUCCGGCGGGCAGGGGGGGCGCUGGAGCGCAGCGCAGCGCAGCCCCAUCAGUCCGCAAAGCGGACCGAGCUGGAAGUCGAGCGCUGCCGCGGGAGGCGGGCG	AGAGCGAGCCGAGCCGAGGCCAGCUCCGGCGGGCAGGGGGGGCGCUGGAGCGCAGCGCAGCGCAGCCCCAUCAGUCCGCAAAGCGGACCGAGCUGGAAGUCGAGCGCUGCCGCGGGAGGCGGGCG	17	C	A	6.97156	3.50323	-3.46833	-0.976878	0.976878
VPS53	COSV106411017	GACAGAGCGGCUGACGGAGCCGGGCUCACCAGGUCGCUGCCGCGAGGGAGUUGCUGUGCUGGGGCCUGGGUGGCGGCUGGAGGCCUGAGUUGGGCUCGCGGCGGGGGUCGGCAGGGGGCCGGGUGGCGGA	GACAGAGCGGCUGACGGAGCCGGGCUCACCAGGUCGCUACCGCGAGGGAGUUGCUGUGCUGGGGCCUGGGUGGCGGCUGGAGGCCUGAGUUGGGCUCGCGGCGGGGGUCGGCAGGGGGCCGGGUGGCGGA	39	G	A	8.73825	6.48258	-2.25567	-0.543269	0.543269
SKP2	COSV99682516	AGUGGGGAUGGAACGUUGCUAGGCUUAGCGGGUCUGGCUGCUGGGGGCCCGAGCAGCACGCUCGGAGCCGCCGCGCGCCAAAGCGGGAAUCUGGGAGGCGAGCAGCUCUGCAGUUAAUGCACGUAUUUUAAACUCCCGGGCCUGCGGACGCU	AGUGGGGAUGGAACGUUGCUAGGCUUAGCGGGUCUGGCUGCUGGGGGCCCGAGCAGCACGCUCGGAGCCGCCGCGCGCCAAAGCGGGAAUCUUGGAGGCGAGCAGCUCUGCAGUUAAUGCACGUAUUUUAAACUCCCGGGCCUGCGGACGCU	93	G	U	4.58856	6.375	1.78644	0.902057	0.902057
FGF5	COSV56889879	GCUCGGGUGGCCUCUCUCUUCCCCUCUCCCCUUCUCUUCCCCGAGGCUAUGUCCACCCGGUGCGGCGAGGCGGGCAGAGCCAGAGGCACGCAGCCGCACAGGGGCUACAGAGCCCAGAAUCAGCCCUACAAGAUGCACUUAGGACCCCCGCGGCUGGAAGA	GCUCGGGUGGCCUCUCUCUUCCCCUCUCCCCUUCUCUUCCCCGAGGCUAUGUCCACCCGGUGCGGCGAGGCGGGCAGAGCCAGAGGCACGCAGCCGCACAGGGGCUACAGAGCCCAGAAUCAGCCCUACAAGAUGCACUUAGGACCCCCGCAGCUGGAAGA	152	G	A	10.8611	8.92848	-1.93266	-0.427771	0.427771
RNF8	COSV57720973	GUAGUGCUCCUGCUUCCUGGCCGAGGGCGGGCGAGCGGAGCCUGCUUUCGCAGCGAUCGCGAGCGUGUGGCGAUUGCUUCUGUCUGUUAUUUAGAUAUGGAAGCUGAGGGGAUGCACAGAGGCAGCCAGAACCUAGGUCAGGGUCUCGCUCGGUGCUGACCGCCCCCGGGGUCGAGUAGGCG	GUAGUGCUCCUGCUUCCUGGCCGAGGGCGGGCGAGCGGAGCCUGCUUUCGCAGCGAUCGCGAGCGUGUGGCGAUUGCUUCUGUCUGUUAUUUAGAUAUGGAAGCUAAGGGGAUGCACAGAGGCAGCCAGAACCUAGGUCAGGGUCUCGCUCGGUGCUGACCGCCCCCGGGGUCGAGUAGGCG	106	G	A	10.3028	12.9622	2.65941	1.2142	1.2142
WWOX	COSV63436609	GCAGUGCGCAGGCGUGAGCGGUCGGGCCCCGACGCGCGCGGGUCUCGUUUGGAGCGGGAGUGAGUUCCUGAGCGAGUGGACCCGGCAGCGGGCGAUAGGGGGGCCAGGUGCCUCCACAGUCAGCC	GCAGUGCGCAGGCGUGAGCGGUCGGGCCCCGACGCGCGCGGGUCUCGUUUGGAGCGGGAGUGAGUUCCUGAGCGAGUGGACCCGGCAGCGGGCGAUAGGGGGGCCAGGUGCCUCCACAGUAAGCC	121	C	A	6.45363	4.46186	-1.99177	-0.448909	0.448909
FGF5	COSV100427851	GCUCGGGUGGCCUCUCUCUUCCCCUCUCCCCUUCUCUUCCCCGAGGCUAUGUCCACCCGGUGCGGCGAGGCGGGCAGAGCCAGAGGCACGCAGCCGCACAGGGGCUACAGAGCCCAGAAUCAGCCCUACAAGAUGCACUUAGGACCCCCGCGGCUGGAAGA	GCUCGGGUGGCCUCUCUCUUCCCCUCUCCCCUUCUCUUCCCCGAGGCUAUGUCCACCCGGUGCGGCGAGGCGGGCAGAGCCAGAGGCACGAAGCCGCACAGGGGCUACAGAGCCCAGAAUCAGCCCUACAAGAUGCACUUAGGACCCCCGCGGCUGGAAGA	91	C	A	10.8611	12.6494	1.78829	0.902717	0.902717
CCAR2	COSV51515761	AGAGGCGCUUCCGGUGGCGGCGGCAGCAGCGGCUGUGGUGGUUCCGGGUGUCUUUGUCCCCCCGGUGUCGCUGCCCUGGCCCGCAGCCUUUUCCCCACGACUCUGAAAGAGGACAGCGUUCCCA	AGAGGCGCUUCCGGUGGCGGCGGCAGCAGCGGCUGUGGCGGUUCCGGGUGUCUUUGUCCCCCCGGUGUCGCUGCCCUGGCCCGCAGCCUUUUCCCCACGACUCUGAAAGAGGACAGCGUUCCCA	39	U	C	13.8111	11.9245	-1.8866	-0.411302	0.411302
MT1F	COSV57619649	AUCAAAGCAGCGGCCGGCUGUUGGGGUCCACCACGCCUUCCACCUGCCCCACUGCUUCUUCGCUUCUCUCUUGGAAAGUCCAGUCUCUCCUCGGCUUGCA	AUCAAAGCAGCGGCCGGCUGUUGGGGUCCACCACGCCUUCCACCUGCCACACUGCUUCUUCGCUUCUCUCUUGGAAAGUCCAGUCUCUCCUCGGCUUGCA	49	C	A	13.5	11.5922	-1.90775	-0.418867	0.418867
ANP32D	COSV56980205	GAGAACCCAGCAGAGCUGGUUGAGCUUUCAAAUGUGCGGUUGUGGGUUCGGGGUUUAUUGGUUGAAUUCCGCUGGCUCAGGAGCCUCUGCAGAGAAAGCGUGAGAG	GAGAACCCAGCAGAGCUGGUUGAGCUUUCAAAUGUGUGGUUGUGGGUUCGGGGUUUAUUGGUUGAAUUCCGCUGGCUCAGGAGCCUCUGCAGAGAAAGCGUGAGAG	37	C	U	8.42727	7.18628	-1.24099	-0.180454	0.180454
CLU	COSV57066291	GCGGCGUCGCCAGGAGGAGCGCGCGGGCACAGGGUGCCGCUGACCGAGGCGUGCAAAGACUCCAGAAUUGGAGGC	GCGGCGUCGCCAGGAGGAGCGCGCGGGCUCAGGGUGCCGCUGACCGAGGCGUGCAAAGACUCCAGAAUUGGAGGC	29	A	U	5.94829	4.02098	-1.92731	-0.425859	0.425859
MPST	COSV50765671	GUGCCGGAGUCUCCUCCCUUUGGUCCGCUGCAGGUUGGUGGCGGGAGGAGGGGACAGCUGCGGGCGCGGGGAGGGGGCGCCGCGCCGCGGGGGCC	GUGCCGGAGUCUCCUCCCUUUGGUCCGCUGCAGGUUGGUGGCGGGAGGAGGGGACAGCUGCGGGCGCGGGGAGGGGGCGCCGCGCCGCGGGAGCC	92	G	A	4.28681	2.52825	-1.75856	-0.36552	0.36552
RNF180	COSV56964670	GAACCGGCAUCGCCGCCGCCGGAGCCGCAGCGAGUCCUCAGAGCCUGGCUGCUGGCGGCCGGGAGCGCCGGGACGGGGCGCGAAGCCGGAGGCUCCGGGACGUGGAUACAG	GAACCGGCAUCGCCGCCGCCGGAGCCGCAGCGAGUCCUCAGAGCCUGGCUGCUGGCGGCCGGGAGCGCCGGGACGGGGCGCGAAGCCGGAGGCUCCGUGACGUGGAUACAG	98	G	U	3.18667	1.2093	-1.97737	-0.443758	0.443758
YWHAQ	COSV99431218	AAAGCCAAAAGCAGAUCAAAGUGGUGGGACUCGCGUCGCGGCCGCGGAGACGUGAAGCUCUCGAGGCUCCUCCCGCUGCGGGUCGGCGCUCGCCCUCGCUCUCCUCGCCCUCCGCCCCGGCCCCGGCCCCGCGCCCGCC	AAAGCCAAAAGCAGAUCAAAGUGGUGGGACUCGCGUCGCGGCCGCGGAGACGUGAAGCUCUCGAGGCUCCUCCCGCUGCGGGUCGGCGCUCGCCCUCGCUCUCCUCGCCCUCCGCCCAGGCCCCGGCCCCGCGCCCGCC	118	C	A	5.68049	7.35886	1.67837	0.863414	0.863414
TRIM15	COSV100938766	CUCUCUCUUUCUCUCUCUCUGUCUCUUAGCCUUGCAGCCGUUUCCCUCUGCGAUUCAUGUAAGUGUGACUCGAUUUCAGGGAAAGGGAACUCGCGUGGGCUGAGGAGACCGGAGUGGACGGGCUGGGGAAGGCACCGUG	CUCUCUCUUUCUCUCUCUCUGUCUCUUAGCCUUGCAGCCGUUUCCCUCUGCGAUUCAUGUAAGUGUGACUCAAUUUCAGGGAAAGGGAACUCGCGUGGGCUGAGGAGACCGGAGUGGACGGGCUGGGGAAGGCACCGUG	72	G	A	11.8888	10.0992	-1.7896	-0.376619	0.376619
CLU	COSV57068245	GCGGCGUCGCCAGGAGGAGCGCGCGGGCACAGGGUGCCGCUGACCGAGGCGUGCAAAGACUCCAGAAUUGGAGGC	GCGGCGUCGCCAGGAGGAGCGCGCGGGCACAGGGUGCCGCUAACCGAGGCGUGCAAAGACUCCAGAAUUGGAGGC	42	G	A	5.94829	4.0576	-1.89069	-0.412763	0.412763
CYB5R2	COSV55087528	GAGACUCCAGUGACCCGGCGGGAGGAGAGGCAACUUUCCCUGUCGGGCUUGAGUUGGGAGAGGAGCAGGGCGGCCUUGUAGGGACCCGUCCCUGCUCCUGACCAUCACCGUCACUGGGGUCACUGUGCUCGUGUUGGUCCUGAAGAGC	GAGACUCCAGUGACCCGGCGGGAGGAGAGGCAACUUUCCCUGUCGGGCUUGAGUUGGGAGAGGAGCAGGGCGGCCUUGUAGGGACCCGUCCCUGCUCCUAACCAUCACCGUCACUGGGGUCACUGUGCUCGUGUUGGUCCUGAAGAGC	100	G	A	11.3963	9.07753	-2.31876	-0.565829	0.565829
ALOX15B	COSV101205564	AGUGGCAAUAACCAGGGGCAAUAACCAGGCGUGUCCCAGGGGGGAGCCCCGCUCUGCAGCCCUGUGCGCCGUAGAGAGCUGGACUUAGGCUGGCAGC	AGUGGAAAUAACCAGGGGCAAUAACCAGGCGUGUCCCAGGGGGGAGCCCCGCUCUGCAGCCCUGUGCGCCGUAGAGAGCUGGACUUAGGCUGGCAGC	6	C	A	9.27485	7.33009	-1.94475	-0.432097	0.432097
CDC73	COSV66465848	GCUACUGCCCCUGCUGCUGUCGUAGGCGAGGACGGCUGUUAGUGCUGCUGCUGUUGGUUCGUCGCGGCGGCGAAGGAGGAGGAGGAAGAGGGCGAGGCGACAAGAGAAGAAGGAGGCAGGCGCGGCGGCAGCGGCGGCGCCCCGAGCCGGCGGAGGCGAGGGGGGGGAAG	GCUACUGCUCCUGCUGCUGUCGUAGGCGAGGACGGCUGUUAGUGCUGCUGCUGUUGGUUCGUCGCGGCGGCGAAGGAGGAGGAGGAAGAGGGCGAGGCGACAAGAGAAGAAGGAGGCAGGCGCGGCGGCAGCGGCGGCGCCCCGAGCCGGCGGAGGCGAGGGGGGGGAAG	9	C	U	3.19003	0.603222	-2.58681	-0.661676	0.661676
HDAC3	COSV99781211	GCUGGCGGCGGCCGCGGGCGGCGGGCGGCGGAGGUGCGGGGCCUGCUCCCGCCGGCACC	GCUGGCGGCGGCCGCGGGCGGCGGGCCGCGGAGGUGCGGGGCCUGCUCCCGCCGGCACC	27	G	C	3.40679	1.41038	-1.99641	-0.450568	0.450568
SALL4	COSV53855084	AAUUACUGGGACAUGCGCGUUCCGGCCGAAGGGGGGUAAAUUUCCCAACUCCAGGAAUUUGUGGCGGAGAGGGCAAAUAACUGCGGCUCUCCCGGCGCCCCGAUGCUCGCACC	AAUUACUGGGACAUGCGCGUUCCGGCCGAAGGAGGGUAAAUUUCCCAACUCCAGGAAUUUGUGGCGGAGAGGGCAAAUAACUGCGGCUCUCCCGGCGCCCCGAUGCUCGCACC	33	G	A	8.20237	9.43668	1.2343	0.704631	0.704631
RBM5	COSV61739165	ACUGUGGGUAGGAGACGGCCGUCGGCGGAGGCGCCAUUUUGUGUAGCCGCCGAACCUUGUUGGAGGUUCUGGGGCGCAGAACCGCUACUGCUGCUUCGGUCUCUCCUUGGGAAAAAAUAAAAUUUGAACCUUUUGGAGCUGUGUGCUAAAUCUUCAGUGGGACA	ACUGUGGGUAGGAGACGGCCGUCGGCGGAGGCGCCAUUUUGUGUAGCCGCCGAACCUUGUUGGAGGUUCUGGGGCGCAGAACCGCUACUGCUGCUUCGGUCUCUCCUUGGGAAAAAAUAAAAUUUGAACCUUUUGGAGCUGUGUGCUAAAUAUUCAGUGGGACA	152	C	A	11.9815	13.4099	1.42843	0.774045	0.774045
ZNF382	COSV53087079	GCAGACGACUCACCCUGGGCCGGGGGUGAGGCUUGGACUGUUUCUUUUUCCAAAAGAGGAGCUCAAAAGAGAAAGUUCAUCUAGAAAUCUCAAAGCCAUGUCUCAGGAUGAACUAGAGU	GCAGACGACUCACCCUGGGCCGGGGGUGAGGCUUGGACUGUUUCUUUUUCCAAAAGAGGAGCUCAAAAGAGAAAGUUCAUCUAGAAAUCUCAAAGCCAAGUCUCAGGAUGAACUAGAGU	99	U	A	7.70521	5.32366	-2.38155	-0.588282	0.588282
TRIM15	COSV64988965	CUCUCUCUUUCUCUCUCUCUGUCUCUUAGCCUUGCAGCCGUUUCCCUCUGCGAUUCAUGUAAGUGUGACUCGAUUUCAGGGAAAGGGAACUCGCGUGGGCUGAGGAGACCGGAGUGGACGGGCUGGGGAAGGCACCGUG	CUCUCUCUUUCUCUCUCUCUGUCUCUUAGCCUUGCAGCCGUUUCCCUCUGCGAUUCAUGUAAGUGUGACUCGAUAUCAGGGAAAGGGAACUCGCGUGGGCUGAGGAGACCGGAGUGGACGGGCUGGGGAAGGCACCGUG	75	U	A	11.8888	10.25	-1.63882	-0.322705	0.322705
MUC4	COSV100640891	GCACUUGGUUCGGGCCAGCCGCCUGAGGGGACGGGCUCACGUCUGCUCCUCACACUGCAGCUGCUGGGCCGUGGAGCUUCCCCAGGGAGCCAGGGGGACUUUUGCCGCAGCC	GCACUUGGUUCGGACCAGCCGCCUGAGGGGACGGGCUCACGUCUGCUCCUCACACUGCAGCUGCUGGGCCGUGGAGCUUCCCCAGGGAGCCAGGGGGACUUUUGCCGCAGCC	14	G	A	14.6506	16.3045	1.65393	0.854675	0.854675
HSPB7	COSV58893585	ACGCUCGCCCAGAGGCCUGCGCCCACACCCUCUCCUGUCCAGCCCUCGCCCGCCUGGGCAGGGCCCGGCGCCGUCCGUGG	ACGCUCGCCCAGAGGCCUGCGCCCACACCCUCUCCUAUCCAGCCCUCGCCCGCCUGGGCAGGGCCCGGCGCCGUCCGUGG	37	G	A	5.53154	4.04475	-1.48679	-0.268343	0.268343
WWOX	COSV63434361	GCAGUGCGCAGGCGUGAGCGGUCGGGCCCCGACGCGCGCGGGUCUCGUUUGGAGCGGGAGUGAGUUCCUGAGCGAGUGGACCCGGCAGCGGGCGAUAGGGGGGCCAGGUGCCUCCACAGUCAGCC	GCAGUGCGCAGGCGUGAGCGGUCGGGCCCCGACGCGCGCGGGUCUCGUUUGGAGCGGGAGUGAGUUCCUGAGCGAGUGGACCCGGCAGCGGGCGAUAGGGGGGCCAGGUGCCUCCACAGUUAGCC	121	C	U	6.45363	4.64601	-1.80762	-0.383064	0.383064
BCL6	COSV69205632	AGAACUGGGGUUCUUAGAAGUGGUGAUGCAAGAAGUUUCUAGGAAAGGCCGGACACCAGGUUUUGAGCAAAAUUUUGGACUGUGAAGCAAGGCAUUGGUGAAGACAAA	AGAACUGGGGUUCUAAGAAGUGGUGAUGCAAGAAGUUUCUAGGAAAGGCCGGACACCAGGUUUUGAGCAAAAUUUUGGACUGUGAAGCAAGGCAUUGGUGAAGACAAA	15	U	A	6.29906	8.32883	2.02978	0.989066	0.989066
BCL6	COSV69207019	AGAACUGGGGUUCUUAGAAGUGGUGAUGCAAGAAGUUUCUAGGAAAGGCCGGACACCAGGUUUUGAGCAAAAUUUUGGACUGUGAAGCAAGGCAUUGGUGAAGACAAA	AGAACUGGGGUUCUCAGAAGUGGUGAUGCAAGAAGUUUCUAGGAAAGGCCGGACACCAGGUUUUGAGCAAAAUUUUGGACUGUGAAGCAAGGCAUUGGUGAAGACAAA	15	U	C	6.29906	8.39073	2.09168	1.0112	1.0112
MUC4	COSV100640603	GCACUUGGUUCGGGCCAGCCGCCUGAGGGGACGGGCUCACGUCUGCUCCUCACACUGCAGCUGCUGGGCCGUGGAGCUUCCCCAGGGAGCCAGGGGGACUUUUGCCGCAGCC	GCACUUGGUUCGGGCCAGCCGCCUGAGGGGACGGGCUCACGUCUGCUCCUCUCACUGCAGCUGCUGGGCCGUGGAGCUUCCCCAGGGAGCCAGGGGGACUUUUGCCGCAGCC	52	A	U	14.6506	16.3593	1.70871	0.874265	0.874265
HSPB7	COSV100317733	ACGCUCGCCCAGAGGCCUGCGCCCACACCCUCUCCUGUCCAGCCCUCGCCCGCCUGGGCAGGGCCCGGCGCCGUCCGUGG	ACGCUCGCCCAGAGGCCUGCGCCCACACCCUCUCCUGUCCAGCCCUCGCCCGCCCGGGCAGGGCCCGGCGCCGUCCGUGG	55	U	C	5.53154	4.09197	-1.43957	-0.251461	0.251461
PTK2B	COSV57757499	CCUUUUACUCAGCCACAGCCUCCGGAGCCGUUGCACACCUACCUGCCCGGCCGACUUACCUGUACUUGCCGCCGUCCCGGCUCACCUGGCGGUGCCCGAGGAGUAGUCGCUGGAGUCCGCGCCUCCCUGGGACUGCAAUGUGCCGAUCUUAGCUGCUGCCUGAGAGG	CCUUUUACUCAGCCACAGCCUCCGGAGCCGUUGCACACCUACCUGCCCGGCCGACUUACCUGUACUUGCCGCCGUCCCGGCUCACCUGGCGGUGCCCGAGGAGUAGUCGCUGGAGUCCGCGCCUCCCUGGGACUGCAAUGUGUCGAUCUUAGCUGCUGCCUGAGAGG	143	C	U	10.3584	9.29212	-1.06629	-0.117988	0.117988
INTS7	COSV65341632	GUAACAGGGCUUGACAGCGCGCGGAAGAAAAACCAGCAAGAAGGCGGCGGGGGAAGAUGGCGGUCCUGGGGUAGAGUUUGCAAGCUUUCUGACUAGGCUAGUCGAGUAACUAUUCGGGUC	GUAACAGGGCUUGACAGCGCGCGGAAGGAAAACCAGCAAGAAGGCGGCGGGGGAAGAUGGCGGUCCUGGGGUAGAGUUUGCAAGCUUUCUGACUAGGCUAGUCGAGUAACUAUUCGGGUC	28	A	G	4.74714	6.34164	1.5945	0.833426	0.833426
TRIM15	COSV100938811	CUCUCUCUUUCUCUCUCUCUGUCUCUUAGCCUUGCAGCCGUUUCCCUCUGCGAUUCAUGUAAGUGUGACUCGAUUUCAGGGAAAGGGAACUCGCGUGGGCUGAGGAGACCGGAGUGGACGGGCUGGGGAAGGCACCGUG	CUCUCUCUUUCUCUCUCUCUGUCUCUUAGCCUUGCAGCCGUUUCCCUCUGCGAUUCAUGUAAGUGUGACUCGAUUUCAGAGAAAGGGAACUCGCGUGGGCUGAGGAGACCGGAGUGGACGGGCUGGGGAAGGCACCGUG	80	G	A	11.8888	10.3117	-1.57719	-0.300668	0.300668
VPS53	COSV52137344	GACAGAGCGGCUGACGGAGCCGGGCUCACCAGGUCGCUGCCGCGAGGGAGUUGCUGUGCUGGGGCCUGGGUGGCGGCUGGAGGCCUGAGUUGGGCUCGCGGCGGGGGUCGGCAGGGGGCCGGGUGGCGGA	GACAGAGCGGCUGACGGAGCCGGGCUCACCAGGUCGCUGCCGCGAGGGAGUUGCUGUGCUGGGGCCUGGGUGGCGGUUGGAGGCCUGAGUUGGGCUCGCGGCGGGGGUCGGCAGGGGGCCGGGUGGCGGA	77	C	U	8.73825	10.0073	1.2691	0.717074	0.717074
GATA6	COSV106368845	GGACUCGCGCUCGCCCGCUGGCGCCCUCGGCUUCUCUCCGCGCCUGGGAGCACCCUCCGCCGCGGCCGUUCUCCAUGCGCAGCGCCCGCCCGAGGAGCUAGACGUCAGCUUGGAGCGGCGCCGGACCGUGG	GGACUCGCGCUCGCCCGCUGGCGCCCUCGGCUUCUCUCCGCGCCUGGGAGCACCCUCCACCGCGGCCGUUCUCCAUGCGCAGCGCCCGCCCGAGGAGCUAGACGUCAGCUUGGAGCGGCGCCGGACCGUGG	59	G	A	9.69747	11.2006	1.50313	0.800755	0.800755
DEK	COSV99789095	CUUGUUGAUUCUGGGGAGCCGAGCGCGCGGCGCGAGCGUCACGCCAGACAGCGGCCCGCGCGCCUUCUCCUCGGCGUCGGCCGCCGCCGCCUCCCAGAACCUCCUCGUGCCCUCGCGUGCCAGGCCCGCGGCGGCCGAAAUCCGCGGUUCACAGC	CUUGUUGAUUCUGGGGAGCCGAGCGCGCGGCGCGAGCGUCACGCCAGAUAGCGGCCCGCGCGCCUUCUCCUCGGCGUCGGCCGCCGCCGCCUCCCAGAACCUCCUCGUGCCCUCGCGUGCCAGGCCCGCGGCGGCCGAAAUCCGCGGUUCACAGC	49	C	U	5.15925	4.0069	-1.15234	-0.148756	0.148756
PTPN6	COSV100016953	AGUGGAGUGGCAGCCCCAGAACUGGGACCACCGGGGGUGGUGAGGCGGCCCGGCACUGGGAGCUGCAUCUGAGGCUUAGUCCCUGAGCUCUCUGCCUGCCCAGACUAGCUGCACCUCCUCAUUCCCUGCGCCCCCUUCCUCUCCGGAAGCCCCCAGG	AGUGGAGUGGCAGCCCCAGAACUGGGACCACCGGGGGUGGUGAGGCGGCCCGGCACUGGGAGCUGCAUCCGAGGCUUAGUCCCUGAGCUCUCUGCCUGCCCAGACUAGCUGCACCUCCUCAUUCCCUGCGCCCCCUUCCUCUCCGGAAGCCCCCAGG	70	U	C	18.4	16.589	-1.81102	-0.384276	0.384276
HDAC3	COSV51838562	GCUGGCGGCGGCCGCGGGCGGCGGGCGGCGGAGGUGCGGGGCCUGCUCCCGCCGGCACC	GCUGGCGGCGGCCGCGGGCGGCGGGCGGCGGAGGUGCGGGGCCAGCUCCCGCCGGCACC	44	U	A	3.40679	1.82098	-1.58581	-0.303751	0.303751
FGF5	COSV56889524	GCUCGGGUGGCCUCUCUCUUCCCCUCUCCCCUUCUCUUCCCCGAGGCUAUGUCCACCCGGUGCGGCGAGGCGGGCAGAGCCAGAGGCACGCAGCCGCACAGGGGCUACAGAGCCCAGAAUCAGCCCUACAAGAUGCACUUAGGACCCCCGCGGCUGGAAGA	GCUCGGGUGGCCUCUCUCUUCCCCUCUCCCCUUCUCUUCCCCGAGGCUAUGUCCACCCGGUGCGGCGAGGCGGGCAGCGCCAGAGGCACGCAGCCGCACAGGGGCUACAGAGCCCAGAAUCAGCCCUACAAGAUGCACUUAGGACCCCCGCGGCUGGAAGA	78	A	C	10.8611	9.35506	-1.50607	-0.275237	0.275237
TCF4	COSV100610766	GCGGAUCUGUAGUGGCGGCGGCGGCGGCGGCGGCGGGGAGGCAGCAGGCGCGGGAGCGGGCGCAGGAGCAGGCGGCGGCGGUGGCGGCGGCGGUUAGACAUGAACGCCGCCUCGGCGCCGGCGGUGCACGGAGAGCCCCUUCUCGCGCGCGGGCGGUUUGUGUGAUUUUGCUAAA	GCGGAUCUGUAGUGGCGGCGGCGGCGGCGGCGGCGGGGAGGCAGCAGGCGCGGGAGCGGGCGCAGGAGCAGGCGGCGGCGGUGGCGGCGGCGGUUAGACAUGAACGCCGCCUCGGCGCCGGCGGUGCACGGAGAGCCCCUUCUCGCGCGCGGGCGGUUUGUGUCAUUUUGCUAAA	164	G	C	1.29221	0	-1.29221	-0.198767	0.198767
CCNDBP1	COSV53042994	CUUGACGCUGUGGCCCGGAAGUGGAGCGGCUGUCGCAGUGCGGCUCCGGCAGUGGCAGCGGAGGCCUGUGUUUGCGGCCUUCGGCAAGCGACUGAG	CUUGACGCUGUGGCCCGGAAGUGGAGCGGCUGUCGCAGUGCGGCUCCGGCAGUGGCAGCGGAGGCCUGUGUUUGCGGCCUUCGGCAAGCGACUGAA	96	G	A	6.00447	4.18588	-1.81859	-0.386983	0.386983
CASP2	COSV100130817	GCAGUGUGCGUCCGCGUCUGAGGGGAGGGAUGUGGGGGAAGCGACGGCCCCCGGUUUGUUUGGGCUGUGGGCGGUGCGCAGCGGAGAGCCCGGGAAAAGCGGGAA	GCAGUGUGCGUCCGCGUCUGAGGGGAGGGAUGUGGGGGAAGCGACGGCCCCCGGUGUGUUUGGGCUGUGGGCGGUGCGCAGCGGAGAGCCCGGGAAAAGCGGGAA	56	U	G	26.6695	24.7861	-1.88331	-0.410128	0.410128
RCHY1	COSV100185827	AUAUUGUCGCUAGUGGCCGCUGGGGCUGGGAGGGGUGUGCUAGAGAGGCGCAGCUUCUCUGGGCGUGGUUUUUAUCCUGGGGGAAGGAUCGGUGGAAUGUGAGGGGAGGUGGAGGAG	AUAUUGUCGCUAGUGGCCGCUGGGGCUGGGAGGGGUGUGCUAGAGAGGCGAAGCUUCUCUGGGCGUGGUUUUUAUCCUGGGGGAAGGAUCGGUGGAAUGUGAGGGGAGGUGGAGGAG	51	C	A	4.91211	6.95205	2.03993	0.992697	0.992697
TRIM15	COSV100938903	CUCUCUCUUUCUCUCUCUCUGUCUCUUAGCCUUGCAGCCGUUUCCCUCUGCGAUUCAUGUAAGUGUGACUCGAUUUCAGGGAAAGGGAACUCGCGUGGGCUGAGGAGACCGGAGUGGACGGGCUGGGGAAGGCACCGUG	CUCUCUCUUUCUCUCUCUCUGUCUCUUAGCCUUGCAGCCGUUGCCCUCUGCGAUUCAUGUAAGUGUGACUCGAUUUCAGGGAAAGGGAACUCGCGUGGGCUGAGGAGACCGGAGUGGACGGGCUGGGGAAGGCACCGUG	43	U	G	11.8888	10.4268	-1.46201	-0.259482	0.259482
CDH13	COSV99225974	AUUUGGGAAGUUGGCUGGCUGGCGAGGCAGAGCCUCUCCUCAAAGCCUGGCUCCCACGGAAAAUAUGCUCAGUGCAGCCGCGUGCAUGAAUGAAAACGCCGCCGGGCGCUUCUAGUCGGACAAA	AUUUGGGAAGUUGGCUGGCUGGCGAGGCAGAGCCUCUCCUCAAAGCCUUGCUCCCACGGAAAAUAUGCUCAGUGCAGCCGCGUGCAUGAAUGAAAACGCCGCCGGGCGCUUCUAGUCGGACAAA	49	G	U	4.11943	1.91288	-2.20655	-0.525707	0.525707
ADAM28	COSV99737806	ACUGGAGAGGAGGCAGGGACAGACCCAGCAGCACCCACCUGAGCGAGAAGAGCAGACACCGUGCUCCUGGAAUCACCCAGC	ACUGGAGAGGAGGGAGGGACAGACCCAGCAGCACCCACCUGAGCGAGAAGAGCAGACACCGUGCUCCUGGAAUCACCCAGC	14	C	G	1.98914	0.516603	-1.47254	-0.263249	0.263249
MUC4	COSV100640563	GCACUUGGUUCGGGCCAGCCGCCUGAGGGGACGGGCUCACGUCUGCUCCUCACACUGCAGCUGCUGGGCCGUGGAGCUUCCCCAGGGAGCCAGGGGGACUUUUGCCGCAGCC	GCACUUGGUUCGGGCCAGCCGCCUGAGGGGACGGGCUUACGUCUGCUCCUCACACUGCAGCUGCUGGGCCGUGGAGCUUCCCCAGGGAGCCAGGGGGACUUUUGCCGCAGCC	38	C	U	14.6506	16.1317	1.48111	0.79288	0.79288
NFKB2	COSV99503050	AACUUUCCUGCCCCUUCCCCGGCCAAGCCCAACUCCGGAUCUCGCUCUCCACCGGAUCUCACCCGCCACACCCGGACAGGCGGCUGGAGGAGGCGGGCGUCUAAAAUUCUGGGAAGCAGAACCUGGCCGGAGCCACUAGACAGAGCCGGGCCUAGCCCAGAGAC	AACUUUCCUGCCCCUUCCCCGGCCAAGCCCAACUCCGGAUCUCGCUCUCCACCGGAUCUCACCCGCCACACCCGGACAGGCGGCUGGAGGAGGCGGGCGUCUAAAAUUCUGGGAAGCAGAACCUGGCCGGAGCCACUAGACAGAGCCGGACCUAGCCCAGAGAC	150	G	A	7.95595	6.28023	-1.67571	-0.335896	0.335896
TNK1	COSV61170927	GCAGUCGCCGCUUCCGCCUUGACCAGGUGGAGCUGGAGACCUGGUCUCUCUAGGGCCUACCCUGAGCUCACCAUCUGAAGGAGAGUGCCAUCAUCCUUAGGAACUCCUUCUCCAGAC	GCAGUCGCCGCUUCCGCCUUGACCAGGUGGAGCUGGAGACAUGGUCUCUCUAGGGCCUACCCUGAGCUCACCAUCUGAAGGAGAGUGCCAUCAUCCUUAGGAACUCCUUCUCCAGAC	41	C	A	11.9674	12.7964	0.829074	0.559734	0.559734
YWHAQ	COSV99431282	AAAGCCAAAAGCAGAUCAAAGUGGUGGGACUCGCGUCGCGGCCGCGGAGACGUGAAGCUCUCGAGGCUCCUCCCGCUGCGGGUCGGCGCUCGCCCUCGCUCUCCUCGCCCUCCGCCCCGGCCCCGGCCCCGCGCCCGCC	AAAGCCAAAAGCAGAUCAAAGUGGUGGGACUCGCGUCGCGGCCGCGGAGACGUGAAGCUCUCGAGGCUCCUCCCGCUGCGGGUCGGCGCUCGCCCUCGCUCUCCUCGCCCUCCGCCCCGGUCCCGGCCCCGCGCCCGCC	121	C	U	5.68049	6.77691	1.09642	0.655328	0.655328
HSPB7	COSV58892005	ACGCUCGCCCAGAGGCCUGCGCCCACACCCUCUCCUGUCCAGCCCUCGCCCGCCUGGGCAGGGCCCGGCGCCGUCCGUGG	ACGCUCGCCCAGAGGCCUACGCCCACACCCUCUCCUGUCCAGCCCUCGCCCGCCUGGGCAGGGCCCGGCGCCGUCCGUGG	19	G	A	5.53154	4.2219	-1.30964	-0.205	0.205
COPS5	COSV51588527	AGGUGUCAUGGCUGCCCCAAGAGUCUAGGUAAGAGUUUGUUCCCGUGGUGCGGAGGGUCAAGGCCCACACCCGGAAACCUAGCGAGGUAAAGUUGCGUCUUGGUUGUAGAGACGACAACUUCUCCGCUUCCUCGGCG	AGGUGUCAUGGCUGCCCCAAGAGUCUAGGUAAGAGUUUGUUCCCGUGGUGCGGAGGGUCAAGGCCCACACCCGGAAACCUAGCGAGGUAAAGUUGCGUCUUGGUUGUAGAGACUACAACUUCUCCGCUUCCUCGGCG	114	G	U	10.2162	11.4515	1.23522	0.704957	0.704957
PTPRC	COSV61421346	GACAUCAUCACCUAGCAGUUCAUGCAGCUAGCAAGUGGUUUGUUCUUAGGGUAACAGAGGAGGAAAUUGUUCCUCGUCUGAUAAGACAACAGUGGAGAAAGGACGCAUGCUGUUUCUUAGGGACACGGCUGACUUCCAGAU	GACAUCAUCACCUAGCAGUUCAUGCAGCUAGCAAGUGGUUUGUUCUUAGGGUAACAGAGGAGGAAAUUGUUCCUCGUCUGAUAAGACAACAGUGGAGAAAGGAUGCAUGCUGUUUCUUAGGGACACGGCUGACUUCCAGAU	104	C	U	4.4779	4.68377	0.205868	0.336896	0.336896
CNDP2	COSV60840198	CGUGGUACGGAACCGGCGCCGCGCUUGCUGCUGGUAACAGGGCCUUGCCUAGUGGGCCUUCCUUCCCAGGUCGCCCCUCAGUCUCCACUAGAGACAGGACUGACCAGUUGCUCUUCCUUCCAAGAACCUUCGAGAUCUGCGGUCUGGGGUCUGGUUGAAAG	CGUGGUACGGAACCGGCGCCGCGCUUGCUGCUGGUAACAGGGCCUUGCCUAGUGGGCCUUCCUUCCCAGGUCGCCCGUCAGUCUCCACUAGAGACAGGACUGACCAGUUGCUCUUCCUUCCAAGAACCUUCGAGAUCUGCGGUCUGGGGUCUGGUUGAAAG	77	C	G	4.78033	2.69709	-2.08324	-0.481613	0.481613
BCL6	COSV101301606	AGAACUGGGGUUCUUAGAAGUGGUGAUGCAAGAAGUUUCUAGGAAAGGCCGGACACCAGGUUUUGAGCAAAAUUUUGGACUGUGAAGCAAGGCAUUGGUGAAGACAAA	AUAACUGGGGUUCUUAGAAGUGGUGAUGCAAGAAGUUUCUAGGAAAGGCCGGACACCAGGUUUUGAGCAAAAUUUUGGACUGUGAAGCAAGGCAUUGGUGAAGACAAA	2	G	U	6.29906	5.09476	-1.2043	-0.167333	0.167333
INTS1	COSV67177144	GAGAUCGGUUUCCGAUUCCGGGGUGGCCGGGUGGCGGCGGCGGCGCUCCGGUCGCGAUGGGCCAGAGGUGACGCCGCAGCCGCCGGGAGCCGCGAGGGACGGGGCAGG	GAGAUCGGUUUCCGAUUCCGGGGUGGCCGGGUGGCGGCGGCGGCGCUCCGGUCGCGAUGGGCCAGAGGUGACGCCGCAGCCGCCGGGAGCCGCGAGGGAUGGGGCAGG	100	C	U	2.52719	3.65793	1.13074	0.6676	0.6676
GATA6	COSV52526888	GGACUCGCGCUCGCCCGCUGGCGCCCUCGGCUUCUCUCCGCGCCUGGGAGCACCCUCCGCCGCGGCCGUUCUCCAUGCGCAGCGCCCGCCCGAGGAGCUAGACGUCAGCUUGGAGCGGCGCCGGACCGUGG	GGACUCGCGCUCGCCCGCUGGCGCCCUCGGCUUCUCUCCGCGCCUGGGAGCACCCUCCGCCUCGGCCGUUCUCCAUGCGCAGCGCCCGCCCGAGGAGCUAGACGUCAGCUUGGAGCGGCGCCGGACCGUGG	62	G	U	9.69747	11.107	1.40955	0.767292	0.767292
MUC4	COSV100639892	GCACUUGGUUCGGGCCAGCCGCCUGAGGGGACGGGCUCACGUCUGCUCCUCACACUGCAGCUGCUGGGCCGUGGAGCUUCCCCAGGGAGCCAGGGGGACUUUUGCCGCAGCC	GCACUUGGUUCGGGCCAGCCGCCUGAGGGGACGGGCUCAGGUCUGCUCCUCACACUGCAGCUGCUGGGCCGUGGAGCUUCCCCAGGGAGCCAGGGGGACUUUUGCCGCAGCC	40	C	G	14.6506	16.0422	1.39168	0.760902	0.760902
PTPRC	COSV61409283	GACAUCAUCACCUAGCAGUUCAUGCAGCUAGCAAGUGGUUUGUUCUUAGGGUAACAGAGGAGGAAAUUGUUCCUCGUCUGAUAAGACAACAGUGGAGAAAGGACGCAUGCUGUUUCUUAGGGACACGGCUGACUUCCAGAU	GACAUCAUCACCUAGCAGUUCAUGCAGCUAGCAAGUGGUUUGUUCUUAGGGUAACAGAGGAGGAAAUUGUUCCUCGUCUGAUAAGACAACAGUGGAGAAAGGACGCAUGCUGUUUCUUAGGGACACGGCUGGCUUCCAGAU	132	A	G	4.4779	5.84134	1.36344	0.750807	0.750807
TANK	COSV105864820	ACUCGGCCAGGCGCCGGCGACCUGAGGGGAGAGGGAACGCAGCUGAAAGCGUGAACUGUACCUGUCAUUUACUCCAUCCUUUAUAGUGAUGCUACAGGACGAAGAGGA	ACUCGGCCAGGCGCCGGCGACCUGAGGGGAGAGGGAACGCAGCUGAAAGCGUGAACUGUACCUGUCAUUUACUCCAUCCUUUACAGUGAUGCUACAGGACGAAGAGGA	84	U	C	5.75419	6.88348	1.12929	0.66708	0.66708
DAXX	COSV99802677	GUAGUGGGGCCUGCGGUGGGAGUGGGAAGGAAGGCGGAGGGAACCAUGCGAGGUUCUGAGAAUUGCGGCGAGGGUCGCCUCGAGAGACGGUUUCUGAGCAGGAAUUCUGAAAUCCCCACCACUUCCUCCCUCCGGGGGAUUUGAUCCCCU	GUAGUGGGGCCUGCGGUGGGAGUGGGAAGGAAGGCGGAGGGAACCAUGCGAGGUUCUGAGAAUUGCGGCGAGGGUCGCCUCGAGAGACGGUUUCUGAGCAGGAAUUCUAAAAUCCCCACCACUUCCUCCCUCCGGGGGAUUUGAUCCCCU	109	G	A	11.2095	9.10023	-2.10925	-0.490915	0.490915
PKNOX1	COSV99373251	GUGUCGCGUGGCCCAGCGUCGGCGUGACGGUUGGACGCGGGCGCGGCACUGCGGGUCCCGAUUGCUGCAGCCGCUUGUCAGUGUGAUGAAGAUUGGCACCCAGACACCAUUCGCUUUUCACCCAAGAUGAUUUGAUGUCUUAUAAAACUCUGAUGAACC	GUGUCGCGUGGCCCAGCGUCGGCGUGACGGUUGGACGCGGGCGCGGCACUGCGGGUCCCGAUUGCUGCAGCCGCUUGUCAGUGUGGUGAAGAUUGGCACCCAGACACCAUUCGCUUUUCACCCAAGAUGAUUUGAUGUCUUAUAAAACUCUGAUGAACC	86	A	G	6.42966	3.58702	-2.84264	-0.753151	0.753151
MT1F	COSV100537443	AUCAAAGCAGCGGCCGGCUGUUGGGGUCCACCACGCCUUCCACCUGCCCCACUGCUUCUUCGCUUCUCUCUUGGAAAGUCCAGUCUCUCCUCGGCUUGCA	AUCAAAGCAGCAGCCGGCUGUUGGGGUCCACCACGCCUUCCACCUGCCCCACUGCUUCUUCGCUUCUCUCUUGGAAAGUCCAGUCUCUCCUCGGCUUGCA	12	G	A	13.5	12.2222	-1.27783	-0.193626	0.193626
FEV	COSV99837958	CUUGUCACCCGCGGUCGCUUCGGGCGGGGAUCGGUGCCACCGAGCGCAAAGCCUGCCUCGCCCCCCUUCCCCGUCCCCCCCAUCUCCCACCGCCCAGUCCCCGGCGGCG	CUUGUCACCCGCGGUCGCUUCGGGCGGGGAUCGGUGCCACCGAGCGCAAAGCCUGCCUCGCCCCCCUUCCCCGUCUCCCCCAUCUCCCACCGCCCAGUCCCCGGCGGCG	76	C	U	2.14268	3.41079	1.26811	0.716718	0.716718
BCL6	COSV104433991	AGAACUGGGGUUCUUAGAAGUGGUGAUGCAAGAAGUUUCUAGGAAAGGCCGGACACCAGGUUUUGAGCAAAAUUUUGGACUGUGAAGCAAGGCAUUGGUGAAGACAAA	AGAACUGGGGCUCUUAGAAGUGGUGAUGCAAGAAGUUUCUAGGAAAGGCCGGACACCAGGUUUUGAGCAAAAUUUUGGACUGUGAAGCAAGGCAUUGGUGAAGACAAA	11	U	C	6.29906	5.76083	-0.538225	0.0708322	0.0708322
RBM5	COSV100762134	ACUGUGGGUAGGAGACGGCCGUCGGCGGAGGCGCCAUUUUGUGUAGCCGCCGAACCUUGUUGGAGGUUCUGGGGCGCAGAACCGCUACUGCUGCUUCGGUCUCUCCUUGGGAAAAAAUAAAAUUUGAACCUUUUGGAGCUGUGUGCUAAAUCUUCAGUGGGACA	ACUGUGGGUAGGAGACGGCCGUCGGCGGAGGCGCCAUUUUGUGUAGCCGCCGAACCUUGUUGGAGGUUCUGGGGCGCAGAACCGCUACUGCUGCUUCGGUCUCUCCUUGGGAAAAGAUAAAAUUUGAACCUUUUGGAGCUGUGUGCUAAAUCUUCAGUGGGACA	116	A	G	11.9815	13.8499	1.86845	0.931381	0.931381
BCL6	COSV101301542	AGAACUGGGGUUCUUAGAAGUGGUGAUGCAAGAAGUUUCUAGGAAAGGCCGGACACCAGGUUUUGAGCAAAAUUUUGGACUGUGAAGCAAGGCAUUGGUGAAGACAAA	AGAACUAGGGUUCUUAGAAGUGGUGAUGCAAGAAGUUUCUAGGAAAGGCCGGACACCAGGUUUUGAGCAAAAUUUUGGACUGUGAAGCAAGGCAUUGGUGAAGACAAA	7	G	A	6.29906	5.37905	-0.92001	-0.0656818	0.0656818
CDC73	COSV100814036	GCUACUGCCCCUGCUGCUGUCGUAGGCGAGGACGGCUGUUAGUGCUGCUGCUGUUGGUUCGUCGCGGCGGCGAAGGAGGAGGAGGAAGAGGGCGAGGCGACAAGAGAAGAAGGAGGCAGGCGCGGCGGCAGCGGCGGCGCCCCGAGCCGGCGGAGGCGAGGGGGGGGAAG	GCUACUGCCCCUGCUGCUGUCGUAGGCGAGGACGGCUGUUAGUGCUGCUGCUGUUGGUUCGUCGCGGCGGCGAAGGAGGAGGAGGAAGAGGGCGAGGCGACAAGAGAAGAAGGAGGCAGGCGCGGCGGCAGCGGCGGCGCCCCGAGCCGGCGGAGGUGAGGGGGGGGAAG	157	C	U	3.19003	4.01928	0.829249	0.559796	0.559796
HSPB7	COSV100317885	ACGCUCGCCCAGAGGCCUGCGCCCACACCCUCUCCUGUCCAGCCCUCGCCCGCCUGGGCAGGGCCCGGCGCCGUCCGUGG	ACGCUCGCCCAGAGGCCUGCGCCCACACCCUCUCCUGUCCAGCCCUCGCCCGCCUGGGCAUGGCCCGGCGCCGUCCGUGG	61	G	U	5.53154	4.37676	-1.15478	-0.149628	0.149628
SRSF1	COSV99365231	GCCAUUUUGGAGGGGCCGCGGGAGACGUGGUGCCGCUGCGGGCUCGCUCUGCCGUGCGCUAGGCUUGGUGGGAAGGCCUGUUCUCGAGUCCGCGCUUUUCGUCACCGCC	GCCAUUUUGGAGGGGCCGCGGGAGACGUGGUGCCGCUGCGGGCUCGCUCUGCCGUGCGCUAGGCUUGGUGGGAAGGCCUGUUCUCGAGUCCGCGCUUUUCGUCUCCGCC	104	A	U	6.92742	8.39904	1.47162	0.789488	0.789488
RASSF3	COSV51685595	GAUUGAGCGGCGGCCGCAGCUGCAUAAGGACUGCCCGGGGCUGCGCGCCGGGAACCUCGCGGGGCUGGCGGGCGCCGCACCCCCUCCCUGGCCGCCUGCGCCCCGGGGAGGCCGCCCGCGCGCGACGGGACCGGCAGC	GUUUGAGCGGCGGCCGCAGCUGCAUAAGGACUGCCCGGGGCUGCGCGCCGGGAACCUCGCGGGGCUGGCGGGCGCCGCACCCCCUCCCUGGCCGCCUGCGCCCCGGGGAGGCCGCCCGCGCGCGACGGGACCGGCAGC	2	A	U	6.23391	8.24582	2.01191	0.982678	0.982678
STRADA	COSV55564714	AGUAAAACUGAGGAGGCGGAGCCAAGACGGUCGGGGCUGCUUGCUAACUCCAGGAACAGGUUUAAGUUUUUGAAACUGAAGUAGGCCUACACAGUAGGAACUC	AGUAAAACUGAGGAGGCGGAGCCAAGACGGUCGGGGCUGCUUGCUAACUCCAGGAACAGGUUUAAGUUUUUGAAACUGAAGUAGGUCUACACAGUAGGAACUC	86	C	U	3.76539	2.7025	-1.06289	-0.116772	0.116772
LXN	COSV99963213	AAACAGCAGCUUCCGGAGUCGGAAGGAGCUGAGGAAGAAGACUGACUGAAGGAGCUUGCGACUUUUCCGCCUCGGCAACCGGACCCAGCAGCAAGCAGGACGGGCGGCGCUCUGCUACUGGUCCCGUUAAGCCAGAGUAGCCCAAGCCCUGAAGUCACUGCUCAUCCGGA	AAACAGCAGCUUCCGGAGUCGGAAGGAGCUGAGGAAGAAGACUGACUGAAGGAGCUUGCGACUUUUCCGCCUCGGCAACCGGACCCAGCAGCAAGCAGGACGGGCGGCGCUCUGCUACUGGUCCCGUUAAGCCAGAGUAUCCCAAGCCCUGAAGUCACUGCUCAUCCGGA	140	G	U	13.2458	11.6778	-1.56796	-0.297367	0.297367
CADM3	COSV100930476	GGCUCCCUCCCGGUCCCCACCUCGGCCCCGGGCUCCGAAGCGGCUCGGGGGCGCCCUUUCGGUCAACAUCGUAGUCCACCCCCUCCCCAUCCCCAGCCCCCGGGGAUUCAGGCUCGCCAGCGCCCAGCCAGGGAGCCGGCCGGGAAGCGCG	GGCUCCCUCCCGGUCCCCACCUCGGCCCCGGGCUCCGAAGCGGCUCGGGGGCGCCCUUUCGGUCAACAUCGUAGUCCACCCCCUCCCCAUCCCCAGCCCCCGGGGAUUCAGGCUCGCCAGCGCCCAGCCAGGGAGCUGGCCGGGAAGCGCG	137	C	U	6.78374	5.08344	-1.7003	-0.344688	0.344688
KLF10	COSV99574531	GCAGACGGCGCUGAGCGCGGCGGCGGCGGGAGCGGCGUCGAGUGUCUCCGUGCGCCCGUCUGUGGCCAAGCAGCCAGCAGCCUAGCAGCCAGUCAGCUUGCCGCCGGCGGCCAAGCAGCCAACC	GCAGACGGCGCUGAGCGCGGCGGCGGCGAGAGCGGCGUCGAGUGUCUCCGUGCGCCCGUCUGUGGCCAAGCAGCCAGCAGCCUAGCAGCCAGUCAGCUUGCCGCCGGCGGCCAAGCAGCCAACC	29	G	A	4.50454	5.75031	1.24577	0.708731	0.708731
TSC2	COSV54593016	GCUUCCGGCGGCGUCCCGGGGCCAGGGGGGUGCGCCUUUCUCCGCGUCGGGGCGGCCCGGAGCGCGGUGGCGCGGCGCGGGAGGGGUUUUCUGGUGCGUCCUGGUCCACC	GCUUCCGGCGGCGUCCCGGGGCCAGGGGGAUGCGCCUUUCUCCGCGUCGGGGCGGCCCGGAGCGCGGUGGCGCGGCGCGGGAGGGGUUUUCUGGUGCGUCCUGGUCCACC	30	G	A	2.82456	1.54127	-1.28329	-0.195578	0.195578
ALOX15B	COSV66479522	AGUGGCAAUAACCAGGGGCAAUAACCAGGCGUGUCCCAGGGGGGAGCCCCGCUCUGCAGCCCUGUGCGCCGUAGAGAGCUGGACUUAGGCUGGCAGC	GGUGGCAAUAACCAGGGGCAAUAACCAGGCGUGUCCCAGGGGGGAGCCCCGCUCUGCAGCCCUGUGCGCCGUAGAGAGCUGGACUUAGGCUGGCAGC	1	A	G	9.27485	7.85365	-1.4212	-0.244892	0.244892
SKP2	COSV99683168	AGUGGGGAUGGAACGUUGCUAGGCUUAGCGGGUCUGGCUGCUGGGGGCCCGAGCAGCACGCUCGGAGCCGCCGCGCGCCAAAGCGGGAAUCUGGGAGGCGAGCAGCUCUGCAGUUAAUGCACGUAUUUUAAACUCCCGGGCCUGCGGACGCU	AGUGGGGAUGGAACGUUGCUAGGCUUAGCGGGUCUGGCUGCUGGGGGCCGGAGCAGCACGCUCGGAGCCGCCGCGCGCCAAAGCGGGAAUCUGGGAGGCGAGCAGCUCUGCAGUUAAUGCACGUAUUUUAAACUCCCGGGCCUGCGGACGCU	50	C	G	4.58856	3.18578	-1.40278	-0.238303	0.238303
RBM4	COSV59519003	GUCAGAAGCGUCCGCGCCGCGAGGAGGAGGCCCUGCUGGUUUCUGUGCGGGCUCUUGUCAGG	GUCAGAAGCGUCCGCGCCGCGAGGAGGAGACCCUGCUGGUUUCUGUGCGGGCUCUUGUCAGG	30	G	A	4.34021	3.17906	-1.16115	-0.151906	0.151906
UIMC1	COSV101022038	GCCCGCCCCGAGAGCGUGUCUCUGGCAUCGGACGCGCGCGCCCCUCCCCCUCCCCCCGCGCUCCCAACGUGUGGCGGCUCGCGACCCCCGGCAACCCGGAGAAGGUCUACAGAGCGGCCUGCGCCAGCGAACAAAAGG	GCCCGCCCCGAGAGCGUGUCUCUGGCAUCGGACGCGCGCGCCCCUCCCCCUCCCCCCGCGCUCCCAACGUGUGGCGGCUCGCGACCCCCGGCAACCCGGAGAAGGUCUACAGAGCGGCCUGCGCCAGCGAACAAAAGA	138	G	A	1.56518	0.893912	-0.671272	0.0232591	0.0232591
HSPB7	COSV58891064	ACGCUCGCCCAGAGGCCUGCGCCCACACCCUCUCCUGUCCAGCCCUCGCCCGCCUGGGCAGGGCCCGGCGCCGUCCGUGG	ACGCUCGCCCAGAGGCCUGCGCCCACACCCUCUCCUGUCCAGCCUUCGCCCGCCUGGGCAGGGCCCGGCGCCGUCCGUGG	45	C	U	5.53154	6.9057	1.37416	0.754638	0.754638
DEK	COSV55237804	CUUGUUGAUUCUGGGGAGCCGAGCGCGCGGCGCGAGCGUCACGCCAGACAGCGGCCCGCGCGCCUUCUCCUCGGCGUCGGCCGCCGCCGCCUCCCAGAACCUCCUCGUGCCCUCGCGUGCCAGGCCCGCGGCGGCCGAAAUCCGCGGUUCACAGC	CUUGUUGAUUCUGGGGAGCCGAGCGCGCGGCGCGAGCGUCACGCCAGACAGCGGCCCGCGCGCCUUCUCCUCGGCGUCGGCCGCCGCCGCCUCCCAGAACCUCUUCGUGCCCUCGCGUGCCAGGCCCGCGGCGGCCGAAAUCCGCGGUUCACAGC	104	C	U	5.15925	4.17995	-0.979297	-0.0868807	0.0868807
ANP32D	COSV99874235	GAGAACCCAGCAGAGCUGGUUGAGCUUUCAAAUGUGCGGUUGUGGGUUCGGGGUUUAUUGGUUGAAUUCCGCUGGCUCAGGAGCCUCUGCAGAGAAAGCGUGAGAG	GAGAACCCAGCAGAGCUGGUUGAGCUUUCAAAUGUGCGGUUGUGGGUUCGGGGUUUAUUGGUUGAAUUCCGCUGGCUCAGGAGCCUCUGCAGAGAAAGCGUGAAAG	104	G	A	8.42727	10.4495	2.02224	0.986373	0.986373
BNIP3L	COSV66077489	GGACUCGGCUUGUUGUGUUGCUGCCUGAGUGCCGGAGACGGUCCUGCUGCUGCCGCAGUCCUGCCAGCUGUCCGACA	GGACUCGGCUUGUUGUGUUGCUGCCUGAGUGCCGGAGACGGUCCUGCUGCCGCCGCAGUCCUGCCAGCUGUCCGACA	51	U	C	11.2897	12.4289	1.13918	0.670619	0.670619
COPS5	COSV99140156	AGGUGUCAUGGCUGCCCCAAGAGUCUAGGUAAGAGUUUGUUCCCGUGGUGCGGAGGGUCAAGGCCCACACCCGGAAACCUAGCGAGGUAAAGUUGCGUCUUGGUUGUAGAGACGACAACUUCUCCGCUUCCUCGGCG	AGGUGUCAUGGCUGCCCCAAGAGUCUAGGUAAGAGUUUGUUCCCGUGGUGCGGAGGGUCAAGGCCCACACCCGGAAACCUAGCGAGGUAAAUUUGCGUCUUGGUUGUAGAGACGACAACUUCUCCGCUUCCUCGGCG	92	G	U	10.2162	11.1171	0.900877	0.585408	0.585408
RCHY1	COSV100185799	AUAUUGUCGCUAGUGGCCGCUGGGGCUGGGAGGGGUGUGCUAGAGAGGCGCAGCUUCUCUGGGCGUGGUUUUUAUCCUGGGGGAAGGAUCGGUGGAAUGUGAGGGGAGGUGGAGGAG	AUAUUGUCGCUAGUGGCCGCUGGGGCUGGGAGGGGUGUGCUAGAGAGGCUCAGCUUCUCUGGGCGUGGUUUUUAUCCUGGGGGAAGGAUCGGUGGAAUGUGAGGGGAGGUGGAGGAG	50	G	U	4.91211	5.42072	0.508601	0.445143	0.445143
SKP2	COSV99683250	AGUGGGGAUGGAACGUUGCUAGGCUUAGCGGGUCUGGCUGCUGGGGGCCCGAGCAGCACGCUCGGAGCCGCCGCGCGCCAAAGCGGGAAUCUGGGAGGCGAGCAGCUCUGCAGUUAAUGCACGUAUUUUAAACUCCCGGGCCUGCGGACGCU	AGUGGGGAUGGAACGUUGCUAGGCUUAGCGGGUCUGGCUGCUGGGGGCCCGAGCAGCACGCUCGGAGCUGCCGCGCGCCAAAGCGGGAAUCUGGGAGGCGAGCAGCUCUGCAGUUAAUGCACGUAUUUUAAACUCCCGGGCCUGCGGACGCU	69	C	U	4.58856	3.41387	-1.17469	-0.156747	0.156747
WWOX	COSV100880631	GCAGUGCGCAGGCGUGAGCGGUCGGGCCCCGACGCGCGCGGGUCUCGUUUGGAGCGGGAGUGAGUUCCUGAGCGAGUGGACCCGGCAGCGGGCGAUAGGGGGGCCAGGUGCCUCCACAGUCAGCC	GCAGUGCGCAGGCGUGAGCGGUCGGGCCCCGACGCGCGCGGGUCUCGUUUGGAGCGGGAGUCAGUUCCUGAGCGAGUGGACCCGGCAGCGGGCGAUAGGGGGGCCAGGUGCCUCCACAGUCAGCC	62	G	C	6.45363	7.62814	1.1745	0.683247	0.683247
TRIM8	COSV100193527	GAAGGCGCUGCUGACUGAGCGACCGUCGGGGCCGGCUGGGGCCGGAGCUCGGGGCUCGGUGGGCCUACAGCGGCUCCGGACGGACCCCCGGGGCUGGGGAGUCGGGGAGGCCUGCCCCGGCCCCCUGCCCGCGGCCGCC	GAAGGCGCUGCUGACUGAGCGACCGUCGGGGCCGGCUGGGGCCGGAGCUCGGGGCUCGGUGGGCCUACAGCGGCUCCGGACGGACCCCCGGGGCUGGGGAGUCGGGGAGGCCUGCCCCGGCGCCCUGCCCGCGGCCGCC	122	C	G	9.95248	8.44864	-1.50384	-0.274439	0.274439
GNAI2	COSV105897470	AGUCGCUCGGAACUGCCGACCCGAGUGCUUCCCGCAGAGGGCUGGUGGUGGGAGCGGAGUGGGUCGGGCGGGGCCGAGCCGGGCCGUGGGCCGUGUGGGGGCCGGGCGGCGGCCGGGCCGGCGGACGGCGGG	AGUCGCUCGGAACUGCCGACCCGAGUGCUUCCCGUAGAGGGCUGGUGGUGGGAGCGGAGUGGGUCGGGCGGGGCCGAGCCGGGCCGUGGGCCGUGUGGGGGCCGGGCGGCGGCCGGGCCGGCGGACGGCGGG	35	C	U	3.16466	2.51315	-0.651507	0.0303265	0.0303265
WDR11	COSV99677089	ACAGUGUCCGCCGCUUCCUGGUUGCGGGUCAGCGCCCAGGUCCUGGGCUGGCCGCCGGG	ACAGUGUCCGCCGCUUCCUGGUUGCGGGUCAGCGCCCAGGUCCUUGGCUGGCCGCCGGG	45	G	U	3.44201	2.28287	-1.15914	-0.151186	0.151186
PBRM1	COSV66920895	GGUUUUGCGGCGGCACCGGGAGGGGUAAGGGAGGUGAGGGCGGCGGGUGCCGAAGCGACGGCAGCGGCCGCGGCCGGAGGAGCAAUAGCAGCAGCCGUGGCGGCCACGGGGCGGGGCGCGGCGGUCGGUGACCGCGGCCGGGGCUGCAGGCGGCGGAGCGGCUGGAAGAAGUUGGAUUCC	GGUUUUGCGGCGGCACCGGGAGGGGGAAGGGAGGUGAGGGCGGCGGGUGCCGAAGCGACGGCAGCGGCCGCGGCCGGAGGAGCAAUAGCAGCAGCCGUGGCGGCCACGGGGCGGGGCGCGGCGGUCGGUGACCGCGGCCGGGGCUGCAGGCGGCGGAGCGGCUGGAAGAAGUUGGAUUCC	26	U	G	1.08146	0	-1.08146	-0.123412	0.123412
RASL11A	COSV54081000	AGGCAGCCGCCGCGGUCCCGGACCUCUAGUCCCGCACUCCCAGCUGGCGAGCCGGCUCCGGGUGCGGCGAGGCCCAGCCCUCUCGGAUUGCGCGCCGGACCCCGGGACGCGCUCC	AGGCAGCCGCCGCGGUCCCGAACCUCUAGUCCCGCACUCCCAGCUGGCGAGCCGGCUCCGGGUGCGGCGAGGCCCAGCCCUCUCGGAUUGCGCGCCGGACCCCGGGACGCGCUCC	21	G	A	6.66023	5.46546	-1.19477	-0.163927	0.163927
CLU	COSV100324287	GCGGCGUCGCCAGGAGGAGCGCGCGGGCACAGGGUGCCGCUGACCGAGGCGUGCAAAGACUCCAGAAUUGGAGGC	GCGGCGUCGCCAGGAGGAGCGCCCGGGCACAGGGUGCCGCUGACCGAGGCGUGCAAAGACUCCAGAAUUGGAGGC	23	G	C	5.94829	7.01626	1.06797	0.645157	0.645157
CDC73	COSV100813936	GCUACUGCCCCUGCUGCUGUCGUAGGCGAGGACGGCUGUUAGUGCUGCUGCUGUUGGUUCGUCGCGGCGGCGAAGGAGGAGGAGGAAGAGGGCGAGGCGACAAGAGAAGAAGGAGGCAGGCGCGGCGGCAGCGGCGGCGCCCCGAGCCGGCGGAGGCGAGGGGGGGGAAG	GCUACUGCCCCUGCUGCUGUCGUAGGCGAGGACGGCUGUUAGUGCUGCUGCUGUUGGUUCGUCGCGGCGGCGAAGGAGGAGGAGGAAGAGGGCGAGGCGACAAGAGAAGAAGGAGGCAGGCGCGGCGGCAGCGGCUGCGCCCCGAGCCGGCGGAGGCGAGGGGGGGGAAG	136	G	U	3.19003	3.83132	0.641286	0.492587	0.492587
PAIP2	COSV99497355	GUUUGUUUGGACUGGAGAAGGGAGGCGGCGGGCGAAGCGCACGUCGAGCGGGGGAGCGGCGCUGCCUGUGGAGAUCCGCGGAGGCCGACAGGAUUCGUUGGCUGCCGUCCCCGCUGCUGUGCAUUGGGUUAAAAACGACAACCAACAUCAGCC	GUUUGUUUGGACUGGAGAAGGGAGGCGGCGGGCGAAGCGCACGUCGAGCGGGGGAGCGGCGCUGCCUGUGGAGAUCCGCGGAGGCCGACAGGAUUCGUUGGUUGCCGUCCCCGCUGCUGUGCAUUGGGUUAAAAACGACAACCAACAUCAGCC	102	C	U	4.79961	3.84966	-0.949945	-0.0763854	0.0763854
SRSF2	COSV57972910	AGUUGUUACUCAGGUGCGCUAGCCUGCGGAGCCCGUCCGUGCUGUUCUGCGGCAAGGCCUUUCCCAGUGUCCCCACGCGGAAGGCAACUGCCUGAGAGGCGCGGCGUCGCACCGCCCAGAGCUGAGGAAGCCGGCGCCAGUUCGCGGGGCUCCGGGCCGCCACUCAGAGCU	AGUUGUUACUCAGGUGCGCUAGCCUGCGGAGCCCGUCCGUGCUAUUCUGCGGCAAGGCCUUUCCCAGUGUCCCCACGCGGAAGGCAACUGCCUGAGAGGCGCGGCGUCGCACCGCCCAGAGCUGAGGAAGCCGGCGCCAGUUCGCGGGGCUCCGGGCCGCCACUCAGAGCU	44	G	A	11.6403	10.3645	-1.27579	-0.192898	0.192898
PBRM1	COSV99968544	GGUUUUGCGGCGGCACCGGGAGGGGUAAGGGAGGUGAGGGCGGCGGGUGCCGAAGCGACGGCAGCGGCCGCGGCCGGAGGAGCAAUAGCAGCAGCCGUGGCGGCCACGGGGCGGGGCGCGGCGGUCGGUGACCGCGGCCGGGGCUGCAGGCGGCGGAGCGGCUGGAAGAAGUUGGAUUCC	GGUUUUGCGGCGGCACCGGGAGGGGUAAGGGAGGUGAGGGCGGCGGGUGCCGAAGCGACGGCAGCGGCCGCGGCCGGAGGAGCAAUAGCAGCAGCCGUGGCGGCCACGGGGCGGGGCGCGGCGGUCGGUGACCGCGGCCGGGGCUGCAGGCGGCGGAGCGGCUGGAAUAAGUUGGAUUCC	168	G	U	1.08146	0.588466	-0.492998	0.0870039	0.0870039
WFDC1	COSV54745117	AGACUGUGCACGCUCCUGUCCCCACUCACAGGCCCACGCAGCGAGGGGGGCCCCUCUUCUGUGUGCGUCUGGAAGGUCGCUGCCCAGGGAGGAA	AGACUGUGCACGCUCCUGUCCCCACUCACAGGCCCACGCAGCGAGGGGGGGCCCUCUUCUGUGUGCGUCUGGAAGGUCGCUGCCCAGGGAGGAA	51	C	G	6.52929	7.59571	1.06641	0.644599	0.644599
SRSF2	COSV57973501	AGUUGUUACUCAGGUGCGCUAGCCUGCGGAGCCCGUCCGUGCUGUUCUGCGGCAAGGCCUUUCCCAGUGUCCCCACGCGGAAGGCAACUGCCUGAGAGGCGCGGCGUCGCACCGCCCAGAGCUGAGGAAGCCGGCGCCAGUUCGCGGGGCUCCGGGCCGCCACUCAGAGCU	AGUUGUUACUCAGGUGCGCUAGCCUGCGGAGCCCGUCCGUGCUGUUCUGCGGCAAGGCCUUUCCCAGUGUCCCCACGCGGAAGGCAACUGCCUGAGAGGCGCGGCGUCGCACCGCCCAGAGCUGAGGAAGCCGCCGCCAGUUCGCGGGGCUCCGGGCCGCCACUCAGAGCU	134	G	C	11.6403	10.0026	-1.63775	-0.322322	0.322322
DAXX	COSV99802472	GUAGUGGGGCCUGCGGUGGGAGUGGGAAGGAAGGCGGAGGGAACCAUGCGAGGUUCUGAGAAUUGCGGCGAGGGUCGCCUCGAGAGACGGUUUCUGAGCAGGAAUUCUGAAAUCCCCACCACUUCCUCCCUCCGGGGGAUUUGAUCCCCU	GUAGUGGGGCCUGCGGUGGGAGUGGGAAGGAAGGCGGAGGGAACCAUGCGAGGUUCUGAGAAUUGCGGCGAGGGUCGCCUCGAGAGACGGUUUCUGAGCAGGAAUUCUGAAAUCCCCACCACUUCCUCCCUCCGGGGAAUUUGAUCCCCU	138	G	A	11.2095	11.5892	0.379737	0.399066	0.399066
TRIM15	COSV64988939	CUCUCUCUUUCUCUCUCUCUGUCUCUUAGCCUUGCAGCCGUUUCCCUCUGCGAUUCAUGUAAGUGUGACUCGAUUUCAGGGAAAGGGAACUCGCGUGGGCUGAGGAGACCGGAGUGGACGGGCUGGGGAAGGCACCGUG	CUCUCUCUUUCUCUCUCUCUGUCUCUUAGCCUUGCAGCCGUUUCCCUCUGCGAUUCAUGUAAGUGUGACUCGAUUUCAGGGAAAGGGAACUCGCGUGGGCUGAGGAGACCGGAGUGGACGGGCUGGGGAAGGCACCAUG	137	G	A	11.8888	13.0175	1.12864	0.666848	0.666848
HSPB7	COSV100317729	ACGCUCGCCCAGAGGCCUGCGCCCACACCCUCUCCUGUCCAGCCCUCGCCCGCCUGGGCAGGGCCCGGCGCCGUCCGUGG	ACGCUCGCCCAGAGGCCUGCGCCCACACCCUCUCCUGUCCAGCCCUCGCCCGCCUGGGCAGGGCCCGGCUCCGUCCGUGG	70	G	U	5.53154	4.6649	-0.866646	-0.0466003	0.0466003
TRIP6	COSV51936289	AGAAAAAGUUUUCUUUUCUGGAGUCCCAAACGAGGUGCGGGACGGAAGAGGGGGUGAAGGCCAGAGGCUCGGGGCUUCAAGACCGCUGUCUGGAGUCCCCCUUUCCAGGCC	AGAAAAAGUUUUCUUUUCUGGAGUCCCAAACGAGGUGCGGGACGGAAGAGGGGGUGAAGGCCAGAGGCUCGGGGCUUCAACACCGCUGUCUGGAGUCCCCCUUUCCAGGCC	81	G	C	2.47378	3.52878	1.05499	0.640515	0.640515
DAXX	COSV56467373	GUAGUGGGGCCUGCGGUGGGAGUGGGAAGGAAGGCGGAGGGAACCAUGCGAGGUUCUGAGAAUUGCGGCGAGGGUCGCCUCGAGAGACGGUUUCUGAGCAGGAAUUCUGAAAUCCCCACCACUUCCUCCCUCCGGGGGAUUUGAUCCCCU	GUAGUGGGGCCUGCGGUGGGAGUGGGAAGGAAGGCGGAGGGAACCAUGCGAGGUUCUGAGAAUUGCAGCGAGGGUCGCCUCGAGAGACGGUUUCUGAGCAGGAAUUCUGAAAUCCCCACCACUUCCUCCCUCCGGGGGAUUUGAUCCCCU	67	G	A	11.2095	11.9382	0.728689	0.52384	0.52384
EMSY	COSV100595199	GUUACCUGUCGCCAUCUUGCCCCUUCAGAGGCACCGCAAACAAACCCAAUUCCUGGUGUCCCCUAGUCUUGGCGGAGGAGCCUUUUAGAUGAGCCCCGAAAGGCCGGGCAGGGAGGACAAGCUCUUUGGGGCUACCAAACAGAAGCAGCA	GUUACCUGUCGCCAUCUUGCCCCUUCAGAGGCACCGCAAACAAACCCAAUUCCUGGUGUCCCCUAGUCUUGGCGGAGGAGCCUUUUAGAUGAGCCCCGAAAGGCCGGGCAGGGAGGACAAGCUCUUUGGGGCUACCAAACAGAAGCAUCA	148	G	U	8.59534	7.07221	-1.52313	-0.281338	0.281338
CSF1	COSV100294320	GAGGCUCGGCCCGGGGAAAGUGAAAGUUUGCCUGGGUCCUCUCGGCGCCAGAGCCGCUCUCCGCAUCCCAGGACAGCGGUGCGGCCCUCGGCCGGGGCGCCCACUCCGCAGCAGCCAGCGAGCGAGCGAGCGAGCGAGGGCGGCCGACGCGCCCGGCCGGGACCCAGCUGCCCGU	GAGGCUCGGCCCGGGGAAAGUGAAAGUUUGCCUGGGUCCUCUCGGCGCCAGAGCCGCUCUCCGCAUCCCAGGACAGCGGUGCGGCCCUAGGCCGGGGCGCCCACUCCGCAGCAGCCAGCGAGCGAGCGAGCGAGCGAGGGCGGCCGACGCGCCCGGCCGGGACCCAGCUGCCCGU	89	C	A	8.38851	7.30705	-1.08146	-0.123411	0.123411
SFPQ	COSV61758252	GCCUGUGUCAUCCGCCAUUUUGUGAGAAGCAAGGUGGCCUCCACGUUUCCUGAGCGUCUUCUUCGCUUUUGCCUCGACCGCCCCUUGACCACAGAC	GCCUGUGUCAUCCGCCAUUUUGUGAGAAGCAAGGUGGCCUUCACGUUUCCUGAGCGUCUUCUUCGCUUUUGCCUCGACCGCCCCUUGACCACAGAC	41	C	U	16.9577	17.971	1.01324	0.625585	0.625585
ZYX	COSV100503735	GCAGAGUCUGCGGACCCGGCGCCGAGGCGGCCACCCGAGACGCGGCGCGCACGCUCCGGCCUGCGCAGCCCGGCCCGGCC	GCAGAGUCUGCGGACCCGGCGCCGAGGCGGCCACCCGAGACGCGGCGCGCACGCUCCGGCCUGCGCAGCCCGGUCCGGCC	74	C	U	1.3508	2.36602	1.01522	0.626294	0.626294
DAXX	COSV56467131	GUAGUGGGGCCUGCGGUGGGAGUGGGAAGGAAGGCGGAGGGAACCAUGCGAGGUUCUGAGAAUUGCGGCGAGGGUCGCCUCGAGAGACGGUUUCUGAGCAGGAAUUCUGAAAUCCCCACCACUUCCUCCCUCCGGGGGAUUUGAUCCCCU	GUAGUGGGGCCUGCGGUGGGAGUGGGAAGGAAGGCGGAGGGAACCAUGCGAGGUUCUGAGAAUUGCGGCGAGGAUCGCCUCGAGAGACGGUUUCUGAGCAGGAAUUCUGAAAUCCCCACCACUUCCUCCCUCCGGGGGAUUUGAUCCCCU	74	G	A	11.2095	12.0255	0.816032	0.555071	0.555071
DEK	COSV99788741	CUUGUUGAUUCUGGGGAGCCGAGCGCGCGGCGCGAGCGUCACGCCAGACAGCGGCCCGCGCGCCUUCUCCUCGGCGUCGGCCGCCGCCGCCUCCCAGAACCUCCUCGUGCCCUCGCGUGCCAGGCCCGCGGCGGCCGAAAUCCGCGGUUCACAGC	CUUGUUGAUUCUGGGGAGCCGAGCGCGCGGCGCGAGCGUGACGCCAGACAGCGGCCCGCGCGCCUUCUCCUCGGCGUCGGCCGCCGCCGCCUCCCAGAACCUCCUCGUGCCCUCGCGUGCCAGGCCCGCGGCGGCCGAAAUCCGCGGUUCACAGC	40	C	G	5.15925	4.09774	-1.06151	-0.116277	0.116277
HNF4A	COSV53837235	GCACUCACCGCCUUCCUGGUGGACGGGCUCCUGGUGGCUGUGCUGCUGCUGUGAGCGGGCCCCUGCUCCUCCAUGCCCCCAGCUCUCCGGCUGGGUGGGCUUGGCC	GCACUCACCGCCUUCCUGGUGGACGGGUUCCUGGUGGCUGUGCUGCUGCUGUGAGCGGGCCCCUGCUCCUCCAUGCCCCCAGCUCUCCGGCUGGGUGGGCUUGGCC	28	C	U	8.86271	7.83195	-1.03076	-0.105283	0.105283
XPO5	COSV99541453	GUGCGCAGCGCCGGCUUCUUCCCAGCGCGAGUUGCUGCUAACGCUCCUCCUCCAGCUUCCCACCCCCGCCGCCCGCCGCGGCCCGGUACCAACGGGUGGUCUCGCCGAGGGAGCUGUCGUGCCUCGUGGUCCCGGGACUGCAGUGGUGUGCGCUCUCGGCGCGUGGCGCUAGGC	GUGCGCAGCGCCGGCUUCUUCCCAGCGCGAGUUGCUGUUAACGCUCCUCCUCCAGCUUCCCACCCCCGCCGCCCGCCGCGGCCCGGUACCAACGGGUGGUCUCGCCGAGGGAGCUGUCGUGCCUCGUGGUCCCGGGACUGCAGUGGUGUGCGCUCUCGGCGCGUGGCGCUAGGC	38	C	U	2.77215	2.98969	0.217545	0.341071	0.341071
AIF1	COSV105230966	AGGCUUCUGAGAAGACUGGUGGGAGAGAAGGAGAGCCUGCAGACAGAGGCCUCCAGCUUGGUCUGUCUCCCCACCUCUACCAGCAUCUGCUGAGCU	AGGCUUCUGAGAAGACUGGUGGGAGAGAAGGAGAGCCUGCAGACAGAGGCCCCCAGCUUGGUCUGUCUCCCCACCUCUACCAGCAUCUGCUGAGCU	52	U	C	9.83374	9.19429	-0.639452	0.0346368	0.0346368
PTPRC	COSV61409523	GACAUCAUCACCUAGCAGUUCAUGCAGCUAGCAAGUGGUUUGUUCUUAGGGUAACAGAGGAGGAAAUUGUUCCUCGUCUGAUAAGACAACAGUGGAGAAAGGACGCAUGCUGUUUCUUAGGGACACGGCUGACUUCCAGAU	GACAUCAUCACCUAGCAGUUCAUGCAGCUAGCAAGUGGUUUGUUCUUAGGGUAACAGAGGAGGAAAUUGUUCCUCGUCUGAUAAGACAACAGUGGAGAAAGGACACAUGCUGUUUCUUAGGGACACGGCUGACUUCCAGAU	105	G	A	4.4779	4.86603	0.388137	0.402069	0.402069
FGF5	COSV100427864	GCUCGGGUGGCCUCUCUCUUCCCCUCUCCCCUUCUCUUCCCCGAGGCUAUGUCCACCCGGUGCGGCGAGGCGGGCAGAGCCAGAGGCACGCAGCCGCACAGGGGCUACAGAGCCCAGAAUCAGCCCUACAAGAUGCACUUAGGACCCCCGCGGCUGGAAGA	GCUCGGGUGGCCUCUCUCUUCCCCUCUCCCCUUCUCUUCCCCGAGGCUAUGUCCACCCGGUGCGGCGAGGCGGGCAGAGCCAGAGGCACGCAGCCGCACAGGGGCUACAGAGCCCAGAAUCAGCCCUACAAGAUGCACUUAGGAUCCCCGCGGCUGGAAGA	145	C	U	10.8611	9.93931	-0.921827	-0.0663313	0.0663313
BCL6	COSV106114494	AGAACUGGGGUUCUUAGAAGUGGUGAUGCAAGAAGUUUCUAGGAAAGGCCGGACACCAGGUUUUGAGCAAAAUUUUGGACUGUGAAGCAAGGCAUUGGUGAAGACAAA	AGAACUGGGGUUCUUAGAAGUGCUGAUGCAAGAAGUUUCUAGGAAAGGCCGGACACCAGGUUUUGAGCAAAAUUUUGGACUGUGAAGCAAGGCAUUGGUGAAGACAAA	23	G	C	6.29906	7.60166	1.30261	0.729055	0.729055
CLU	COSV100324331	GCGGCGUCGCCAGGAGGAGCGCGCGGGCACAGGGUGCCGCUGACCGAGGCGUGCAAAGACUCCAGAAUUGGAGGC	GCGGCGUCGCCAGGAGGAGGGCGCGGGCACAGGGUGCCGCUGACCGAGGCGUGCAAAGACUCCAGAAUUGGAGGC	20	C	G	5.94829	4.91264	-1.03565	-0.107032	0.107032
SLC12A5	COSV99717128	ACUGCAGCUUCUUCCUCCGUGGAGCGGAGAGCGAGACAGAGCUACAGCGAACGAGAGAGCGGCGAAGGCGGGUAGAGGGGCGCGGGCGAGGCGGCGCAGCCAUCCCCGGACCAGGGGCCGCGCCGCCACC	ACUGCAGCUUCUUCCUCCGUGGAGCGGAGAGCGAGACAGAGCUACAGCGAACGAGAGAGCGGCGAAGGCGGGUAGAGGGGCGCGGGCGAGGCGGCGCAGCCAUCCCCGGACCAGGGGCCGCACCGCCACC	122	G	A	2.62176	1.41815	-1.20361	-0.167087	0.167087
PA2G4	COSV57569694	GUCGAAGCUAGAGGACCGGCAGGCGGCAGCAGCAACUACGGCGGCGGCGGCAGAACCCAGCAGUGAUGUGGAGGUGGAGACCCACAGGAGCCCCGGACUUCACCUGAGCUACCUCAGUGGUCACCAAGAGUGGCAAGAUAAAGAAAACCCUGAGUUGGGCGGGACCAGG	GUCGAAGCUAGAGGACCGGCGGGCGGCAGCAGCAACUACGGCGGCGGCGGCAGAACCCAGCAGUGAUGUGGAGGUGGAGACCCACAGGAGCCCCGGACUUCACCUGAGCUACCUCAGUGGUCACCAAGAGUGGCAAGAUAAAGAAAACCCUGAGUUGGGCGGGACCAGG	21	A	G	3.3262	1.97791	-1.34828	-0.218818	0.218818
SKP2	COSV99682788	AGUGGGGAUGGAACGUUGCUAGGCUUAGCGGGUCUGGCUGCUGGGGGCCCGAGCAGCACGCUCGGAGCCGCCGCGCGCCAAAGCGGGAAUCUGGGAGGCGAGCAGCUCUGCAGUUAAUGCACGUAUUUUAAACUCCCGGGCCUGCGGACGCU	AGUGGGGAUGGAACGUUGCUAGGCUUAGCGGGUCUGGCUGCUGGGGGCCCGAGCAGCACGCUCGGAGCCGCCGCGCGCCAAAGCGGGAAUCUGGGAGGCGAGCAGCUCUACAGUUAAUGCACGUAUUUUAAACUCCCGGGCCUGCGGACGCU	110	G	A	4.58856	3.23268	-1.35588	-0.221535	0.221535
CDC73	COSV100813975	GCUACUGCCCCUGCUGCUGUCGUAGGCGAGGACGGCUGUUAGUGCUGCUGCUGUUGGUUCGUCGCGGCGGCGAAGGAGGAGGAGGAAGAGGGCGAGGCGACAAGAGAAGAAGGAGGCAGGCGCGGCGGCAGCGGCGGCGCCCCGAGCCGGCGGAGGCGAGGGGGGGGAAG	GCUACUGCCCCUGCUGCUGUCGUAGGCGAGGACGGCUGUUAGUGUUGCUGCUGUUGGUUCGUCGCGGCGGCGAAGGAGGAGGAGGAAGAGGGCGAGGCGACAAGAGAAGAAGGAGGCAGGCGCGGCGGCAGCGGCGGCGCCCCGAGCCGGCGGAGGCGAGGGGGGGGAAG	45	C	U	3.19003	3.87774	0.687705	0.509185	0.509185
TRIM8	COSV56661504	GAAGGCGCUGCUGACUGAGCGACCGUCGGGGCCGGCUGGGGCCGGAGCUCGGGGCUCGGUGGGCCUACAGCGGCUCCGGACGGACCCCCGGGGCUGGGGAGUCGGGGAGGCCUGCCCCGGCCCCCUGCCCGCGGCCGCC	GAAGGCGCUGCUGACUGAGCGACCGUCGGGGCCGGCUGGGGCCGGAGCUCGGGGCUCGGUGGGCCUACAGCGGCUCCGGACGGACCCCCGGGGCUGGGGAGUCGGGGAGGCCUGCCCCGGGCCCCUGCCCGCGGCCGCC	121	C	G	9.95248	8.89403	-1.05844	-0.115181	0.115181
CTSZ	COSV53883495	AAAGUGCGGGGUCGGCCGGGUGCUGGGCCGAGGCCGAGGCCGGGGCGGGAUCCAGAGCGGGAGCCGGCGCGGGAUCUGGGACUCGGAGCGGGAUCCGGAGCGGGACCCAGGAGCCGGCGCGGGGCC	AAAGUGCGGGGUCGGCCGGGUGCUGGGCCGAGGCCGAAGCCGGGGCGGGAUCCAGAGCGGGAGCCGGCGCGGGAUCUGGGACUCGGAGCGGGAUCCGGAGCGGGACCCAGGAGCCGGCGCGGGGCC	38	G	A	1.75814	2.91752	1.15938	0.677841	0.677841
DAXX	COSV56466390	GUAGUGGGGCCUGCGGUGGGAGUGGGAAGGAAGGCGGAGGGAACCAUGCGAGGUUCUGAGAAUUGCGGCGAGGGUCGCCUCGAGAGACGGUUUCUGAGCAGGAAUUCUGAAAUCCCCACCACUUCCUCCCUCCGGGGGAUUUGAUCCCCU	GUAGUGGGGCCUGCGGUGGGAGUGGGAAGGAAGGCGGAGGGAACCAUGCGAGGUUCUGAGAAUUGCGGCGAGGGUCGCCCCGAGAGACGGUUUCUGAGCAGGAAUUCUGAAAUCCCCACCACUUCCUCCCUCCGGGGGAUUUGAUCCCCU	80	U	C	11.2095	12.1793	0.969859	0.610074	0.610074
AXL	COSV99996703	GAGAAGGCGGCUGCUGGGCAGAGCCGGUGGCAAGGGCCUCCCCUGCCGCUGUGCCAGGCAGGCAGUGCCAAAUCCGGGGAGCCUGGAGCUGGGGGGAGGGCCGGGGACAGCCCGGCCCUGCCCCCUCCCCCGCUGGGAGCCCAACAACUUCUGAGGAAAGUUUGGCACCC	GAGAAGGCGGCUGCUGGGCAGAGCCGGUGGCAAGGGCCUCCCCUGCCGCUGUGCCAGGCAGGCAGUGCCAAAUCCGGGGAGCCUGGAGCUGGGGGGAGGGCCGGGGACAGCCCGGCCCUGCCCCCUCCCCCGCUGGGAGCCCAACAACUUCAGAGGAAAGUUUGGCACCC	152	U	A	6.65697	3.84691	-2.81006	-0.741502	0.741502
SKP2	COSV99683123	AGUGGGGAUGGAACGUUGCUAGGCUUAGCGGGUCUGGCUGCUGGGGGCCCGAGCAGCACGCUCGGAGCCGCCGCGCGCCAAAGCGGGAAUCUGGGAGGCGAGCAGCUCUGCAGUUAAUGCACGUAUUUUAAACUCCCGGGCCUGCGGACGCU	AGUGGGGAUGGAACGUUGCUAGGCUUAGCGGGUCUGGCUGCUGGGGGCCCGAGCAGCACGCUCGGAGCCGCCGCGCGCCAAAGUGGGAAUCUGGGAGGCGAGCAGCUCUGCAGUUAAUGCACGUAUUUUAAACUCCCGGGCCUGCGGACGCU	84	C	U	4.58856	5.41712	0.828563	0.559551	0.559551
TANK	COSV104580834	ACUCGGCCAGGCGCCGGCGACCUGAGGGGAGAGGGAACGCAGCUGAAAGCGUGAACUGUACCUGUCAUUUACUCCAUCCUUUAUAGUGAUGCUACAGGACGAAGAGGA	ACUCGGCCAGGCGCCGGCGACCUGAGGGGAGAGGGAACGCAGCUGAAAGCGUGAACUGUACCUGUCAUUUACUCUAUCCUUUAUAGUGAUGCUACAGGACGAAGAGGA	75	C	U	5.75419	6.74243	0.988233	0.616644	0.616644
TANK	COSV52043974	ACUCGGCCAGGCGCCGGCGACCUGAGGGGAGAGGGAACGCAGCUGAAAGCGUGAACUGUACCUGUCAUUUACUCCAUCCUUUAUAGUGAUGCUACAGGACGAAGAGGA	ACUCGGCCAGGCGCCGGCGACCUGAGGGGAGAGGGAACGCAGCUGAAAGCGUGAACUGUACCUGUCAUGUACUCCAUCCUUUAUAGUGAUGCUACAGGACGAAGAGGA	69	U	G	5.75419	4.78752	-0.966678	-0.0823685	0.0823685
LXN	COSV51835655	AAACAGCAGCUUCCGGAGUCGGAAGGAGCUGAGGAAGAAGACUGACUGAAGGAGCUUGCGACUUUUCCGCCUCGGCAACCGGACCCAGCAGCAAGCAGGACGGGCGGCGCUCUGCUACUGGUCCCGUUAAGCCAGAGUAGCCCAAGCCCUGAAGUCACUGCUCAUCCGGA	AAACAGCAGCUUCCGGAGUCGGAAGGAGCUGAGGAAGAAGACAGACUGAAGGAGCUUGCGACUUUUCCGCCUCGGCAACCGGACCCAGCAGCAAGCAGGACGGGCGGCGCUCUGCUACUGGUCCCGUUAAGCCAGAGUAGCCCAAGCCCUGAAGUCACUGCUCAUCCGGA	43	U	A	13.2458	13.7659	0.520138	0.449269	0.449269
ALOX15B	COSV66479771	AGUGGCAAUAACCAGGGGCAAUAACCAGGCGUGUCCCAGGGGGGAGCCCCGCUCUGCAGCCCUGUGCGCCGUAGAGAGCUGGACUUAGGCUGGCAGC	AGUGGCAAUAACCAGGGGCAAUAAUCAGGCGUGUCCCAGGGGGGAGCCCCGCUCUGCAGCCCUGUGCGCCGUAGAGAGCUGGACUUAGGCUGGCAGC	25	C	U	9.27485	8.1788	-1.09604	-0.128625	0.128625
CDC73	COSV100813840	GCUACUGCCCCUGCUGCUGUCGUAGGCGAGGACGGCUGUUAGUGCUGCUGCUGUUGGUUCGUCGCGGCGGCGAAGGAGGAGGAGGAAGAGGGCGAGGCGACAAGAGAAGAAGGAGGCAGGCGCGGCGGCAGCGGCGGCGCCCCGAGCCGGCGGAGGCGAGGGGGGGGAAG	GCUACUGCCCCUGCUGCUGUCGUAGGCGAGGACGGCUGUUAGUGCUGCUGCUGUUGGUUCGUCGCGGCCGCGAAGGAGGAGGAGGAAGAGGGCGAGGCGACAAGAGAAGAAGGAGGCAGGCGCGGCGGCAGCGGCGGCGCCCCGAGCCGGCGGAGGCGAGGGGGGGGAAG	69	G	C	3.19003	1.97384	-1.21619	-0.171587	0.171587
DEK	COSV55236905	CUUGUUGAUUCUGGGGAGCCGAGCGCGCGGCGCGAGCGUCACGCCAGACAGCGGCCCGCGCGCCUUCUCCUCGGCGUCGGCCGCCGCCGCCUCCCAGAACCUCCUCGUGCCCUCGCGUGCCAGGCCCGCGGCGGCCGAAAUCCGCGGUUCACAGC	CUUGUUGAUUCUGGGGAGCCAAGCGCGCGGCGCGAGCGUCACGCCAGACAGCGGCCCGCGCGCCUUCUCCUCGGCGUCGGCCGCCGCCGCCUCCCAGAACCUCCUCGUGCCCUCGCGUGCCAGGCCCGCGGCGGCCGAAAUCCGCGGUUCACAGC	21	G	A	5.15925	4.68196	-0.477284	0.0926229	0.0926229
CTNNA2	COSV69576138	AGAGCAGGCGGCACCGCACCUCGGCCAGAGGCGGCUGCAGCAGCUGCUGCCCUUGUCCCUGCCGCCGCCUCUCCAGUCCCUUCUGUGAUUACCACUCCAGCUGCUGGGAACGGGCGAGAAAGAGGAGGAGGCGAGAAACUCCCACCGACCCACAGAGGGAGC	AGAGCAGGCGGCACCGCACCUCGGCCAGAGGCGGCUGCAGCAGCUGCUGCCCUUGUCCCUGCCGCCGCCUCUCCAGUCCCUUCUGUGAUUACCACUCCAGCUGCUGGGAACGGGCGAGAAAGAGUAGGAGGCGAGAAACUCCCACCGACCCACAGAGGGAGC	125	G	U	3.94925	3.36637	-0.582886	0.0548629	0.0548629
CYB5R2	COSV100207430	GAGACUCCAGUGACCCGGCGGGAGGAGAGGCAACUUUCCCUGUCGGGCUUGAGUUGGGAGAGGAGCAGGGCGGCCUUGUAGGGACCCGUCCCUGCUCCUGACCAUCACCGUCACUGGGGUCACUGUGCUCGUGUUGGUCCUGAAGAGC	GAGACUCCAGUGACCCGGCGGGAGGAGAGGCAACUUUCCCUGUCGGGCUUGAGUUGGGAGAGGAGCAGGGCGGCCUUGUAGGGACCCGUCCCUGCUCCUGACCAUCACCAUCACUGGGGUCACUGUGCUCGUGUUGGUCCUGAAGAGC	110	G	A	11.3963	11.9168	0.520514	0.449403	0.449403
KLF10	COSV53435118	GCAGACGGCGCUGAGCGCGGCGGCGGCGGGAGCGGCGUCGAGUGUCUCCGUGCGCCCGUCUGUGGCCAAGCAGCCAGCAGCCUAGCAGCCAGUCAGCUUGCCGCCGGCGGCCAAGCAGCCAACC	GCAGACGGCGCUGAGCGCGGCGGCGGCGGGAGCGGCGUGGAGUGUCUCCGUGCGCCCGUCUGUGGCCAAGCAGCCAGCAGCCUAGCAGCCAGUCAGCUUGCCGCCGGCGGCCAAGCAGCCAACC	39	C	G	4.50454	3.2954	-1.20914	-0.169064	0.169064
LAMTOR5	COSV56678899	AAGUGACUGAGGCCUGUGGUGGAGAAGGACGUGCCGUGCCGCUGGGUUCUGAGCCGGAGUGGUCGGUGGGUGGG	AAGUGACUGAGGCCUGUGGUGGAGAAGGACGUGCCGUGCCGCUGGGUUCUGAGCCGGAGUGGUCGUUGGGUGGG	66	G	U	13.0748	13.8487	0.773885	0.54	0.54
KLF10	COSV53436774	GCAGACGGCGCUGAGCGCGGCGGCGGCGGGAGCGGCGUCGAGUGUCUCCGUGCGCCCGUCUGUGGCCAAGCAGCCAGCAGCCUAGCAGCCAGUCAGCUUGCCGCCGGCGGCCAAGCAGCCAACC	GCAGACGGCGCUGAGCGCGGCGGCGGCGGGAGCGGCGUCGAGUGUCUCCGUGCGCCCGUCUGUGGCCAAGCAGCCAGCAGCCUAGCAGCCAGUCAACUUGCCGCCGGCGGCCAAGCAGCCAACC	96	G	A	4.50454	3.53791	-0.966628	-0.0823508	0.0823508
HSPB7	COSV58890540	ACGCUCGCCCAGAGGCCUGCGCCCACACCCUCUCCUGUCCAGCCCUCGCCCGCCUGGGCAGGGCCCGGCGCCGUCCGUGG	ACGCUCGCCCAGAGGCCUGCGCCCACACCCUCUCCUGUCCAGCCCUCGCCCACCUGGGCAGGGCCCGGCGCCGUCCGUGG	52	G	A	5.53154	4.75955	-0.771995	-0.0127561	0.0127561
SRSF3	COSV59670899	CCGCCAUUUCGUGGACGCCGGGUGAGUGAGAGAGUUGGUUGGUGUUGGGCCGGAGGAAAGCGGGAAGACUCAUCGGAGCGUGUGGAUUUGAGCCGCCGCAUUUUUUAACCCUAGAUCUCGAA	CCGCCAUUUCGUGGACGGCGGGUGAGUGAGAGAGUUGGUUGGUGUUGGGCCGGAGGAAAGCGGGAAGACUCAUCGGAGCGUGUGGAUUUGAGCCGCCGCAUUUUUUAACCCUAGAUCUCGAA	18	C	G	6.07845	4.40205	-1.6764	-0.336143	0.336143
WNT10A	COSV51462757	GUCUGCUCCGGGAGCCCUGACCCGAGUCGGAGCUGUGUGUCGCAGCCGCCCCGACCCCCCGCCGAUCAUGCGCCGGCGCCCCUGGCUCUCCAGUCCCACUGGGCUGUGAGCCCCCCACUCCCAGCCCGUCAGGGCCUGCGCGCC	GUCUGCUCCGGGAGCCCUGACCCGAGUCGGAGCUGUGUGUCGCAGCCGCCCCGACCCCCCGCCGAUCAUGCGCCGGCGCCCCUGGCUCUCCAGUCCCACUGGGCUGUGAGCCCCCCACUCCCAGCCCGUCAGGGCCUGCGCACC	142	G	A	7.56422	5.28506	-2.27915	-0.551666	0.551666
BCL6B	COSV99546699	GAGACCCCGCCCCCCUUAAGAAGAGAAGCCGCGGCCCCUGCAGGACGGGGGCCUGUGUCGCU	GAGACCCCGCCCCCCUUAAGAAGAGAAGCCGCGGCCCCUGCAGGACGGGGGCCUGUAUCGCU	57	G	A	1.47722	0.472842	-1.00437	-0.0958473	0.0958473
SALL4	COSV99409569	AAUUACUGGGACAUGCGCGUUCCGGCCGAAGGGGGGUAAAUUUCCCAACUCCAGGAAUUUGUGGCGGAGAGGGCAAAUAACUGCGGCUCUCCCGGCGCCCCGAUGCUCGCACC	AAUUACUGGGACAUGCGCGUUCCGGCCGAAGGGGGGUAAAUUUCCCAACUCCAGGAAUUUGUGGCGGAGAGGGCAAAUAACUGCGGCUCUUCCGGCGCCCCGAUGCUCGCACC	91	C	U	8.20237	9.09554	0.89317	0.582653	0.582653
SKP2	COSV56951287	AGUGGGGAUGGAACGUUGCUAGGCUUAGCGGGUCUGGCUGCUGGGGGCCCGAGCAGCACGCUCGGAGCCGCCGCGCGCCAAAGCGGGAAUCUGGGAGGCGAGCAGCUCUGCAGUUAAUGCACGUAUUUUAAACUCCCGGGCCUGCGGACGCU	AGUGGGGAUGGAACGUUGCGAGGCUUAGCGGGUCUGGCUGCUGGGGGCCCGAGCAGCACGCUCGGAGCCGCCGCGCGCCAAAGCGGGAAUCUGGGAGGCGAGCAGCUCUGCAGUUAAUGCACGUAUUUUAAACUCCCGGGCCUGCGGACGCU	20	U	G	4.58856	5.35264	0.764081	0.536494	0.536494
DAXX	COSV99801563	GUAGUGGGGCCUGCGGUGGGAGUGGGAAGGAAGGCGGAGGGAACCAUGCGAGGUUCUGAGAAUUGCGGCGAGGGUCGCCUCGAGAGACGGUUUCUGAGCAGGAAUUCUGAAAUCCCCACCACUUCCUCCCUCCGGGGGAUUUGAUCCCCU	GUAGUGGGGCCUGCGGUGGGAGUGGGAAGGAAGGCGGAGGGAACCAUGCGAGGUUCUGAGAAUUGCGGCGAGGGUCGCAUCGAGAGACGGUUUCUGAGCAGGAAUUCUGAAAUCCCCACCACUUCCUCCCUCCGGGGGAUUUGAUCCCCU	79	C	A	11.2095	9.85341	-1.35607	-0.221603	0.221603
MT1F	COSV57619779	AUCAAAGCAGCGGCCGGCUGUUGGGGUCCACCACGCCUUCCACCUGCCCCACUGCUUCUUCGCUUCUCUCUUGGAAAGUCCAGUCUCUCCUCGGCUUGCA	AUCAAAGCAGCGGCCGGCUGUUGGGGUCCACUACGCCUUCCACCUGCCCCACUGCUUCUUCGCUUCUCUCUUGGAAAGUCCAGUCUCUCCUCGGCUUGCA	32	C	U	13.5	14.1917	0.691671	0.510603	0.510603
SP100	COSV99894239	GCUUGGGGCCUGGGCAGCCACACUGCACGCAGGCUGGGCCGACUGAGGGGCUCAGAGGCCAGGCUCUGAGGCCCACGCAGGGCCUAGGGUGGGAAG	GCUUGGGGCCUGGGCAGCCACACUGCACGCAGGCUGGGCCGACUGAGGGGCUCAGAGGCGAGGCUCUGAGGCCCACGCAGGGCCUAGGGUGGGAAG	60	C	G	3.10358	3.95851	0.854924	0.568977	0.568977
MAT2A	COSV105116091	GUUCGCUCCGCGCCGCCCGCCUGCUACGAGUAGAACGCUGUCCGCAGCUUGCGCAUUUCGCAGCCGCUGCCGCCUCGCCGCUGCUCCUUCGUAAGGCCACUUCCGCACACCGACACCAAC	GUUCGCUCCGCGCCGCCCGCCUGCUACGAGUAGAACGCUGUCCGCAGCUUGCGCAUUUCGCAGCCGCUGCCGCCUUGCCGCUGCUCCUUCGUAAGGCCACUUCCGCACACCGACACCAAC	76	C	U	4.37296	5.35704	0.984079	0.615159	0.615159
DAXX	COSV56471304	GUAGUGGGGCCUGCGGUGGGAGUGGGAAGGAAGGCGGAGGGAACCAUGCGAGGUUCUGAGAAUUGCGGCGAGGGUCGCCUCGAGAGACGGUUUCUGAGCAGGAAUUCUGAAAUCCCCACCACUUCCUCCCUCCGGGGGAUUUGAUCCCCU	GUAGUGGGGCCUGCGGUGGGAGUGGGAAGGAAGGCGGAGGGAACCAUGCGAGGUUCUGAGAAUUGCGGCGAGGGUCGCCUCGAGAAACGGUUUCUGAGCAGGAAUUCUGAAAUCCCCACCACUUCCUCCCUCCGGGGGAUUUGAUCCCCU	86	G	A	11.2095	11.2301	0.0206116	0.270654	0.270654
BCL6	COSV104434010	AGAACUGGGGUUCUUAGAAGUGGUGAUGCAAGAAGUUUCUAGGAAAGGCCGGACACCAGGUUUUGAGCAAAAUUUUGGACUGUGAAGCAAGGCAUUGGUGAAGACAAA	AGAACUGGGGUUCGUAGAAGUGGUGAUGCAAGAAGUUUCUAGGAAAGGCCGGACACCAGGUUUUGAGCAAAAUUUUGGACUGUGAAGCAAGGCAUUGGUGAAGACAAA	14	U	G	6.29906	7.51886	1.2198	0.699446	0.699446
TES	COSV100829251	GCUGCGGCGGACUGGGCGGCGGAAGUUCGACGGCGCCGGGCGAGUGGCUGUUGAGCGGCGCCGCGGGAGUUCCGCAGGUUUCCCGUGUUCGCAGCGGAGCCGGAGGCCAGCUGAACCCGGCCGUGGGAUCCCGGAUAGGAGGAGGAGGGGACCCAUAGGACGCGUUAAC	GCUGCGACGGACUGGGCGGCGGAAGUUCGACGGCGCCGGGCGAGUGGCUGUUGAGCGGCGCCGCGGGAGUUCCGCAGGUUUCCCGUGUUCGCAGCGGAGCCGGAGGCCAGCUGAACCCGGCCGUGGGAUCCCGGAUAGGAGGAGGAGGGGACCCAUAGGACGCGUUAAC	7	G	A	3.72676	3.98051	0.253748	0.354016	0.354016
SYK	COSV65332985	ACCCCGGCGGCGGCUGGAGAGCGAGGAGGAGCGGGUGGCCCCGCGCUGCGCCCGCCCUCGCCUCACCUGGCGCAGGUGGACACCUGCGCAGGUGUGUGCCCUCCGGCCCCUGAAGC	ACCCCGGCGGCUGCUGGAGAGCGAGGAGGAGCGGGUGGCCCCGCGCUGCGCCCGCCCUCGCCUCACCUGGCGCAGGUGGACACCUGCGCAGGUGUGUGCCCUCCGGCCCCUGAAGC	12	G	U	27.3153	24.2209	-3.09445	-0.84319	0.84319
MT1G	COSV60090670	ACUCCGCCUUCCACGUGCACCCACUGCCUCUUCCCUUCUCGCUUGGGAACUCUAGUCUCGCCUCGGGUUGCA	UCUCCGCCUUCCACGUGCACCCACUGCCUCUUCCCUUCUCGCUUGGGAACUCUAGUCUCGCCUCGGGUUGCA	1	A	U	12.8004	11.7639	-1.03652	-0.107341	0.107341
SRSF2	COSV104631669	AGUUGUUACUCAGGUGCGCUAGCCUGCGGAGCCCGUCCGUGCUGUUCUGCGGCAAGGCCUUUCCCAGUGUCCCCACGCGGAAGGCAACUGCCUGAGAGGCGCGGCGUCGCACCGCCCAGAGCUGAGGAAGCCGGCGCCAGUUCGCGGGGCUCCGGGCCGCCACUCAGAGCU	AGUUGUUACUCAGGUGCGCUAGCCUGCGGAGCCCGUCCGUGCUGUUCUGCGGCAAGGCCUUUCCCAGUGUCCCCACGCGGAAGGCAACUGCCUGAGAGGCGCGGCGUCGCACCGCCCAGAGCUGAGGAAGCCGGCGCCAGUUCGCGGGGCUCCGGGCCGCCACUCAGAGAU	170	C	A	11.6403	10.5674	-1.07293	-0.120362	0.120362
ZC3H10	COSV57570406	GUCGAAGCUAGAGGACCGGCAGGCGGCAGCAGCAACUACGGCGGCGGCGGCAGAACCCAGCAGUGAUGUGGAGGUGGAGACCCACAGGAGCCCCGGACUUCACCUGAGCUACCUCAGUGGUCACCAAGAGUGGCAAGAUAAAGAAAACCCUGAGUUGGGCGGGACCAGG	GUCGAAGCUAGAGGACCGGCAGGCGGCAGCGGCAACUACGGCGGCGGCGGCAGAACCCAGCAGUGAUGUGGAGGUGGAGACCCACAGGAGCCCCGGACUUCACCUGAGCUACCUCAGUGGUCACCAAGAGUGGCAAGAUAAAGAAAACCCUGAGUUGGGCGGGACCAGG	31	A	G	3.3262	2.24734	-1.07885	-0.122478	0.122478
AKTIP	COSV55816724	GGGAGAUGCUGUCGGGCCGCGGCGGCGCUUGGCAGCCAGGAGCUCUGCAUUGAAGGCACUGGGGUAAAGUGAAUGCCGAAGACAGAAGAUUUGGAUGAUACACCACUGACUUUCUUUGUUUGGAAUACACGUU	GGGAGAUGCUGUCGGGCCGCGGCGGCGCUUGGCAGCCAGGAGUUCUGCAUUGAAGGCACUGGGGUAAAGUGAAUGCCGAAGACAGAAGAUUUGGAUGAUACACCACUGACUUUCUUUGUUUGGAAUACACGUU	43	C	U	4.3809	2.69801	-1.68289	-0.338461	0.338461
MITF	COSV61481577	GCGAGCCGGCGAGCGGGCAGAGCUCGGCACUGCGCCGGGGCGCACGGCUCGGGGGACCCAGGCCCAGCUACCUUCCCUCCGCCCCCGGGCUCUGUUCUCACUUUCCAGCAGUGGAAGGACGGGAAGCGGGAGCC	GGGAGCCGGCGAGCGGGCAGAGCUCGGCACUGCGCCGGGGCGCACGGCUCGGGGGACCCAGGCCCAGCUACCUUCCCUCCGCCCCCGGGCUCUGUUCUCACUUUCCAGCAGUGGAAGGACGGGAAGCGGGAGCC	2	C	G	4.049	4.84893	0.799929	0.549313	0.549313
BCL6	COSV69202974	AGAACUGGGGUUCUUAGAAGUGGUGAUGCAAGAAGUUUCUAGGAAAGGCCGGACACCAGGUUUUGAGCAAAAUUUUGGACUGUGAAGCAAGGCAUUGGUGAAGACAAA	AGAAUUGGGGUUCUUAGAAGUGGUGAUGCAAGAAGUUUCUAGGAAAGGCCGGACACCAGGUUUUGAGCAAAAUUUUGGACUGUGAAGCAAGGCAUUGGUGAAGACAAA	5	C	U	6.29906	5.70014	-0.598916	0.049131	0.049131
LCK	COSV100288003	GAGACAGGUGGUGGCUACGACGGCGAAGGGAGCUGAGACUGUCCAGGCAGCCAGGUUAGGCCAGGAGGACCAUGUGAAUGGGGCCAGAGGGCUCCCGGGCUGGGCAGGGACC	GAGACAGGUGGUGGCUACGACGGCGAAGGGAGCUGAGACUGUCCAGGCAGCCAGGUUAGGCCAGGAGGACCAUGUGAAUGGGGCCAGAGGGCUCCCGGGCUGGGCAGAGACC	108	G	A	2.53769	1.76225	-0.775443	-0.0139893	0.0139893
CDC73	COSV66471284	GCUACUGCCCCUGCUGCUGUCGUAGGCGAGGACGGCUGUUAGUGCUGCUGCUGUUGGUUCGUCGCGGCGGCGAAGGAGGAGGAGGAAGAGGGCGAGGCGACAAGAGAAGAAGGAGGCAGGCGCGGCGGCAGCGGCGGCGCCCCGAGCCGGCGGAGGCGAGGGGGGGGAAG	GCUACUGCCCCUGCUGCUGUCGUAGGCGAGGACGGCUGUUAGUGCUGCUGCUGUUGGUUCGUCGCGGCGGCGAAGGAGGAGGAGGAAGAGGGCGAGGCGACAAGAGAAGAAGGAGGCAGGCGCGGCGGCAGCGGCGGCGCCCCGAGCCGGCGGAGGCGAGGGGGGAGAAG	166	G	A	3.19003	2.28911	-0.900921	-0.0588562	0.0588562
CSF1	COSV60031862	GAGGCUCGGCCCGGGGAAAGUGAAAGUUUGCCUGGGUCCUCUCGGCGCCAGAGCCGCUCUCCGCAUCCCAGGACAGCGGUGCGGCCCUCGGCCGGGGCGCCCACUCCGCAGCAGCCAGCGAGCGAGCGAGCGAGCGAGGGCGGCCGACGCGCCCGGCCGGGACCCAGCUGCCCGU	GAGGCUUGGCCCGGGGAAAGUGAAAGUUUGCCUGGGUCCUCUCGGCGCCAGAGCCGCUCUCCGCAUCCCAGGACAGCGGUGCGGCCCUCGGCCGGGGCGCCCACUCCGCAGCAGCCAGCGAGCGAGCGAGCGAGCGAGGGCGGCCGACGCGCCCGGCCGGGACCCAGCUGCCCGU	7	C	U	8.38851	7.63291	-0.755602	-0.00689449	0.00689449
ZYX	COSV59556289	GCAGAGUCUGCGGACCCGGCGCCGAGGCGGCCACCCGAGACGCGGCGCGCACGCUCCGGCCUGCGCAGCCCGGCCCGGCC	GCAGAGUCUGCGGACCCGGCGCCGAGGCGGCCACCCGAGACGCGGCGCGCACGCUCGGGCCUGCGCAGCCCGGCCCGGCC	57	C	G	1.3508	1.83942	0.488613	0.437996	0.437996
MT2A	COSV55329988	ACCACGCCUCCUCCAAGUCCCAGCGAACCCGCGUGCAACCUGUCCCGACUCUAGCCGCCUCUUCAGCUCGCC	ACCACGCCUCCUCCAAGUCCCAGCGAACCCGCGUGCAACCUGUCCCUACUCUAGCCGCCUCUUCAGCUCGCC	47	G	U	4.36356	5.02093	0.657372	0.498339	0.498339
DEK	COSV99788993	CUUGUUGAUUCUGGGGAGCCGAGCGCGCGGCGCGAGCGUCACGCCAGACAGCGGCCCGCGCGCCUUCUCCUCGGCGUCGGCCGCCGCCGCCUCCCAGAACCUCCUCGUGCCCUCGCGUGCCAGGCCCGCGGCGGCCGAAAUCCGCGGUUCACAGC	CUUGUUGAUUCUGGGGAGCCGAGCGCGCGGCGCGAGCGUCACGCCAGACAGCGGCCCGCGCGCCUUGUCCUCGGCGUCGGCCGCCGCCGCCUCCCAGAACCUCCUCGUGCCCUCGCGUGCCAGGCCCGCGGCGGCCGAAAUCCGCGGUUCACAGC	67	C	G	5.15925	4.75283	-0.406416	0.117963	0.117963
CDC73	COSV100813894	GCUACUGCCCCUGCUGCUGUCGUAGGCGAGGACGGCUGUUAGUGCUGCUGCUGUUGGUUCGUCGCGGCGGCGAAGGAGGAGGAGGAAGAGGGCGAGGCGACAAGAGAAGAAGGAGGCAGGCGCGGCGGCAGCGGCGGCGCCCCGAGCCGGCGGAGGCGAGGGGGGGGAAG	GCUACUGCCCCUGCUGCUGUCGUAGGCGAGGACGGCUGUUAGUGCUGCUGCUGUUGGUUCGUCGCGGCGGCGAAGGAGGAGGAGGAAGAGGGCGAGGCGACAAGACAAGAAGGAGGCAGGCGCGGCGGCAGCGGCGGCGCCCCGAGCCGGCGGAGGCGAGGGGGGGGAAG	106	G	C	3.19003	3.59628	0.406242	0.408543	0.408543
MT1F	COSV100537472	AUCAAAGCAGCGGCCGGCUGUUGGGGUCCACCACGCCUUCCACCUGCCCCACUGCUUCUUCGCUUCUCUCUUGGAAAGUCCAGUCUCUCCUCGGCUUGCA	AUCAAAGCAGCGGCCGGCUGUUGGGGUCCAUCACGCCUUCCACCUGCCCCACUGCUUCUUCGCUUCUCUCUUGGAAAGUCCAGUCUCUCCUCGGCUUGCA	31	C	U	13.5	13.9789	0.478882	0.434517	0.434517
SRSF2	COSV57975480	AGUUGUUACUCAGGUGCGCUAGCCUGCGGAGCCCGUCCGUGCUGUUCUGCGGCAAGGCCUUUCCCAGUGUCCCCACGCGGAAGGCAACUGCCUGAGAGGCGCGGCGUCGCACCGCCCAGAGCUGAGGAAGCCGGCGCCAGUUCGCGGGGCUCCGGGCCGCCACUCAGAGCU	AGUUGUCACUCAGGUGCGCUAGCCUGCGGAGCCCGUCCGUGCUGUUCUGCGGCAAGGCCUUUCCCAGUGUCCCCACGCGGAAGGCAACUGCCUGAGAGGCGCGGCGUCGCACCGCCCAGAGCUGAGGAAGCCGGCGCCAGUUCGCGGGGCUCCGGGCCGCCACUCAGAGCU	7	U	C	11.6403	10.3764	-1.26392	-0.188654	0.188654
HNF4A	COSV53836162	GCACUCACCGCCUUCCUGGUGGACGGGCUCCUGGUGGCUGUGCUGCUGCUGUGAGCGGGCCCCUGCUCCUCCAUGCCCCCAGCUCUCCGGCUGGGUGGGCUUGGCC	GCACUCACCGCCUUCCUGGUGGACGGGCUCCUGGUGGCUGUGCUGCAGCUGUGAGCGGGCCCCUGCUCCUCCAUGCCCCCAGCUCUCCGGCUGGGUGGGCUUGGCC	47	U	A	8.86271	10.0837	1.22094	0.699853	0.699853
SKP2	COSV56951586	AGUGGGGAUGGAACGUUGCUAGGCUUAGCGGGUCUGGCUGCUGGGGGCCCGAGCAGCACGCUCGGAGCCGCCGCGCGCCAAAGCGGGAAUCUGGGAGGCGAGCAGCUCUGCAGUUAAUGCACGUAUUUUAAACUCCCGGGCCUGCGGACGCU	AGUGGGGAUGGAACGUUGCUAGGCUUAGCGGGUCUGGCUGCUGGGGGCCCGAGCAGCACGCUCGGAGCCGCCGCGCGCCAAAGCGGGAAUCUGGGAGGCGAGCAGCUCUGCAGUUAAUGCACGUAUUUUAAACUCCCGGGCCUGCGGAUGCU	149	C	U	4.58856	3.64497	-0.943593	-0.0741142	0.0741142
KDM3A	COSV100460967	AAGUCAGCGCUGGAGUCGGCUAGGCGGCUGGAAACGGCGGCUGCCGCCGGUGACUCAGGGAGGCGGGAGGCGGGGGAGGAGCUCUUCCUGCAGGCGUGGAAACC	AAGUCAGCGCUGGAGUCGGCUAGGCGGCUGGAAACGGCGGCUGCCGCCGGUGACUCAGGGAGGCGGGAGGCGGGGGAGGAGCUCUUCCUGCAGGCGUGAAAACC	99	G	A	1.34716	0.416212	-0.93095	-0.0695934	0.0695934
PALB2	COSV55167369	GCCCGCGUGGGUCAGCUGAUCGCGCACUGAGGGUGCGAUCCCGGGCUCCCCAUUCCUUCCUGGGGCGCCUCCCCGGCCCAGGGCCAACUGGGUCCCGGUGUCGGCAGGCCUGGGGUCGGCGACGGCUGCUCUUUUCGUUCUGUCGCCUGCCCG	GCCCGCGUGGGUCAGCUGAUCGCGCACUGAGGGUGCGAUCCCGGGCUCCCCAUUCCUUCCUGGGGCGCCUCCCCGGCCCAGGGCCAACUGGGUCCCGGUGUCGGCAGGCCUGGGGUCGGCGACGGCUGUUCUUUUCGUUCUGUCGCCUGCCCG	129	C	U	20.0707	20.8847	0.81406	0.554365	0.554365
TFPI2	COSV55990243	AGAAAGCCGCGCACCUCCUCCCGCCAGGCGCUUUCUCGGACGCCUUGCCCAGCGGGCCGCCCGACCCCCUGCACC	AGAAAGCCGCGCACCUCCUCCCGCCAGGCGCUUUCUUGGACGCCUUGCCCAGCGGGCCGCCCGACCCCCUGCACC	37	C	U	5.00393	5.7914	0.787469	0.544857	0.544857
VPS53	COSV99345871	GACAGAGCGGCUGACGGAGCCGGGCUCACCAGGUCGCUGCCGCGAGGGAGUUGCUGUGCUGGGGCCUGGGUGGCGGCUGGAGGCCUGAGUUGGGCUCGCGGCGGGGGUCGGCAGGGGGCCGGGUGGCGGA	GACAGAGCGGCUGAUGGAGCCGGGCUCACCAGGUCGCUGCCGCGAGGGAGUUGCUGUGCUGGGGCCUGGGUGGCGGCUGGAGGCCUGAGUUGGGCUCGCGGCGGGGGUCGGCAGGGGGCCGGGUGGCGGA	15	C	U	8.73825	7.20157	-1.53668	-0.286181	0.286181
MAX	COSV52418553	AGUGAGGAGGUGGUUCUUGCCCGUGUUGUGUGUGUGUGUGAGUGAGAGAGCGAGUGAGUGAGUGAGUGAGUGUGUGUGUGGGGGGGACUCGGCUUGUUGUUGUCGGUGACUUCCCCCUCCCCUUCACCCCUUCCCCUCCCCGCCGCCGCUGCAGUGGCCGCUCCCUGGGCCGUAGGAA	AGUGAGGAGGUGGUUCUUGCCCGUGUUGUGUGUGUGUGUGAGUGAGAGAGCGAGCGAGUGAGUGAGUGAGUGUGUGUGUGGGGGGGACUCGGCUUGUUGUUGUCGGUGACUUCCCCCUCCCCUUCACCCCUUCCCCUCCCCGCCGCCGCUGCAGUGGCCGCUCCCUGGGCCGUAGGAA	55	U	C	3.35775	2.09642	-1.26133	-0.187727	0.187727
RBM14	COSV59560183	AUUCCUGAGGAGGACUGCCGGUCGUUCGGACGUCUUGCCUGUCGCUGGAGGAGAGGUCCGGGCUCUCCAGGAAGGUGGCUGCGGCGACAAA	AUUCCUGAGGAGGACUGCCGGUCGUUCGUACGUCUUGCCUGUCGCUGGAGGAGAGGUCCGGGCUCUCCAGGAAGGUGGCUGCGGCGACAAA	29	G	U	5.84621	6.1771	0.330894	0.381601	0.381601
CDC73	COSV100813750	GCUACUGCCCCUGCUGCUGUCGUAGGCGAGGACGGCUGUUAGUGCUGCUGCUGUUGGUUCGUCGCGGCGGCGAAGGAGGAGGAGGAAGAGGGCGAGGCGACAAGAGAAGAAGGAGGCAGGCGCGGCGGCAGCGGCGGCGCCCCGAGCCGGCGGAGGCGAGGGGGGGGAAG	GCUACUGCCCCUGCUGCUGUCGUAGGCGAGGACGGCUGUUAGUGCUGCUGCUGUUGGUUCGUCGCGGCGGCGAAGGAGGAGGAGGAAGAGGGCGAGGCGACAAGAGAAGAAGGAGGCAGGCGCGGCGGCAGCGGCGGCGCCCGGAGCCGGCGGAGGCGAGGGGGGGGAAG	143	C	G	3.19003	3.78589	0.595857	0.476343	0.476343
DAXX	COSV99802829	GUAGUGGGGCCUGCGGUGGGAGUGGGAAGGAAGGCGGAGGGAACCAUGCGAGGUUCUGAGAAUUGCGGCGAGGGUCGCCUCGAGAGACGGUUUCUGAGCAGGAAUUCUGAAAUCCCCACCACUUCCUCCCUCCGGGGGAUUUGAUCCCCU	GCAGUGGGGCCUGCGGUGGGAGUGGGAAGGAAGGCGGAGGGAACCAUGCGAGGUUCUGAGAAUUGCGGCGAGGGUCGCCUCGAGAGACGGUUUCUGAGCAGGAAUUCUGAAAUCCCCACCACUUCCUCCCUCCGGGGGAUUUGAUCCCCU	2	U	C	11.2095	10.1863	-1.02313	-0.102555	0.102555
PTK7	COSV99431486	ACUGGGCGCGCGCGGCUCCGGCUCGGGACGCCUCGGGACGCCUCGGGGUCGGGCUCCGGCUGCGGCUGCUGCUGCGGCGCCCGCGCUCCGGUGCGCUCCGCCUCCUGUGCCCGCCGCGGAGCGCAGUCUGCGCGCCCGCCGUGCGCCCUCAGCUCCUUUUCCUGAGCCCGCCGCG	ACUGGGCGCGCGCGGCUCCGGCUCGGGACGCCUCGGGACGCCUCGGGGUCGGGCUCCGGCUGCGGCUGCUGCUGCGGCGCCCGCGCUCCGGUGCGCUCCGCCUCCUGUGCCCGCCGCGGAGCGCAGUCUGCGCGCCCGCCGUGCGCCCUAAGCUCCUUUUCCUGAGCCCGCCGCG	150	C	A	7.65936	6.77855	-0.880815	-0.0516667	0.0516667
SLC12A5	COSV54793573	ACUGCAGCUUCUUCCUCCGUGGAGCGGAGAGCGAGACAGAGCUACAGCGAACGAGAGAGCGGCGAAGGCGGGUAGAGGGGCGCGGGCGAGGCGGCGCAGCCAUCCCCGGACCAGGGGCCGCGCCGCCACC	ACUGCAGCUUCUUCCUCCGUGGAGCGGAGAGCGAGACAGAGCUACAGCGAACGAGAGAGCGGCGAAGGCGGGUAGAGGGGCGCGGGCGAGGCGGCGCAGCCAUCCCCGGACCAGGGACCGCGCCGCCACC	117	G	A	2.62176	1.63142	-0.990339	-0.0908288	0.0908288
SOCS1	COSV59661526	GAACAGAGCGAGCUGCGGCCGUGGCAGCUGCACGGCUCCUGGCCCCGGAGCAUGCGCGAGAGCCGCCCCGGAGCGCCCCGGAGCCCCCCGCCGUCCCGCCCGCGGCGUCCCGCGCCCCGCCGCCAGCGCACCCCCGGACGCUAUGGCCCACCCCUCCGGCUGGCCCCUUCUGUAGG	GAACAGAGCGAGCUGCGGCCGUGGUAGCUGCACGGCUCCUGGCCCCGGAGCAUGCGCGAGAGCCGCCCCGGAGCGCCCCGGAGCCCCCCGCCGUCCCGCCCGCGGCGUCCCGCGCCCCGCCGCCAGCGCACCCCCGGACGCUAUGGCCCACCCCUCCGGCUGGCCCCUUCUGUAGG	25	C	U	3.76508	2.95266	-0.812419	-0.0272105	0.0272105
RCHY1	COSV61009243	AUAUUGUCGCUAGUGGCCGCUGGGGCUGGGAGGGGUGUGCUAGAGAGGCGCAGCUUCUCUGGGCGUGGUUUUUAUCCUGGGGGAAGGAUCGGUGGAAUGUGAGGGGAGGUGGAGGAG	AUAUUGUCGCUAGUGGCCGCUGGGGCUGGGAGGGGUGUGCUAGAGAGGCGCAGCUUCUCUGGGCGUGGUUUUUAUCCUGGGGGAAGGAUCGGUGGAAUGUGAGGGGAAGUGGAGGAG	108	G	A	4.91211	5.75382	0.841704	0.56425	0.56425
IST1	COSV61709149	AUUUUGGAUGGUGAACCCUGAAGUCGGUGUCUGCUGCGUUCACGGCAGGAUUCGGUUAGGAGGAACAGCACAGC	AUUUUGGAUGGUGAAGCCUGAAGUCGGUGUCUGCUGCGUUCACGGCAGGAUUCGGUUAGGAGGAACAGCACAGC	16	C	G	4.47442	5.12872	0.654298	0.49724	0.49724
HDAC1	COSV65190379	CCCCUCCCCCCUGGGUCGGACGCUGAGCGGAGCCGCGGGCGGGAGGGCGGACGGACCGACUGACGGUAGGGACGGGAGGCGAGCAAG	CCCCUCCCCCCUGGGUCGGACGCUGAGCGGAGCCGCGGGCGGGAGGGUGGACGGACCGACUGACGGUAGGGACGGGAGGCGAGCAAG	48	C	U	1.37587	2.01867	0.642798	0.493128	0.493128
TYRP1	COSV66357939	AACAGUUCUGACGUGAGAGGACAAGAAACACAAGCAAAUAUAAAACAUUCAAUUCUAAGAGAAGUUCAUCAGAGACAUCCUUCAGGAUUGUGAGCUGGAUUUUCCUCUACGUGCUUCAGUCUUCUCUACACAAAGAGCUGCAAACCAGGUCUUUGUUUUGCACUCUUAUUUCAAGCAGA	AACAGUUCUGACGUGAGAGGACAAGAAACACAAGCAAAUAUAAAACAUUCAAUUCUAAGAGAAGUUCAUCAGAGACAUCCUUCAGGAUUGUGAGCUGGAUUUUCCUCUAUGUGCUUCAGUCUUCUCUACACAAAGAGCUGCAAACCAGGUCUUUGUUUUGCACUCUUAUUUCAAGCAGA	110	C	U	13.3461	10.0456	-3.30049	-0.916864	0.916864
SRSF1	COSV51966464	GCCAUUUUGGAGGGGCCGCGGGAGACGUGGUGCCGCUGCGGGCUCGCUCUGCCGUGCGCUAGGCUUGGUGGGAAGGCCUGUUCUCGAGUCCGCGCUUUUCGUCACCGCC	GCCAUUUUGGAGGGGCCGCGGGAGACGUGGUGCCGCUGCGGGCUCGCUCUGCCGUGUGCUAGGCUUGGUGGGAAGGCCUGUUCUCGAGUCCGCGCUUUUCGUCACCGCC	57	C	U	6.92742	6.13143	-0.795984	-0.0213341	0.0213341
VPS53	COSV99346914	GACAGAGCGGCUGACGGAGCCGGGCUCACCAGGUCGCUGCCGCGAGGGAGUUGCUGUGCUGGGGCCUGGGUGGCGGCUGGAGGCCUGAGUUGGGCUCGCGGCGGGGGUCGGCAGGGGGCCGGGUGGCGGA	GACAGAGCGGCUGACGGAGCCGGGCUCACCAGGUCGCUGCCGCGAGGGAGUUGCUGUGCUGGGGCCUGGGUGGCUGCUGGAGGCCUGAGUUGGGCUCGCGGCGGGGGUCGGCAGGGGGCCGGGUGGCGGA	75	G	U	8.73825	7.58851	-1.14973	-0.147823	0.147823
CLU	COSV105149539	GCGGCGUCGCCAGGAGGAGCGCGCGGGCACAGGGUGCCGCUGACCGAGGCGUGCAAAGACUCCAGAAUUGGAGGC	GCGGCGUCGCCAGGAAGAGCGCGCGGGCACAGGGUGCCGCUGACCGAGGCGUGCAAAGACUCCAGAAUUGGAGGC	16	G	A	5.94829	5.08703	-0.861258	-0.044674	0.044674
ZYX	COSV59556492	GCAGAGUCUGCGGACCCGGCGCCGAGGCGGCCACCCGAGACGCGGCGCGCACGCUCCGGCCUGCGCAGCCCGGCCCGGCC	GCAGAGUCUGCGGACCCGGCGCCGAGGCGGCCACCCGAGACGCGGCGCGCACGCUGCGGCCUGCGCAGCCCGGCCCGGCC	56	C	G	1.3508	2.0677	0.716896	0.519623	0.519623
RBM14	COSV100036641	AUUCCUGAGGAGGACUGCCGGUCGUUCGGACGUCUUGCCUGUCGCUGGAGGAGAGGUCCGGGCUCUCCAGGAAGGUGGCUGCGGCGACAAA	AUUCCUGAGGAGGACUGCCGGUCGUUUGGACGUCUUGCCUGUCGCUGGAGGAGAGGUCCGGGCUCUCCAGGAAGGUGGCUGCGGCGACAAA	27	C	U	5.84621	6.45815	0.611944	0.482095	0.482095
DEK	COSV55237435	CUUGUUGAUUCUGGGGAGCCGAGCGCGCGGCGCGAGCGUCACGCCAGACAGCGGCCCGCGCGCCUUCUCCUCGGCGUCGGCCGCCGCCGCCUCCCAGAACCUCCUCGUGCCCUCGCGUGCCAGGCCCGCGGCGGCCGAAAUCCGCGGUUCACAGC	CUUGUUGAUUCUGGGGAGCCGAGCGCGCGGCGCGAGCGUCACGCCAGACAGCGGCCCGCGCGCGUUCUCCUCGGCGUCGGCCGCCGCCGCCUCCCAGAACCUCCUCGUGCCCUCGCGUGCCAGGCCCGCGGCGGCCGAAAUCCGCGGUUCACAGC	64	C	G	5.15925	4.47803	-0.681223	0.0197008	0.0197008
GLIPR1	COSV56991970	CUGUUUUCUCAAAGCUGAAGUCGGCUAGGUUUGCAAAGCUGUGGGCUGAGCACUCAGGCAAUCACACUCUCAGAAACUGCGGCGGCUCUGGACUGCAGCCUCCCAAGGCUCCAUGCCAGACAAAGC	CUGUUUUCUCAAAGCAGAAGUCGGCUAGGUUUGCAAAGCUGUGGGCUGAGCACUCAGGCAAUCACACUCUCAGAAACUGCGGCGGCUCUGGACUGCAGCCUCCCAAGGCUCCAUGCCAGACAAAGC	16	U	A	4.32873	2.98053	-1.34821	-0.218791	0.218791
TUSC1	COSV100787835	AGCAGCCGCCGCCCGCGACCUCCUCUCCUCCUCCGUCGUCACCCCGGCCGCCCUGCCAGCCCCGAACUUGCCCGCGCCUGGCCGCGCGGCCCCUCAGCCCACGGGGCUGGCGGCGCGGUUGGGAUGGGACCG	AACAGCCGCCGCCCGCGACCUCCUCUCCUCCUCCGUCGUCACCCCGGCCGCCCUGCCAGCCCCGAACUUGCCCGCGCCUGGCCGCGCGGCCCCUCAGCCCACGGGGCUGGCGGCGCGGUUGGGAUGGGACCG	2	G	A	4.61212	3.36954	-1.24258	-0.181023	0.181023
SLC3A2	COSV100101419	AGAUGCAGUAGCCGAAACUGCGCGGAGGCACAGAGGCCGGGGAGAGCGUUCUGGGUCCGAGGGUCCAGGUAGGGGUUGAGCCACCAUCUGACCGCAAGCUGCGUCGUGUCGCCGGUUCUGCAGGCACC	AGAUGCAGUAGCCGAAACUGCGCGGAGGCACAGAGGCCGGGGAGAGCGUUCUGGGUCCGAGGGUCCAGGUAGGGGUUGAGCCACCAUCUGACCGCAAGCUGCGUCGUGUAGCCGGUUCUGCAGGCACC	110	C	A	4.00848	3.37888	-0.629604	0.038158	0.038158
STUB1	COSV50201003	GGAGCUGGGCCGGGCCCGAGCGGAUCGCGGGCUCGGGCUGCGGGGCUCCGGCUGCGGGCGCUGGGCCGCGAGGCGCGGAGCUUGGGAGCGGAGCCCAGGCCGUGCCGCGCGGCGCC	GGAGCUGGGCCGGGCCCGAGCGGAUCGCGGGCUCGGGCUGAGGGGCUCCGGCUGCGGGCGCUGGGCCGCGAGGCGCGGAGCUUGGGAGCGGAGCCCAGGCCGUGCCGCGCGGCGCC	41	C	A	0.500213	1.37755	0.87734	0.576992	0.576992
KDM8	COSV53732621	ACUCCUAUGCUAGCCUCUGGCUCCUCAGGGGACACAGCCGAGUGGUCGGACCAAACGCAACGAGUCUUCGCCAGCCCAAAGGCGACUCGACACCGUCCCAGCUGAAGAGAGGCACGGGACUGAACCAGCUGGUGGUGGCCCG	ACUCCUAUGCUAGCCUCUGGCUCCUCAGGGGACACAGCCGAGUGGUCGGACCAAACGCAACGAGUCUUCGCCAGCCCAAAGGCGACUCGACACCGUCCCAGCUGAAGAGAGGCACGGGACUGAACCAGCUGGUGGUGGCCCA	142	G	A	6.69475	6.01307	-0.681675	0.0195392	0.0195392
PTK2B	COSV57749967	CCUUUUACUCAGCCACAGCCUCCGGAGCCGUUGCACACCUACCUGCCCGGCCGACUUACCUGUACUUGCCGCCGUCCCGGCUCACCUGGCGGUGCCCGAGGAGUAGUCGCUGGAGUCCGCGCCUCCCUGGGACUGCAAUGUGCCGAUCUUAGCUGCUGCCUGAGAGG	CCUUUUACUCAGCCACAGCCUCCGGAGCCGUUGCACACCUACCUGCCCGGCCGACUUACCUGUACUUGCCGCCGUCCCGGCUCACCUGGCGGUGCCCGAGGAGUAGUCGCUGGAGUCCGCGCCUCCCUGGGACUGCAAUGUGCCGGUCUUAGCUGCUGCCUGAGAGG	146	A	G	10.3584	10.8755	0.517042	0.448161	0.448161
PIWIL2	COSV105912797	GUGGGCCCCGGGGCGUGGGUUGAGCUCGGUCUUCCCCUGAGGCCGCGCGGAGCUGGGCGACUGGGGCGAGGACUCGCGCACAGGUAAUUAACCAGAACAGGAUCGACACGUGUUCUCUACAGCCCGUCC	GUGGGCCCCGGGGCGUGGGUUGAGCUUGGUCUUCCCCUGAGGCCGCGCGGAGCUGGGCGACUGGGGCGAGGACUCGCGCACAGGUAAUUAACCAGAACAGGAUCGACACGUGUUCUCUACAGCCCGUCC	27	C	U	9.85908	9.13187	-0.727213	0.00325643	0.00325643
FABP3	COSV65500357	GCCGUCGGAGCCCUUGCACGCCUGCUCUCUUGUAGCUUCUCUCAGCCUAGCCCAGCAUCACU	GCCGUCGGAGCCCUUGCACGCCUGCUCUCUUGUAGCUUCUCUCAGCCUUGCCCAGCAUCACU	49	A	U	8.07257	7.49872	-0.573846	0.0580956	0.0580956
PTK2B	COSV100593736	CCUUUUACUCAGCCACAGCCUCCGGAGCCGUUGCACACCUACCUGCCCGGCCGACUUACCUGUACUUGCCGCCGUCCCGGCUCACCUGGCGGUGCCCGAGGAGUAGUCGCUGGAGUCCGCGCCUCCCUGGGACUGCAAUGUGCCGAUCUUAGCUGCUGCCUGAGAGG	CCUUUUACUCAGCCACAGCCUCCGGAGCCGUUGCACACCUACCUGCCCGGCCGACUUACCUGUACUUGCCGCCGUCCCGGCUCACCUGGCGGUGCCCGAGGAGUAGUCGCUGGAGUCCGCGCCUCCCUGGGGCUGCAAUGUGCCGAUCUUAGCUGCUGCCUGAGAGG	132	A	G	10.3584	11.6382	1.27981	0.720901	0.720901
ADAM28	COSV99738243	ACUGGAGAGGAGGCAGGGACAGACCCAGCAGCACCCACCUGAGCGAGAAGAGCAGACACCGUGCUCCUGGAAUCACCCAGC	ACUGGAGAGGAGGCAGGGACAGACCCAGCAGCACCCACUUGAGCGAGAAGAGCAGACACCGUGCUCCUGGAAUCACCCAGC	39	C	U	1.98914	1.17584	-0.813306	-0.0275277	0.0275277
SRSF1	COSV99365435	GCCAUUUUGGAGGGGCCGCGGGAGACGUGGUGCCGCUGCGGGCUCGCUCUGCCGUGCGCUAGGCUUGGUGGGAAGGCCUGUUCUCGAGUCCGCGCUUUUCGUCACCGCC	GCCAUUUUGGAGGGGCCGCUGGAGACGUGGUGCCGCUGCGGGCUCGCUCUGCCGUGCGCUAGGCUUGGUGGGAAGGCCUGUUCUCGAGUCCGCGCUUUUCGUCACCGCC	20	G	U	6.92742	7.57597	0.64855	0.495184	0.495184
DAXX	COSV56467945	GUAGUGGGGCCUGCGGUGGGAGUGGGAAGGAAGGCGGAGGGAACCAUGCGAGGUUCUGAGAAUUGCGGCGAGGGUCGCCUCGAGAGACGGUUUCUGAGCAGGAAUUCUGAAAUCCCCACCACUUCCUCCCUCCGGGGGAUUUGAUCCCCU	GUAGUGGGGCCUGCGGUGGGAGUGGGAAGGAAGGCGGAGGGAACCUUGCGAGGUUCUGAGAAUUGCGGCGAGGGUCGCCUCGAGAGACGGUUUCUGAGCAGGAAUUCUGAAAUCCCCACCACUUCCUCCCUCCGGGGGAUUUGAUCCCCU	46	A	U	11.2095	12.0062	0.796737	0.548171	0.548171
SOCS1	COSV59660894	GAACAGAGCGAGCUGCGGCCGUGGCAGCUGCACGGCUCCUGGCCCCGGAGCAUGCGCGAGAGCCGCCCCGGAGCGCCCCGGAGCCCCCCGCCGUCCCGCCCGCGGCGUCCCGCGCCCCGCCGCCAGCGCACCCCCGGACGCUAUGGCCCACCCCUCCGGCUGGCCCCUUCUGUAGG	GAACAGAGCGAACUGCGGCCGUGGCAGCUGCACGGCUCCUGGCCCCGGAGCAUGCGCGAGAGCCGCCCCGGAGCGCCCCGGAGCCCCCCGCCGUCCCGCCCGCGGCGUCCCGCGCCCCGCCGCCAGCGCACCCCCGGACGCUAUGGCCCACCCCUCCGGCUGGCCCCUUCUGUAGG	12	G	A	3.76508	3.29541	-0.469661	0.0953487	0.0953487
XPO5	COSV99540415	GUGCGCAGCGCCGGCUUCUUCCCAGCGCGAGUUGCUGCUAACGCUCCUCCUCCAGCUUCCCACCCCCGCCGCCCGCCGCGGCCCGGUACCAACGGGUGGUCUCGCCGAGGGAGCUGUCGUGCCUCGUGGUCCCGGGACUGCAGUGGUGUGCGCUCUCGGCGCGUGGCGCUAGGC	GUGCGCAGCGCCGGCUUCUUCCCAGCGCGAGUUGCUGCUAACGCUUCUCCUCCAGCUUCCCACCCCCGCCGCCCGCCGCGGCCCGGUACCAACGGGUGGUCUCGCCGAGGGAGCUGUCGUGCCUCGUGGUCCCGGGACUGCAGUGGUGUGCGCUCUCGGCGCGUGGCGCUAGGC	46	C	U	2.77215	2.71956	-0.0525912	0.244479	0.244479
CDC73	COSV105301921	GCUACUGCCCCUGCUGCUGUCGUAGGCGAGGACGGCUGUUAGUGCUGCUGCUGUUGGUUCGUCGCGGCGGCGAAGGAGGAGGAGGAAGAGGGCGAGGCGACAAGAGAAGAAGGAGGCAGGCGCGGCGGCAGCGGCGGCGCCCCGAGCCGGCGGAGGCGAGGGGGGGGAAG	GCUACUGCCCCUGCUGCUGUCGUAGGCGAGGACGGCUGUUAGUGCUGCUGCUGUUGGUUCGUCGCGGCGGCGAAGGAGGAGGAGGAAGAGGGCGAGGCGACAAGAGAAGAAGGAGGCAGGCGCGGCGGCAGCGGCGGCGCCCCGAGCCGGCGGAGGCGAGGAGGGGGAAG	162	G	A	3.19003	3.63628	0.446248	0.422848	0.422848
SRSF6	COSV54827452	AUUGUGUGGCUGGACUCGGCCGCCCCUGUGGUGUGAGGCGCGUGUUCGGGCUCUUGCCGUCCCCGCACCCGCACCGCGGUUACUGGCUUGCGGUCCGCCGUUCGACAACCAGCCCUUGGGUCCCCGCCCGCCACGGAC	AUUGUGUGGAUGGACUCGGCCGCCCCUGUGGUGUGAGGCGCGUGUUCGGGCUCUUGCCGUCCCCGCACCCGCACCGCGGUUACUGGCUUGCGGUCCGCCGUUCGACAACCAGCCCUUGGGUCCCCGCCCGCCACGGAC	10	C	A	2.72652	3.26883	0.542314	0.457198	0.457198
RNF8	COSV57722100	GUAGUGCUCCUGCUUCCUGGCCGAGGGCGGGCGAGCGGAGCCUGCUUUCGCAGCGAUCGCGAGCGUGUGGCGAUUGCUUCUGUCUGUUAUUUAGAUAUGGAAGCUGAGGGGAUGCACAGAGGCAGCCAGAACCUAGGUCAGGGUCUCGCUCGGUGCUGACCGCCCCCGGGGUCGAGUAGGCG	GUAGUGCUCCUGCUUCCUGGCCGAGGGCGGGCGAGCGGAGCCUGCUUUCGCAGCGAUCGCGAGCGUGUGGCGAUUGCUUCUGUCUGUUAUUUAGAUGUGGAAGCUGAGGGGAUGCACAGAGGCAGCCAGAACCUAGGUCAGGGUCUCGCUCGGUGCUGACCGCCCCCGGGGUCGAGUAGGCG	97	A	G	10.3028	9.47821	-0.824596	-0.0315645	0.0315645
VPS53	COSV52132490	GACAGAGCGGCUGACGGAGCCGGGCUCACCAGGUCGCUGCCGCGAGGGAGUUGCUGUGCUGGGGCCUGGGUGGCGGCUGGAGGCCUGAGUUGGGCUCGCGGCGGGGGUCGGCAGGGGGCCGGGUGGCGGA	GACAGAGCGGCUGACUGAGCCGGGCUCACCAGGUCGCUGCCGCGAGGGAGUUGCUGUGCUGGGGCCUGGGUGGCGGCUGGAGGCCUGAGUUGGGCUCGCGGCGGGGGUCGGCAGGGGGCCGGGUGGCGGA	16	G	U	8.73825	8.95329	0.21504	0.340176	0.340176
DLK1	COSV100375524	GGCAGCUCCCCGGCAGCGGCGGUGGAGAGCGCAGCGCGCAGCCCGGUGCAGCCCUGGCUUUCCCCUCGCUGCGCGCCCGCGCCCCCUUUCGCGUCCGCAACCAGAAGCCCAGUGCGGCGCCAGGAGCCGGACCCGCGCCCGCACCGCUCCCGGGACCGCGACCCCGGCCGCCCAGAG	GGCAGCUCCCCGGCAGCGGCGGUGGAGAGCGCAGCGCGCAGCCCGGUGCAGCCCUGGCUUUCCCCUCGCUGCGCGCCCGCGCCCCCUUUCGCGUCCGCAACCAGAAGCCCAGUGCGGCGCCAGGAACCGGACCCGCGCCCGCACCGCUCCCGGGACCGCGACCCCGGCCGCCCAGAG	126	G	A	8.60336	9.16954	0.566183	0.465733	0.465733
SLC3A2	COSV58603406	AGAUGCAGUAGCCGAAACUGCGCGGAGGCACAGAGGCCGGGGAGAGCGUUCUGGGUCCGAGGGUCCAGGUAGGGGUUGAGCCACCAUCUGACCGCAAGCUGCGUCGUGUCGCCGGUUCUGCAGGCACC	AGAUGCAGUAGCCGAAACUGCGCGGAGGCACAGAGGCCGGGGAGAGCGUUCUGAGUCCGAGGGUCCAGGUAGGGGUUGAGCCACCAUCUGACCGCAAGCUGCGUCGUGUCGCCGGUUCUGCAGGCACC	54	G	A	4.00848	4.64767	0.639192	0.491838	0.491838
SEC14L2	COSV57240022	GACUUUACUCCGGGUGGCGGCGAGGACGAGUCUGUGCUCCAUCAGCUGCCGCACCCGCCGCCUCCCGCCCCCAAACCCCAUCCCCGCGGUUGAGCCACG	GACUUUACUCCGGGUGGCGGCGAGGACGAGUCUGUGCUCCAUCAGCUGCCGCACCCGCCGCCUCCCGCCCCCAAACCCCAUCCCCUCGGUUGAGCCACG	86	G	U	3.15945	3.84735	0.687905	0.509256	0.509256
SLC12A5	COSV54794602	ACUGCAGCUUCUUCCUCCGUGGAGCGGAGAGCGAGACAGAGCUACAGCGAACGAGAGAGCGGCGAAGGCGGGUAGAGGGGCGCGGGCGAGGCGGCGCAGCCAUCCCCGGACCAGGGGCCGCGCCGCCACC	ACUGCAGCUUCUUCCUCCGUGGAGCGGAGAGCGAGACAGAGCUACAGCGAACGAGAGAGCGGCGAAGGCGGGUAGAGGGGCGCGGGCGAGGCGGCGCAGCCAUCCCCGGACCAGGGGCCGUGCCGCCACC	121	C	U	2.62176	1.67684	-0.944922	-0.0745895	0.0745895
MNAT1	COSV99710862	AAGCGCCUGUUGGUAGGAACCUGCUUGGUCGCGUCUGAGGGGGCUUGUAGGUGGCUCUGGCUGAAACAGGCGCCUGCGAGAGUCUGUAGGAGGGAAACCGCC	GAGCGCCUGUUGGUAGGAACCUGCUUGGUCGCGUCUGAGGGGGCUUGUAGGUGGCUCUGGCUGAAACAGGCGCCUGCGAGAGUCUGUAGGAGGGAAACCGCC	1	A	G	3.65872	2.656	-1.00272	-0.095256	0.095256
ANP32D	COSV99874401	GAGAACCCAGCAGAGCUGGUUGAGCUUUCAAAUGUGCGGUUGUGGGUUCGGGGUUUAUUGGUUGAAUUCCGCUGGCUCAGGAGCCUCUGCAGAGAAAGCGUGAGAG	GAGAACCCAGCAGAGCUGGUUGAGCUUUCAAAUGUGCGGUUGUGGGUUCGGGGUUUAUUGGUUGAAUUCCGCUGGCUCAGGAGCCUCUGCAGAGAAAGCAUGAGAG	100	G	A	8.42727	7.58004	-0.847234	-0.0396593	0.0396593
CYB5R2	COSV55086847	GAGACUCCAGUGACCCGGCGGGAGGAGAGGCAACUUUCCCUGUCGGGCUUGAGUUGGGAGAGGAGCAGGGCGGCCUUGUAGGGACCCGUCCCUGCUCCUGACCAUCACCGUCACUGGGGUCACUGUGCUCGUGUUGGUCCUGAAGAGC	GAGACUCCAGUGACCCGGCGGGAGGAGAGGCAACUUUCCCUGUCGGGCUUGAGUUGGGAGAGGAGCAGGGCGGCCUUGUAGGGACCCGUCCCUGCUCCUGACCAUCAUCGUCACUGGGGUCACUGUGCUCGUGUUGGUCCUGAAGAGC	108	C	U	11.3963	11.2225	-0.173742	0.20116	0.20116
RBM14	COSV100036568	AUUCCUGAGGAGGACUGCCGGUCGUUCGGACGUCUUGCCUGUCGCUGGAGGAGAGGUCCGGGCUCUCCAGGAAGGUGGCUGCGGCGACAAA	AUUCCUGAGGAGGACUGCCGGUCGUUCGGACGUCUUGCCUGUCCCUGGAGGAGAGGUCCGGGCUCUCCAGGAAGGUGGCUGCGGCGACAAA	44	G	C	5.84621	6.67888	0.832676	0.561022	0.561022
SKP2	COSV99682660	AGUGGGGAUGGAACGUUGCUAGGCUUAGCGGGUCUGGCUGCUGGGGGCCCGAGCAGCACGCUCGGAGCCGCCGCGCGCCAAAGCGGGAAUCUGGGAGGCGAGCAGCUCUGCAGUUAAUGCACGUAUUUUAAACUCCCGGGCCUGCGGACGCU	AGUGGGGAUGGAACGUUGCUAGGCUUAGCGGGUCUGGCUGCUGGGAGCCCGAGCAGCACGCUCGGAGCCGCCGCGCGCCAAAGCGGGAAUCUGGGAGGCGAGCAGCUCUGCAGUUAAUGCACGUAUUUUAAACUCCCGGGCCUGCGGACGCU	46	G	A	4.58856	3.86233	-0.726226	0.00360931	0.00360931
CREB1	COSV62066119	AGUCGGCGGCGGCUGCUGCUGCCUGUGGCCCGGGCGGCUGGGAGAAGCGGAGUGUUGGUGAGUGACGCGGCGGAGGUGUAGUUUGACGCGGUGUGUUACGUGGGGGAGAGAAUAAAACUCCAGCGAGAUCCGGGCCGUGAACGAAAGCAGUGACGGAGGAGCUUGUACCACCGGUAACUAA	AGUCGGCGGCUGCUGCUGCUGCCUGUGGCCCGGGCGGCUGGGAGAAGCGGAGUGUUGGUGAGUGACGCGGCGGAGGUGUAGUUUGACGCGGUGUGUUACGUGGGGGAGAGAAUAAAACUCCAGCGAGAUCCGGGCCGUGAACGAAAGCAGUGACGGAGGAGCUUGUACCACCGGUAACUAA	11	G	U	5.14489	4.38005	-0.76484	-0.0101979	0.0101979
SELENBP1	COSV99057098	GGAACAGCGGCCUCUGACACCAGCACAGCAAACCCGCCGGGAUCAAAGUGUACCAGUCGGCAGC	GGAACAGCGGCCUCUGACACCAGCACAGCAAACCCGCAGGGAUCAAAGUGUACCAGUCGGCAGC	38	C	A	2.46895	3.03365	0.564695	0.465201	0.465201
RHOA	COSV104376787	GCUCUCUCGCGCUACCCUCCCGCCGCCCGCGGUCCUCCGUCGGUUCUCUCGUUAGUCCACGGUCUGGUCUUCAGCUACCCGCCUUCGUCUCCGAGUUUGCGACUCGCGGACCGGCGUCCCCGGCGCGAAGAGGCUGGACUCGGAUUCGUUGCCUGAGCA	GCUCUCUCGCGCUACCCUCCCGCCGCCCGCGGUCCUCCGUCGGUUCUCUCGUUAGUCCACGGUCUGGUCUUCAGCUACCCGCCUUCGUCUCCGAGUUUGCGACUCGCGGACCGGCGUCCCCGGCGCGAAGAGGCUGGACUCGGAUUCAUUGCCUGAGCA	148	G	A	7.33475	5.83827	-1.49648	-0.271809	0.271809
SKP2	COSV56949417	AGUGGGGAUGGAACGUUGCUAGGCUUAGCGGGUCUGGCUGCUGGGGGCCCGAGCAGCACGCUCGGAGCCGCCGCGCGCCAAAGCGGGAAUCUGGGAGGCGAGCAGCUCUGCAGUUAAUGCACGUAUUUUAAACUCCCGGGCCUGCGGACGCU	AGUGGGGAUGGAACGUUGCUAGGCUUAGCGGGUCUGGCUGCUGGGGGCCCGAGCAGCACGCUCGGAGCCGCCGCGCGCCAAAGCGGGAAUCUGGAAGGCGAGCAGCUCUGCAGUUAAUGCACGUAUUUUAAACUCCCGGGCCUGCGGACGCU	95	G	A	4.58856	5.0715	0.482941	0.435968	0.435968
YBX1	COSV58440483	AUUCUCGCUAGUUCGAUCGGUAGCGGGAGCGGAGAGCGGACCCCAGAGAGCCCUGAGCAGCCCCACCGCCGCCGCCGGCCUAGUUACCAUCACACCCCGGGAGGAGCCGCAGCUGCCGCAGCCGGCCCCAGUCACCAUCACCGCAACC	AUUCUCGCUAGUUCGAUCGGUAGCGGGAGCGGAGAGCGGACCCCAGAGAGCCCUGAACAGCCCCACCGCCGCCGCCGGCCUAGUUACCAUCACACCCCGGGAGGAGCCGCAGCUGCCGCAGCCGGCCCCAGUCACCAUCACCGCAACC	57	G	A	2.15729	1.27167	-0.885619	-0.0533846	0.0533846
HOPX	COSV104619426	GCUUCCAAACCCAGGGCUUGCGCUUGCCUUUGCCUCUUCCACACUAAUGACAGACUGCCCCACUGAGAAGGGUCUAGCGGAGCACAGGUCACCAGCUGGGCAACAUUCAGAAAGUUAGUCUUCCU	GCUUCCAAACCCAGGGCUUGCGCUUGCCUUUGCCUCUUCCACACUAAUGACAGACUGCCCCAUUGAGAAGGGUCUAGCGGAGCACAGGUCACCAGCUGGGCAACAUUCAGAAAGUUAGUCUUCCU	63	C	U	10.2731	8.49779	-1.77534	-0.371521	0.371521
IRF4	COSV66704909	AGUUUCACCGCUCGAUCUUGGGACCCACCGCUGCCCUCAGCUCCGAGUCCAGGGCGAGUGCAGAGCAGAGCGGGCGGAGGACCCCGGGCGCGGGCGCGGACGGCACGCGGGGC	AGUUUCACCGCUCGAUCUUGGGACCCACCGCUGCCCUCAGCUCCGAGUCCAGGGCGAGUGCAGAGCAGAGCGGGCGGAGGACCCCGGGCGCGGGCGCGGACGGCACGCGGGAC	112	G	A	2.26706	1.56435	-0.702711	0.0120175	0.0120175
DLK1	COSV57990553	GGCAGCUCCCCGGCAGCGGCGGUGGAGAGCGCAGCGCGCAGCCCGGUGCAGCCCUGGCUUUCCCCUCGCUGCGCGCCCGCGCCCCCUUUCGCGUCCGCAACCAGAAGCCCAGUGCGGCGCCAGGAGCCGGACCCGCGCCCGCACCGCUCCCGGGACCGCGACCCCGGCCGCCCAGAG	GGCAGCUCCCCGGCAGCGGCGGUGGAGAGCGCAGCGCGCAGCCCGGUGCAGCCCUGGCUUUCCCCUCGCUGCGCGCCCGCGCCCCCUUUCGCGUCCGCAACCAGAAGCCCAGUGCGGCACCAGGAGCCGGACCCGCGCCCGCACCGCUCCCGGGACCGCGACCCCGGCCGCCCAGAG	119	G	A	8.60336	9.98953	1.38618	0.758936	0.758936
ERBB3	COSV57255547	GCAAUUUGCAACCUCCGCUGCCGUCGCCGCAGCAGCCACCAAUUCGCCAGCGGUUCAGGUGGCUCUUGCCUCGAUGUCCUAGCCUAGGGGCCCCCGGGCCGGACUUGGCUGGGCUCCCUUCACCCUCUGCGGAGUC	GCAAUUUGCAACCUCCGCUGCCGUCGCCGCAGCAGCCACCAAUUCGCCAGCGGUUCAGGUGGCUCUUGCCUCGAUGUCCUAGCCUAGGGGCCCCCGGGCCGGACUUGGCUGGGCUCUCUUCACCCUCUGCGGAGUC	117	C	U	26.7124	26.3638	-0.348595	0.138638	0.138638
KDM3A	COSV100460976	AAGUCAGCGCUGGAGUCGGCUAGGCGGCUGGAAACGGCGGCUGCCGCCGGUGACUCAGGGAGGCGGGAGGCGGGGGAGGAGCUCUUCCUGCAGGCGUGGAAACC	AAGUCAGCGCUGGAGUCGGCUAGGCGGCUGGAAACGGCGGCUGCCGCCGGUGACUCAGGGAGGCGGGAGGCGGGGGAAGAGCUCUUCCUGCAGGCGUGGAAACC	78	G	A	1.34716	2.01464	0.667481	0.501954	0.501954
SKP2	COSV99682565	AGUGGGGAUGGAACGUUGCUAGGCUUAGCGGGUCUGGCUGCUGGGGGCCCGAGCAGCACGCUCGGAGCCGCCGCGCGCCAAAGCGGGAAUCUGGGAGGCGAGCAGCUCUGCAGUUAAUGCACGUAUUUUAAACUCCCGGGCCUGCGGACGCU	AGUGGGGAUGGAACGUUGCUAGGCUUAGCGGGUGUGGCUGCUGGGGGCCCGAGCAGCACGCUCGGAGCCGCCGCGCGCCAAAGCGGGAAUCUGGGAGGCGAGCAGCUCUGCAGUUAAUGCACGUAUUUUAAACUCCCGGGCCUGCGGACGCU	34	C	G	4.58856	3.73287	-0.855691	-0.0426833	0.0426833
TFAP2A	COSV60238525	GGCAGCCAGCACUUUGCGCUCACCCAGAGAGUAGCUCCACUUGGGUGCGAGACCGAGAGGGGCAUAUCCGUUCACGCCGAUCC	CGCAGCCAGCACUUUGCGCUCACCCAGAGAGUAGCUCCACUUGGGUGCGAGACCGAGAGGGGCAUAUCCGUUCACGCCGAUCC	1	G	C	6.22908	5.64113	-0.587948	0.0530528	0.0530528
MT1F	COSV100537411	AUCAAAGCAGCGGCCGGCUGUUGGGGUCCACCACGCCUUCCACCUGCCCCACUGCUUCUUCGCUUCUCUCUUGGAAAGUCCAGUCUCUCCUCGGCUUGCA	AUCAAAGCAGCGGCCGGCUGUUGGGGUCCACCACGCCUUCCACCUGCCCCACUGCUUCUUCGCUUCUCUCUUGGAAAGUCCAGUCUCUCCUCGGCUUGCG	100	A	G	13.5	13.3027	-0.197352	0.192717	0.192717
BCL2L12	COSV55862547	CCUUUCUACGCUGGGCCGGUUAUCGACCCGGCCCAGUGCGCAGGCGCGGGAAAGUUGAACUAAUAAAGUUUGUACGAGUUCAGUGGAGGAGACCGCAAGUUGAGUGGAGGAGGCGGCGGUGGGGCCCCGGACCAGGUGCCUCC	CCUUUCUACGCUGGGCCGGUUAUGGACCCGGCCCAGUGCGCAGGCGCGGGAAAGUUGAACUAAUAAAGUUUGUACGAGUUCAGUGGAGGAGACCGCAAGUUGAGUGGAGGAGGCGGCGGUGGGGCCCCGGACCAGGUGCCUCC	24	C	G	2.32774	2.37255	0.0448098	0.279307	0.279307
SLC12A5	COSV54795025	ACUGCAGCUUCUUCCUCCGUGGAGCGGAGAGCGAGACAGAGCUACAGCGAACGAGAGAGCGGCGAAGGCGGGUAGAGGGGCGCGGGCGAGGCGGCGCAGCCAUCCCCGGACCAGGGGCCGCGCCGCCACC	ACUGCAGCUUCUUCCUCCGUGGAGCGGAGAGCGAGACAGAGCUACAGCGAACGAGAGAGCGGCGAAGGCGGGUAGAGGGGCGCGGGCGAGGUGGCGCAGCCAUCCCCGGACCAGGGGCCGCGCCGCCACC	92	C	U	2.62176	2.08945	-0.532313	0.0729462	0.0729462
IRF4	COSV66705375	AGUUUCACCGCUCGAUCUUGGGACCCACCGCUGCCCUCAGCUCCGAGUCCAGGGCGAGUGCAGAGCAGAGCGGGCGGAGGACCCCGGGCGCGGGCGCGGACGGCACGCGGGGC	AGUUUCACCGCUCGAUCUUGGGACCCACCGCUGCCCUCAGCUCCGAGUCCGGGGCGAGUGCAGAGCAGAGCGGGCGGAGGACCCCGGGCGCGGGCGCGGACGGCACGCGGGGC	51	A	G	2.26706	2.833	0.565941	0.465646	0.465646
FOS	COSV57839174	AACCGCAUCUGCAGCGAGCAUCUGAGAAGCCAAGACUGAGCCGGCGGCCGCGGCGCAGCGAACGAGCAGUGACCGUGCUCCUACCCAGCUCUGCUCCACAGCGCCCACCUGUCUCCGCCCCUCGGCCCCUCGCCCGGCUUUGCCUAACCGCCACG	AACCGCAUCUGCAGCGAGCAUCUGAGAAGCCAAGACUGAGCCGGCGGCCGCGGCGCAGCGAACGAGCAGUGACCGUGCUCCUACCCAGCUCUGCUUCACAGCGCCCACCUGUCUCCGCCCCUCGGCCCCUCGCCCGGCUUUGCCUAACCGCCACG	96	C	U	5.91089	5.14244	-0.768445	-0.0114868	0.0114868
FGF5	COSV100427742	GCUCGGGUGGCCUCUCUCUUCCCCUCUCCCCUUCUCUUCCCCGAGGCUAUGUCCACCCGGUGCGGCGAGGCGGGCAGAGCCAGAGGCACGCAGCCGCACAGGGGCUACAGAGCCCAGAAUCAGCCCUACAAGAUGCACUUAGGACCCCCGCGGCUGGAAGA	GCUCGGGUGGCCUCUCUCUUCCCCUCUCCCCUUCUCUUCCCCGAGGCUAUGUCCACCCGGUGCGGCGAGGCGGGCAGAGCCAGAGGCACGCAGCCGCACAGGGGCUACAGAGCCCAGAAUCAGCCAUACAAGAUGCACUUAGGACCCCCGCGGCUGGAAGA	126	C	A	10.8611	10.2042	-0.65697	0.028373	0.028373
EMSY	COSV100595753	GUUACCUGUCGCCAUCUUGCCCCUUCAGAGGCACCGCAAACAAACCCAAUUCCUGGUGUCCCCUAGUCUUGGCGGAGGAGCCUUUUAGAUGAGCCCCGAAAGGCCGGGCAGGGAGGACAAGCUCUUUGGGGCUACCAAACAGAAGCAGCA	GUUACCUGUCGCCAUCUUGCCCCUUCAGAGGCACCGCAAACAAACCCAAUUCCUGGUGUCCCCUAGUCUUGGCGGAGGAGCCUUUUAGAUGAGCCCCAAAAGGCCGGGCAGGGAGGACAAGCUCUUUGGGGCUACCAAACAGAAGCAGCA	98	G	A	8.59534	8.01239	-0.58295	0.0548399	0.0548399
PDZK1IP1	COSV53744398	AGACUGAGCCCAGGUUGAUUUCAGGCGGACACCAAUAGACUCCACAGCAGCUCCAGGAGCCCAGACACCGGCGGCCAGAAGCAAGGCUAGGAGCUGCUGCAGCC	AGACUGAGCCCAGGUUGAUUUCAGGCGGACACCAAUAGACUCCACAGCAGCUCCAGGAGCCCAGACACCGACGGCCAGAAGCAAGGCUAGGAGCUGCUGCAGCC	71	G	A	1.87105	2.25425	0.3832	0.400304	0.400304
FGF5	COSV100427787	GCUCGGGUGGCCUCUCUCUUCCCCUCUCCCCUUCUCUUCCCCGAGGCUAUGUCCACCCGGUGCGGCGAGGCGGGCAGAGCCAGAGGCACGCAGCCGCACAGGGGCUACAGAGCCCAGAAUCAGCCCUACAAGAUGCACUUAGGACCCCCGCGGCUGGAAGA	GCUCGGGUGGCCUCUCUCUUCCCCUCUCCCCUUCUCUUCCCCGAGGCUAUGUCCACCCGGUGCGGCGAGGCGGGCAGAGCCAGAGGCACGCAGCCGCACAGGGGCUACAGAGCCCAGAAUCAGCCCUACAAGAUGCACUUAGGACCCCCGCGGCUUGAAGA	156	G	U	10.8611	11.4669	0.605735	0.479875	0.479875
ITGA5	COSV53218017	AUUCGCCUCUGGGAGGUUUAGGAAGCGGCUCCGGGUCGGUGGCCCCAGGACAGGGAAGAGCGGGCGCU	AUUCGCCUCUGGGAGGUUUAGGAAGCGGCUCCGGGUCGGUGGCCCCAGGACAGGGAAAAGCGGGCGCU	58	G	A	2.24537	1.52819	-0.717184	0.00684252	0.00684252
SALL4	COSV53849895	AAUUACUGGGACAUGCGCGUUCCGGCCGAAGGGGGGUAAAUUUCCCAACUCCAGGAAUUUGUGGCGGAGAGGGCAAAUAACUGCGGCUCUCCCGGCGCCCCGAUGCUCGCACC	AAUUACUGGGACAUGCGCGUUCCGGCCGAAGGGGGGCAAAUUUCCCAACUCCAGGAAUUUGUGGCGGAGAGGGCAAAUAACUGCGGCUCUCCCGGCGCCCCGAUGCUCGCACC	37	U	C	8.20237	7.46258	-0.739794	-0.00124211	0.00124211
TRIM15	COSV100938794	CUCUCUCUUUCUCUCUCUCUGUCUCUUAGCCUUGCAGCCGUUUCCCUCUGCGAUUCAUGUAAGUGUGACUCGAUUUCAGGGAAAGGGAACUCGCGUGGGCUGAGGAGACCGGAGUGGACGGGCUGGGGAAGGCACCGUG	CUCUCUCUUUCUCUCUCUCUGUCUCUUAGCCUUGCAGCCGUUUCCCUCUGCGAUUCAUGUAAGUGUGACUCGAUUUCAGGGAAAGGGAACUCGCGUGGGCUGAGAAGACCGGAGUGGACGGGCUGGGGAAGGCACCGUG	105	G	A	11.8888	11.1974	-0.691425	0.016053	0.016053
CABIN1	COSV54087560	GUCAGGCGCGCAGCCGGACGGCGCGGUGGUCGGGACAGACUGGCCGUUGCUGUGGAGACGCCUGGAGAGUUGUGGACUGGGGCAACCUUUGCCAGUGAUGAGAAGUGAUGCUCGUGGCAGUGCUGAAUCUCUCUGAAU	GUCAGGCGCGCAGCCGGACGGCGCGGUGGUCGGGUCAGACUGGCCGUUGCUGUGGAGACGCCUGGAGAGUUGUGGACUGGGGCAACCUUUGCCAGUGAUGAGAAGUGAUGCUCGUGGCAGUGCUGAAUCUCUCUGAAU	35	A	U	3.16753	2.60113	-0.566395	0.0607597	0.0607597
SLC12A5	COSV99716984	ACUGCAGCUUCUUCCUCCGUGGAGCGGAGAGCGAGACAGAGCUACAGCGAACGAGAGAGCGGCGAAGGCGGGUAGAGGGGCGCGGGCGAGGCGGCGCAGCCAUCCCCGGACCAGGGGCCGCGCCGCCACC	ACUGCAGCUUCUUCCUCCGUGGAGCGGAGAGCGAGACAGAGCUACAGCGAAUGAGAGAGCGGCGAAGGCGGGUAGAGGGGCGCGGGCGAGGCGGCGCAGCCAUCCCCGGACCAGGGGCCGCGCCGCCACC	52	C	U	2.62176	1.43069	-1.19107	-0.162603	0.162603
ERF	COSV55895323	GAGAGGCUCUGAGAGGCGAGGCCGGGUGAGGCGGCGAGGGCGGCCCGACGGGCGCGGGACGGGACGGGGCAGCGAGGGCGCCGGGAGCCGCGGCCCGGAAUCGGGGCGCUUCGCCCCGGGCCCCCCAGC	GAGAGGCUCUGAGAGGCGAGGCCGGGUGAGGCGGCGAGGGCGGCCCGACGGGCGCGGGACGGGACGGGGCAGCGAGGGCGCCGGGAGCCACGGCCCGGAAUCGGGGCGCUUCGCCCCGGGCCCCCCAGC	90	G	A	1.30212	0.876439	-0.425685	0.111073	0.111073
CYB5R2	COSV100207336	GAGACUCCAGUGACCCGGCGGGAGGAGAGGCAACUUUCCCUGUCGGGCUUGAGUUGGGAGAGGAGCAGGGCGGCCUUGUAGGGACCCGUCCCUGCUCCUGACCAUCACCGUCACUGGGGUCACUGUGCUCGUGUUGGUCCUGAAGAGC	GAGACUCCAGUGACCCGGCGGGAGGAGAGGCAACUUUCCCUGUCGGGCUUGAGUUGGGAGAGGAGCAGGGCGGCCUUGUAGGGACCCGUCCCUGCUCCUGACCAUCACCGUCACUGGAGUCACUGUGCUCGUGUUGGUCCUGAAGAGC	118	G	A	11.3963	11.9457	0.549398	0.459731	0.459731
ITGA5	COSV53218408	AUUCGCCUCUGGGAGGUUUAGGAAGCGGCUCCGGGUCGGUGGCCCCAGGACAGGGAAGAGCGGGCGCU	AUUCGCCUCUGGGAGGUUAAGGAAGCGGCUCCGGGUCGGUGGCCCCAGGACAGGGAAGAGCGGGCGCU	19	U	A	2.24537	1.5181	-0.727273	0.00323501	0.00323501
LXN	COSV99962829	AAACAGCAGCUUCCGGAGUCGGAAGGAGCUGAGGAAGAAGACUGACUGAAGGAGCUUGCGACUUUUCCGCCUCGGCAACCGGACCCAGCAGCAAGCAGGACGGGCGGCGCUCUGCUACUGGUCCCGUUAAGCCAGAGUAGCCCAAGCCCUGAAGUCACUGCUCAUCCGGA	AAACAGCAGCUUCCGGAGUCGGAAGGAGCUGAGGAAGAAGACUGACUGAAGGAGCUUGCGACUUUUCCGCCUCGGCAACCGGACCCAGCAGCAAGCAGGACGGGCGGCGCUCUGCUACUGGUCCCGUUAAGCCAGAGUAGCCCAAGCCCUGAAGUCACUGCUCAUCUGGA	167	C	U	13.2458	12.8752	-0.370597	0.13077	0.13077
PARP1	COSV64687353	AGCAAUCUAUCAGGGAACGGCGGUGGCCGGUGCGGCGUGUUCGGUGGCGGCUCUGGCCGCUCAGGCGCCUGCGGCUGGGUGAGCGCACGCGAGGCGGCGAGGCGGCAGCGUGUUUCUAGGUCGUGGCGUCGGGCUUCCGGAGCUUUGGCGGCAGCUAGGGGAGG	AGCAAUCUAUCAGGGAACGGCGGUGGCCGGUGCGGCGUGUUCGGUGGCGGCUCUGGCCGCUCAGGCGCCUGCGGCUGGGGGAGCGCACGCGAGGCGGCGAGGCGGCAGCGUGUUUCUAGGUCGUGGCGUCGGGCUUCCGGAGCUUUGGCGGCAGCUAGGGGAGG	80	U	G	3.86042	3.05441	-0.806013	-0.0249199	0.0249199
FGF5	COSV100427999	GCUCGGGUGGCCUCUCUCUUCCCCUCUCCCCUUCUCUUCCCCGAGGCUAUGUCCACCCGGUGCGGCGAGGCGGGCAGAGCCAGAGGCACGCAGCCGCACAGGGGCUACAGAGCCCAGAAUCAGCCCUACAAGAUGCACUUAGGACCCCCGCGGCUGGAAGA	GCUCGGGUGGCCUCUCUCUUCCCCUCUCCCCUUCUCUUCCCCGAGGCUAUGUCCACCCGGUGCGGCGAGGCGGGCAGAGCCAGAGGCACGCAGCCGCACAGGGGCUACAGAGCCCAGAAUCAGCCCUACAACAUGCACUUAGGACCCCCGCGGCUGGAAGA	132	G	C	10.8611	11.269	0.40784	0.409114	0.409114
HTRA2	COSV51206648	CUACUGUCCGCCUGCUCGCGUCCUGGGUGCCGCCUCUGAGUAGGGCGGGCGAGGAGGCAGCCAAGGCGGAGCUG	CUACUGUCCGCCUGCUCGCGUCCUGGGUGCCGCCUCUGAGUAGGGCGGGCGAGGAGGUAGCCAAGGCGGAGCUG	58	C	U	9.88063	10.3061	0.42543	0.415404	0.415404
GATA6	COSV52524882	GGACUCGCGCUCGCCCGCUGGCGCCCUCGGCUUCUCUCCGCGCCUGGGAGCACCCUCCGCCGCGGCCGUUCUCCAUGCGCAGCGCCCGCCCGAGGAGCUAGACGUCAGCUUGGAGCGGCGCCGGACCGUGG	GGGCUCGCGCUCGCCCGCUGGCGCCCUCGGCUUCUCUCCGCGCCUGGGAGCACCCUCCGCCGCGGCCGUUCUCCAUGCGCAGCGCCCGCCCGAGGAGCUAGACGUCAGCUUGGAGCGGCGCCGGACCGUGG	3	A	G	9.69747	9.18268	-0.514783	0.0792143	0.0792143
ZYX	COSV100503516	GCAGAGUCUGCGGACCCGGCGCCGAGGCGGCCACCCGAGACGCGGCGCGCACGCUCCGGCCUGCGCAGCCCGGCCCGGCC	GCAGAGUCUGCGGACCCGGCGCCGAGGCGGCCACCCGAGACGCGGCGCGCACGCUCCGGCCUGCGCAGCCCAGCCCGGCC	72	G	A	1.3508	0.844696	-0.506107	0.0823166	0.0823166
IL17RD	COSV56336552	ACUCGGGGCUGGCCAGCGGCGGGCGGCCGGGGCGCAGAGAACGGCCUGGCUGGGCGAGCGCACGGCC	ACUCGGGGCUGGCCAGCGGCGGGCGGCCGGGGCGCAGAGAACGGCCUGGUUGGGCGAGCGCACGGCC	50	C	U	0.872229	0.334363	-0.537865	0.0709609	0.0709609
STARD13	COSV100423018	AAAAAUCGCUGGGUCUGUUGAGCUGUCCUGGGCUGGGUGCCUUGCUCUUUGACUGAGACUGGAGACAGACGGCAACAGCCACAGGCAGACUGAGGUGGCAAUAGGAAAUCUGCCGAG	AAAAAUCGCCGGGUCUGUUGAGCUGUCCUGGGCUGGGUGCCUUGCUCUUUGACUGAGACUGGAGACAGACGGCAACAGCCACAGGCAGACUGAGGUGGCAAUAGGAAAUCUGCCGAG	10	U	C	9.30975	9.05525	-0.254496	0.172284	0.172284
DEK	COSV99789194	CUUGUUGAUUCUGGGGAGCCGAGCGCGCGGCGCGAGCGUCACGCCAGACAGCGGCCCGCGCGCCUUCUCCUCGGCGUCGGCCGCCGCCGCCUCCCAGAACCUCCUCGUGCCCUCGCGUGCCAGGCCCGCGGCGGCCGAAAUCCGCGGUUCACAGC	CUUGUUGAUUCUGGGGAGCCGAGCGCGCGGCGCAAGCGUCACGCCAGACAGCGGCCCGCGCGCCUUCUCCUCGGCGUCGGCCGCCGCCGCCUCCCAGAACCUCCUCGUGCCCUCGCGUGCCAGGCCCGCGGCGGCCGAAAUCCGCGGUUCACAGC	34	G	A	5.15925	4.59735	-0.561896	0.0623685	0.0623685
ZYX	COSV59555531	GCAGAGUCUGCGGACCCGGCGCCGAGGCGGCCACCCGAGACGCGGCGCGCACGCUCCGGCCUGCGCAGCCCGGCCCGGCC	GCAGAGUCUGCGGACCCGGCGCCGAGGCGGCCACCCGAGACGCGGCGCGCACGCUCCGGCCUGCGCAGCCCGGCCCCGCC	77	G	C	1.3508	0.851105	-0.499698	0.0846083	0.0846083
MT1M	COSV65835979	ACCACGCCGUCCGGGUGGGCCUAGCAGUCGCUCCAUUUAUCGCUUGAGAUCUCCAGCCUUACCGCGGCUCGAA	ACCAUGCCGUCCGGGUGGGCCUAGCAGUCGCUCCAUUUAUCGCUUGAGAUCUCCAGCCUUACCGCGGCUCGAA	5	C	U	8.68607	9.29593	0.609867	0.481353	0.481353
RBM4	COSV100029720	GUCAGAAGCGUCCGCGCCGCGAGGAGGAGGCCCUGCUGGUUUCUGUGCGGGCUCUUGUCAGG	GUCAGAAGCGUCCGCGCUGCGAGGAGGAGGCCCUGCUGGUUUCUGUGCGGGCUCUUGUCAGG	18	C	U	4.34021	3.91848	-0.421732	0.112486	0.112486
ST13	COSV53422748	CUUGCGGCAGCCGCCCCCUUCUGCGCGGUCACGCCGAGCCAGCGCCUGGGCCUGGAACCGGGCCGUAGCCCCCCCAGUUUCGCCCACCACCUCCCUACC	CUUGCGGCAGCCGCCCCCUUCUGCGCGGUCACGCUGAGCCAGCGCCUGGGCCUGGAACCGGGCCGUAGCCCCCCCAGUUUCGCCCACCACCUCCCUACC	35	C	U	3.60785	3.15352	-0.454323	0.100833	0.100833
SHQ1	COSV57766988	CCCUCACACCGAGAGUUCCUGCGCGUGGGGAGUUGGAGAGUUUGCGUGGCGGGAACGCGGCGGCAGUGAGAGCGAGCGGCGCCGGCCCUUGCGUCCGGUGCGGCG	CCCUCACACCGAGAGUUCCUGCGCGUGGGGAGUUGGAGAGUUUGCGUGGCGGGAACGCGGCGGCAGUGAGAGCGAGCGGCGCCGGCCCUUGCGUCCGGUACGGCG	100	G	A	5.51908	5.39721	-0.121871	0.219707	0.219707
TFAP2A	COSV60237871	GGCAGCCAGCACUUUGCGCUCACCCAGAGAGUAGCUCCACUUGGGUGCGAGACCGAGAGGGGCAUAUCCGUUCACGCCGAUCC	GGCAGCCAGCACUUUGCGCUCACCCAGAGAGUAGCUCCACUUGGGUGCGAGACCAAGAGGGGCAUAUCCGUUCACGCCGAUCC	55	G	A	6.22908	5.76471	-0.46437	0.0972405	0.0972405
TPD52	COSV105308823	GACUUCGCGGGAGUCGCCGGCGGAGGCGAGGAGGAGCUCUGCGCGGCGCGGCGGGCGAUCCGAGCCGGGACGGGCUGCAGGCGGGGGUGCUGCAGAGGACACGAGGCGGCGGGCUGGAGAC	GACUUCGCGGGAGUCGCCGGCGGAGGCGAGGAGGAGCUCUGCGCGGCGCGGCGGGCGAUCCGAGCCGGGACGGGCUGCAGGCGGGGGUGCUGCAGAGGACACGAUGCGGCGGGCUGGAGAC	105	G	U	0.534873	0.830694	0.295821	0.36906	0.36906
GABARAP	COSV56642035	GCAAAUUCGUGGAUCGCUCCGCUGAAUCCGCCCGCGCGUCGCCGCCGUCGUCGCCGCCCCCCGUCCCGGCCCCCCUGGGUUCCCUCAGCCCAGCCCUGUCCAGCCCGGUUCCCGGGAGG	GCAAAUUCGUGGAUCGCUCCGCUGAAUCCGCCCGCGCGUCGUCGCCGUCGUCGCCGCCCCCCGUCCCGGCCCCCCUGGGUUCCCUCAGCCCAGCCCUGUCCAGCCCGGUUCCCGGGAGG	42	C	U	1.66978	1.88011	0.210325	0.338489	0.338489
CDC73	COSV100813891	GCUACUGCCCCUGCUGCUGUCGUAGGCGAGGACGGCUGUUAGUGCUGCUGCUGUUGGUUCGUCGCGGCGGCGAAGGAGGAGGAGGAAGAGGGCGAGGCGACAAGAGAAGAAGGAGGCAGGCGCGGCGGCAGCGGCGGCGCCCCGAGCCGGCGGAGGCGAGGGGGGGGAAG	GCUACUGCCCCUGCUGCUGUCGUAGGCGAGGACGGCUGUUAGUGCUGCUGCUGUUGGUUCGUCGCGGCGGCGAAGGAGGAGGAGGAAGAGGGCGAGGCGACAAGAGAAGAAGGAGGCAGGCGCGGCGGCAGCGGCGGCGCCCCGAGCCAGCGGAGGCGAGGGGGGGGAAG	149	G	A	3.19003	3.16018	-0.0298487	0.252611	0.252611
FGF5	COSV100427890	GCUCGGGUGGCCUCUCUCUUCCCCUCUCCCCUUCUCUUCCCCGAGGCUAUGUCCACCCGGUGCGGCGAGGCGGGCAGAGCCAGAGGCACGCAGCCGCACAGGGGCUACAGAGCCCAGAAUCAGCCCUACAAGAUGCACUUAGGACCCCCGCGGCUGGAAGA	GCUCGGGUGGCCUCUCUCUUCCCCUCUCCCCUUCUCUUCCCCGAGGCUAUGUCCACCCGGUGCGGCGAGGCGGGCAGAGCCAGAGGCACGCAGCCGCACAGGGGCUACAGAGCCCAGAAUCAGACCUACAAGAUGCACUUAGGACCCCCGCGGCUGGAAGA	124	C	A	10.8611	11.38	0.518834	0.448802	0.448802
SEC14L2	COSV57240491	GACUUUACUCCGGGUGGCGGCGAGGACGAGUCUGUGCUCCAUCAGCUGCCGCACCCGCCGCCUCCCGCCCCCAAACCCCAUCCCCGCGGUUGAGCCACG	GACUUUACUCCGGGUGGCGGCGAGGACGAGUCUGUGCUCCAUCAGCUGCCGCACCCGCCGCCUCCCGCCCCCAAACCCCAUCCCCGCGGUUGAGCCACU	99	G	U	3.15945	2.63133	-0.528116	0.074447	0.074447
BCL6	COSV51650568	AGAACUGGGGUUCUUAGAAGUGGUGAUGCAAGAAGUUUCUAGGAAAGGCCGGACACCAGGUUUUGAGCAAAAUUUUGGACUGUGAAGCAAGGCAUUGGUGAAGACAAA	AGAACUGGGGUUCUUAGAAGUGGUGAUGCAAGAAGUUUCUAGGAAAGGCCGGACACCAGGUUUUGAGCAAAAUUUUGGACUGUGAAGCAAGGCAUUGGUGACGACAAA	102	A	C	6.29906	6.73247	0.433411	0.418258	0.418258
WDR11	COSV54789628	ACAGUGUCCGCCGCUUCCUGGUUGCGGGUCAGCGCCCAGGUCCUGGGCUGGCCGCCGGG	ACAGUGUCCGCCGCUUCCUGGUUGCGGGUUAGCGCCCAGGUCCUGGGCUGGCCGCCGGG	30	C	U	3.44201	3.08956	-0.352454	0.137258	0.137258
RAB18	COSV100803922	ACUCUGCUGAAGGGCUGAGAGGCGCACCCGGGCGGCCAGCUGGGCUCGGAGCGGAACGGGGUCAGG	ACUCUGCUGAAGGGCUGAGAGGCGCACCCGGGCGGCCAGCUGGGCUCGGAGCGGAGCGGGGUCAGG	56	A	G	1.01217	0.557778	-0.454392	0.100808	0.100808
PARP1	COSV100828518	AGCAAUCUAUCAGGGAACGGCGGUGGCCGGUGCGGCGUGUUCGGUGGCGGCUCUGGCCGCUCAGGCGCCUGCGGCUGGGUGAGCGCACGCGAGGCGGCGAGGCGGCAGCGUGUUUCUAGGUCGUGGCGUCGGGCUUCCGGAGCUUUGGCGGCAGCUAGGGGAGG	AGCAAUCUAUCAGGGAACGGCGGUGGCCGGUGCGGCGUGUUCGGUGGCGGCUCUGGCCGCUCAGGCGCCUGCGGCUGGGUGAGCGCACGCGAGGCGGCCAGGCGGCAGCGUGUUUCUAGGUCGUGGCGUCGGGCUUCCGGAGCUUUGGCGGCAGCUAGGGGAGG	99	G	C	3.86042	3.43103	-0.429392	0.109747	0.109747
PARP1	COSV100828528	AGCAAUCUAUCAGGGAACGGCGGUGGCCGGUGCGGCGUGUUCGGUGGCGGCUCUGGCCGCUCAGGCGCCUGCGGCUGGGUGAGCGCACGCGAGGCGGCGAGGCGGCAGCGUGUUUCUAGGUCGUGGCGUCGGGCUUCCGGAGCUUUGGCGGCAGCUAGGGGAGG	AGCAAUCUAUCAGGGAACGGCGGUGGCCGGUGCGGCAUGUUCGGUGGCGGCUCUGGCCGCUCAGGCGCCUGCGGCUGGGUGAGCGCACGCGAGGCGGCGAGGCGGCAGCGUGUUUCUAGGUCGUGGCGUCGGGCUUCCGGAGCUUUGGCGGCAGCUAGGGGAGG	37	G	A	3.86042	3.01893	-0.841492	-0.0376061	0.0376061
ETV3	COSV105226837	ACUUCCUGCUGGGGUGGAUGAGGAGGAGCCGGAGACGCCGCGGAGGAGACCGGACCGAAGACGGACCGUGCCGGGAAGAGCAGGCGGGUGAAA	ACUUCCUGCUGGGGUGGAUGAGGAGGAGCCGGAGACGCCGCGGAGGAGACCGGACAGAAGACGGACCGUGCCGGGAAGAGCAGGCGGGUGAAA	56	C	A	2.41659	1.89615	-0.520438	0.0771922	0.0771922
SRSF2	COSV57972993	AGUUGUUACUCAGGUGCGCUAGCCUGCGGAGCCCGUCCGUGCUGUUCUGCGGCAAGGCCUUUCCCAGUGUCCCCACGCGGAAGGCAACUGCCUGAGAGGCGCGGCGUCGCACCGCCCAGAGCUGAGGAAGCCGGCGCCAGUUCGCGGGGCUCCGGGCCGCCACUCAGAGCU	AGUUGUUACUCAGGUGCGCUAGCCUGCGGAGCUCGUCCGUGCUGUUCUGCGGCAAGGCCUUUCCCAGUGUCCCCACGCGGAAGGCAACUGCCUGAGAGGCGCGGCGUCGCACCGCCCAGAGCUGAGGAAGCCGGCGCCAGUUCGCGGGGCUCCGGGCCGCCACUCAGAGCU	33	C	U	11.6403	11.8252	0.184868	0.329387	0.329387
STRADA	COSV55563442	AGUAAAACUGAGGAGGCGGAGCCAAGACGGUCGGGGCUGCUUGCUAACUCCAGGAACAGGUUUAAGUUUUUGAAACUGAAGUAGGCCUACACAGUAGGAACUC	AGUAAAACUGAGGAGGCGGAGCCAAGACAGUCGGGGCUGCUUGCUAACUCCAGGAACAGGUUUAAGUUUUUGAAACUGAAGUAGGCCUACACAGUAGGAACUC	29	G	A	3.76539	3.25007	-0.515323	0.0790215	0.0790215
PTK2B	COSV100593804	CCUUUUACUCAGCCACAGCCUCCGGAGCCGUUGCACACCUACCUGCCCGGCCGACUUACCUGUACUUGCCGCCGUCCCGGCUCACCUGGCGGUGCCCGAGGAGUAGUCGCUGGAGUCCGCGCCUCCCUGGGACUGCAAUGUGCCGAUCUUAGCUGCUGCCUGAGAGG	CCUUUUACUCAGCCACAGCCUCCGGAGCCGUUGCACACCUACCUGCCCGGCCGACUUACCUGUACUUGCCGCCGUCCCGGCUCACCUGGCGGUGCCCGAGGAGUAGUCGCUGGAGUCCGCGCCUCCCUGGGACUGCAAUGUGCCGAUCCUAGCUGCUGCCUGAGAGG	149	U	C	10.3584	10.7957	0.437299	0.419648	0.419648
IRF4	COSV101111004	AGUUUCACCGCUCGAUCUUGGGACCCACCGCUGCCCUCAGCUCCGAGUCCAGGGCGAGUGCAGAGCAGAGCGGGCGGAGGACCCCGGGCGCGGGCGCGGACGGCACGCGGGGC	AGUUUCACCGCUCGAUCUUGGGACCCACCGCUGCCCUCAGCUCCGAGUCCAGGGCGAGUGCAGAGCAGAGCGGGCGGAGGACCCCGGGCGCGGGCACGGACGGCACGCGGGGC	96	G	A	2.26706	1.7035	-0.563553	0.061776	0.061776
HSPB7	COSV58892594	ACGCUCGCCCAGAGGCCUGCGCCCACACCCUCUCCUGUCCAGCCCUCGCCCGCCUGGGCAGGGCCCGGCGCCGUCCGUGG	ACGCUCGCCCAGAGGCCUGCGCCCACACCCUCUCCUGUCCAGCCCUCGCCCGCCUGGGCAGGGCCUGGCGCCGUCCGUGG	66	C	U	5.53154	6.22639	0.694847	0.511739	0.511739
FGF5	COSV100428071	GCUCGGGUGGCCUCUCUCUUCCCCUCUCCCCUUCUCUUCCCCGAGGCUAUGUCCACCCGGUGCGGCGAGGCGGGCAGAGCCAGAGGCACGCAGCCGCACAGGGGCUACAGAGCCCAGAAUCAGCCCUACAAGAUGCACUUAGGACCCCCGCGGCUGGAAGA	GCUCGGGUGGCCUCUCUCUUCCCCUCUCCCCUUCUCUUCCCCGAGGCUAUGUCCACCCGGUGCGGCGAGGCGGGCAGAGCCAGAGGCACGCAGCCGCACAGGGGCUACAGAGCCCAGAAUCAGCCCUACAAGAUGCACUUAGGACCCCCGCUGCUGGAAGA	152	G	U	10.8611	10.2368	-0.624288	0.0400589	0.0400589
INTS1	COSV105329368	GAGAUCGGUUUCCGAUUCCGGGGUGGCCGGGUGGCGGCGGCGGCGCUCCGGUCGCGAUGGGCCAGAGGUGACGCCGCAGCCGCCGGGAGCCGCGAGGGACGGGGCAGG	GAGAUCGGUUUCCGAUUCCGGGGUGGCCGGGUGGCGGCGGCGGCGCUCCGGUCGCGAUGGGCCAGAGGUGACGCCGCAGCCGCCGGGAGCCGCGAGGAACGGGGCAGG	98	G	A	2.52719	2.16376	-0.363422	0.133336	0.133336
PRDM16	COSV99576372	AGUGUGUGGCUGCUUCUGGACUCAAGGAGGAGGAGAGAGAUUCCGCGAGCCGACACC	AGUGUGCGGCUGCUUCUGGACUCAAGGAGGAGGAGAGAGAUUCCGCGAGCCGACACC	7	U	C	3.31243	2.8401	-0.472328	0.0943951	0.0943951
ALOX15B	COSV66479179	AGUGGCAAUAACCAGGGGCAAUAACCAGGCGUGUCCCAGGGGGGAGCCCCGCUCUGCAGCCCUGUGCGCCGUAGAGAGCUGGACUUAGGCUGGCAGC	AGUGGCAAUAACCAGGGGCAAUAACCAGGCGUGUCCCAGGGGGGAGCCCCGCUCUGCGGCCCUGUGCGCCGUAGAGAGCUGGACUUAGGCUGGCAGC	58	A	G	9.27485	9.6784	0.403557	0.407583	0.407583
DLK1	COSV100375536	GGCAGCUCCCCGGCAGCGGCGGUGGAGAGCGCAGCGCGCAGCCCGGUGCAGCCCUGGCUUUCCCCUCGCUGCGCGCCCGCGCCCCCUUUCGCGUCCGCAACCAGAAGCCCAGUGCGGCGCCAGGAGCCGGACCCGCGCCCGCACCGCUCCCGGGACCGCGACCCCGGCCGCCCAGAG	GGCAGCUCCCCGGCAGCGGCGGUGGAGAGCGCAGCGCGCAGCCCGGUGCAGCCCUGGCUUUCCCCUCGCUGCGCGCCCGCGCCCCCUUUCGCGUCCGCAACCAGAAGCCCAGUGCGGCGCCAGGAGCCGGACCCGCACCCGCACCGCUCCCGGGACCGCGACCCCGGCCGCCCAGAG	137	G	A	8.60336	8.25656	-0.346797	0.139281	0.139281
HTRA2	COSV99239854	CUACUGUCCGCCUGCUCGCGUCCUGGGUGCCGCCUCUGAGUAGGGCGGGCGAGGAGGCAGCCAAGGCGGAGCUG	CUACUGUCCGCCUGCUCGCGUCCUGGGUGCCGCCUCUAAGUAGGGCGGGCGAGGAGGCAGCCAAGGCGGAGCUG	38	G	A	9.88063	9.27777	-0.60286	0.0477208	0.0477208
SALL4	COSV99409019	AAUUACUGGGACAUGCGCGUUCCGGCCGAAGGGGGGUAAAUUUCCCAACUCCAGGAAUUUGUGGCGGAGAGGGCAAAUAACUGCGGCUCUCCCGGCGCCCCGAUGCUCGCACC	AAUUACUGGGACAUGCGCGUUCCGGCCGAAGGGGGGUAAAUUUCCCAACUCCAGGAAUUUGUGGCGGAGAGGGCAAAUAACUGCGGCUCUCCCGGCGCCCCGAUGUUCGCACC	106	C	U	8.20237	7.22976	-0.972618	-0.0844926	0.0844926
PTK7	COSV99432716	ACUGGGCGCGCGCGGCUCCGGCUCGGGACGCCUCGGGACGCCUCGGGGUCGGGCUCCGGCUGCGGCUGCUGCUGCGGCGCCCGCGCUCCGGUGCGCUCCGCCUCCUGUGCCCGCCGCGGAGCGCAGUCUGCGCGCCCGCCGUGCGCCCUCAGCUCCUUUUCCUGAGCCCGCCGCG	ACUGGGCGCGCGCGGCUCCGGCUCGGGACGCCUCGGGACGCCUCGGGGUCGGGCUCCGGCUGCUGCUGCUGCUGCGGCGCCCGCGCUCCGGUGCGCUCCGCCUCCUGUGCCCGCCGCGGAGCGCAGUCUGCGCGCCCGCCGUGCGCCCUCAGCUCCUUUUCCUGAGCCCGCCGCG	64	G	U	7.65936	7.39814	-0.261226	0.169878	0.169878
ALOX15B	COSV66479082	AGUGGCAAUAACCAGGGGCAAUAACCAGGCGUGUCCCAGGGGGGAGCCCCGCUCUGCAGCCCUGUGCGCCGUAGAGAGCUGGACUUAGGCUGGCAGC	AGUGGCAAUAACCAGGGGCAAUAACCAGGCGUGUCCCAGGGGGGAGCCCCGCUCUGCAGCCCUGUGUGCCGUAGAGAGCUGGACUUAGGCUGGCAGC	67	C	U	9.27485	9.49754	0.222692	0.342911	0.342911
ALOX15B	COSV101205728	AGUGGCAAUAACCAGGGGCAAUAACCAGGCGUGUCCCAGGGGGGAGCCCCGCUCUGCAGCCCUGUGCGCCGUAGAGAGCUGGACUUAGGCUGGCAGC	AGUGGCAAUAACCAGGGGCAAUAACCAGGCGUGUCCCAGGGGGGAGCCCCGCUCUGCAGCCCUGUGCGCUGUAGAGAGCUGGACUUAGGCUGGCAGC	70	C	U	9.27485	9.62132	0.346477	0.387173	0.387173
FEV	COSV99837888	CUUGUCACCCGCGGUCGCUUCGGGCGGGGAUCGGUGCCACCGAGCGCAAAGCCUGCCUCGCCCCCCUUCCCCGUCCCCCCCAUCUCCCACCGCCCAGUCCCCGGCGGCG	CUUGUCACCCGCGGUCGCUUCGGGCGGGGAUCGGUGCCACCGAGCGCAAAGCCUGCCUCGCCCCCCUUCCCCGUACCCCCCAUCUCCCACCGCCCAGUCCCCGGCGGCG	75	C	A	2.14268	2.44154	0.298857	0.370146	0.370146
SP100	COSV99892964	GCUUGGGGCCUGGGCAGCCACACUGCACGCAGGCUGGGCCGACUGAGGGGCUCAGAGGCCAGGCUCUGAGGCCCACGCAGGGCCUAGGGUGGGAAG	GCUUGGGGCCUGGGCAGCCACACUGCACGCAGGCUGGGCCGACUGAGGGGCUCAGAGGCCAGGCUCUGAGGCCAACGCAGGGCCUAGGGUGGGAAG	74	C	A	3.10358	2.69473	-0.408855	0.117091	0.117091
SRSF1	COSV99365315	GCCAUUUUGGAGGGGCCGCGGGAGACGUGGUGCCGCUGCGGGCUCGCUCUGCCGUGCGCUAGGCUUGGUGGGAAGGCCUGUUCUCGAGUCCGCGCUUUUCGUCACCGCC	GCCAUUUUGGAGGGGCCGCGGGAGACGUGGUGCCGCUGCGGGCUCGCUCUGCCGUGCGCUAGGCUUGGUGGGAAGGCCUGUUCUCCAGUCCGCGCUUUUCGUCACCGCC	86	G	C	6.92742	6.47866	-0.448759	0.102822	0.102822
SLC12A5	COSV99717097	ACUGCAGCUUCUUCCUCCGUGGAGCGGAGAGCGAGACAGAGCUACAGCGAACGAGAGAGCGGCGAAGGCGGGUAGAGGGGCGCGGGCGAGGCGGCGCAGCCAUCCCCGGACCAGGGGCCGCGCCGCCACC	ACUGCAGCUUCUUCCUCCGUGGAGCGGAGAGCGAGACAGAGCUACAGCGAACGAGAGAGCGGCAAAGGCGGGUAGAGGGGCGCGGGCGAGGCGGCGCAGCCAUCCCCGGACCAGGGGCCGCGCCGCCACC	64	G	A	2.62176	1.40022	-1.22154	-0.1735	0.1735
PARP1	COSV64687047	AGCAAUCUAUCAGGGAACGGCGGUGGCCGGUGCGGCGUGUUCGGUGGCGGCUCUGGCCGCUCAGGCGCCUGCGGCUGGGUGAGCGCACGCGAGGCGGCGAGGCGGCAGCGUGUUUCUAGGUCGUGGCGUCGGGCUUCCGGAGCUUUGGCGGCAGCUAGGGGAGG	AGCAAUCUAUCAGGGAACGGCGGUGGCCGGUGCGGUGUGUUCGGUGGCGGCUCUGGCCGCUCAGGCGCCUGCGGCUGGGUGAGCGCACGCGAGGCGGCGAGGCGGCAGCGUGUUUCUAGGUCGUGGCGUCGGGCUUCCGGAGCUUUGGCGGCAGCUAGGGGAGG	36	C	U	3.86042	3.33929	-0.52113	0.0769451	0.0769451
BCL6	COSV99215908	AGAACUGGGGUUCUUAGAAGUGGUGAUGCAAGAAGUUUCUAGGAAAGGCCGGACACCAGGUUUUGAGCAAAAUUUUGGACUGUGAAGCAAGGCAUUGGUGAAGACAAA	AGAACUGGGGUUCUUAGAAGUGGUGAUGCAAGAAGUUUCUAGGAAAGGCCGGACACCAGGUUUUGAGCAAAAUUUUGGACUGUGAAGCAAGGCAUUGGUGAAGGCAAA	104	A	G	6.29906	6.72828	0.429226	0.416761	0.416761
WDR11	COSV54787329	ACAGUGUCCGCCGCUUCCUGGUUGCGGGUCAGCGCCCAGGUCCUGGGCUGGCCGCCGGG	GCAGUGUCCGCCGCUUCCUGGUUGCGGGUCAGCGCCCAGGUCCUGGGCUGGCCGCCGGG	1	A	G	3.44201	2.99603	-0.445977	0.103817	0.103817
SALL4	COSV53854472	AAUUACUGGGACAUGCGCGUUCCGGCCGAAGGGGGGUAAAUUUCCCAACUCCAGGAAUUUGUGGCGGAGAGGGCAAAUAACUGCGGCUCUCCCGGCGCCCCGAUGCUCGCACC	AAUUACUGGGACAUGCGCGUUCCGGCCGAAGGGGGGUAAAUUUCCCAACUCCAGGAAUUUGUGGCGGAGAGGGCAAAUAACUGCGGCUCUCCCGGCGCCCCGAUGCUCGUACC	110	C	U	8.20237	7.64097	-0.561409	0.0625424	0.0625424
ITGA5	COSV53220874	AUUCGCCUCUGGGAGGUUUAGGAAGCGGCUCCGGGUCGGUGGCCCCAGGACAGGGAAGAGCGGGCGCU	AUUCGCCUCUGGGAGGUUUAGGAAGCGGCUCCGGGUCGGUGGCCCCAGGACAGGGAAGAGCGGGCGCA	68	U	A	2.24537	1.85627	-0.389102	0.124154	0.124154
SKP2	COSV56951975	AGUGGGGAUGGAACGUUGCUAGGCUUAGCGGGUCUGGCUGCUGGGGGCCCGAGCAGCACGCUCGGAGCCGCCGCGCGCCAAAGCGGGAAUCUGGGAGGCGAGCAGCUCUGCAGUUAAUGCACGUAUUUUAAACUCCCGGGCCUGCGGACGCU	AGUGGGGAUGGAACGUUGCUAGGCUUAGCGGGUCUGGCUGCUGGGGGCCCGAGCAGCACGCUCGGAGCCGACGCGCGCCAAAGCGGGAAUCUGGGAGGCGAGCAGCUCUGCAGUUAAUGCACGUAUUUUAAACUCCCGGGCCUGCGGACGCU	71	C	A	4.58856	4.18798	-0.40058	0.12005	0.12005
SWAP70	COSV59665797	AGGUGACUGCGCGGCGGGCUGUGGCUGCGGAGGUUGAGGGGCGUCCGAGGCGCGGAGGGGCUGGCUGGGCAGGAGGGGUUGGCGGGGCAGCAGGGCCGCGGCC	AGGUGACUGCGCAGCGGGCUGUGGCUGCGGAGGUUGAGGGGCGUCCGAGGCGCGGAGGGGCUGGCUGGGCAGGAGGGGUUGGCGGGGCAGCAGGGCCGCGGCC	13	G	A	2.32342	2.64702	0.323598	0.378992	0.378992
PTGDR	COSV60093416	GUGGCGCAGCUUCUCCGCCCGAGCCGCGCGCGGAGCUGCCGGGGGCUCCUUAGCACCCGGGCGCCGGGGCCCUCGCCCUUCCGCAGCCUUCACUCCAGCCCUCUGCUCCCGCACGCC	GUGGCGCAGCUUCUCCGCCUGAGCCGCGCGCGGAGCUGCCGGGGGCUCCUUAGCACCCGGGCGCCGGGGCCCUCGCCCUUCCGCAGCCUUCACUCCAGCCCUCUGCUCCCGCACGCC	20	C	U	3.90744	3.39536	-0.512088	0.0801779	0.0801779
MT1F	COSV100537479	AUCAAAGCAGCGGCCGGCUGUUGGGGUCCACCACGCCUUCCACCUGCCCCACUGCUUCUUCGCUUCUCUCUUGGAAAGUCCAGUCUCUCCUCGGCUUGCA	AUCAAAGCAGCGGCCGGCUGUUGGGGUCCACCACGCCUUCCACCUGCCCCACUGCUUCUUCGCUUCUCUCUUGGAAAGUCCAGUCUGUCCUCGGCUUGCA	87	C	G	13.5	13.8745	0.374534	0.397205	0.397205
TRIM15	COSV100938927	CUCUCUCUUUCUCUCUCUCUGUCUCUUAGCCUUGCAGCCGUUUCCCUCUGCGAUUCAUGUAAGUGUGACUCGAUUUCAGGGAAAGGGAACUCGCGUGGGCUGAGGAGACCGGAGUGGACGGGCUGGGGAAGGCACCGUG	CUCUCUCUUUCUCUCUCUCUGUCUCUUAGCCUUGCAGCCGUUUCCCUCUGCGAUUCAUGUAAGUGUGACUCGAUUUCAAGGAAAGGGAACUCGCGUGGGCUGAGGAGACCGGAGUGGACGGGCUGGGGAAGGCACCGUG	79	G	A	11.8888	11.4001	-0.488733	0.0885291	0.0885291
COPS5	COSV51581703	AGGUGUCAUGGCUGCCCCAAGAGUCUAGGUAAGAGUUUGUUCCCGUGGUGCGGAGGGUCAAGGCCCACACCCGGAAACCUAGCGAGGUAAAGUUGCGUCUUGGUUGUAGAGACGACAACUUCUCCGCUUCCUCGGCG	AGGUGUCAUGGCUGCCCCAACAGUCUAGGUAAGAGUUUGUUCCCGUGGUGCGGAGGGUCAAGGCCCACACCCGGAAACCUAGCGAGGUAAAGUUGCGUCUUGGUUGUAGAGACGACAACUUCUCCGCUUCCUCGGCG	21	G	C	10.2162	10.3112	0.0949901	0.297249	0.297249
PAIP2	COSV54526987	GUUUGUUUGGACUGGAGAAGGGAGGCGGCGGGCGAAGCGCACGUCGAGCGGGGGAGCGGCGCUGCCUGUGGAGAUCCGCGGAGGCCGACAGGAUUCGUUGGCUGCCGUCCCCGCUGCUGUGCAUUGGGUUAAAAACGACAACCAACAUCAGCC	GUUUGUUUGGACUGGAGAAGGGAGGCGGCGGGCGAAGCGCACGUCGAGCAGGGGAGCGGCGCUGCCUGUGGAGAUCCGCGGAGGCCGACAGGAUUCGUUGGCUGCCGUCCCCGCUGCUGUGCAUUGGGUUAAAAACGACAACCAACAUCAGCC	50	G	A	4.79961	5.07009	0.27048	0.359999	0.359999
FGF5	COSV100428067	GCUCGGGUGGCCUCUCUCUUCCCCUCUCCCCUUCUCUUCCCCGAGGCUAUGUCCACCCGGUGCGGCGAGGCGGGCAGAGCCAGAGGCACGCAGCCGCACAGGGGCUACAGAGCCCAGAAUCAGCCCUACAAGAUGCACUUAGGACCCCCGCGGCUGGAAGA	GCUCGGGUGGCCUCUCUCUUCCCCUCUCCCCUUCUCUUCCCCGAGGCUAUGUCCACCCGGUGCGGCGAGGCGGGCAGAGCCAGAGGCACGCAGCCGCACAGGGGCUACAGAGCCCAGAAUCAGCCCUACAAGAUGCACUUAGGACCUCCGCGGCUGGAAGA	147	C	U	10.8611	11.1752	0.314107	0.375598	0.375598
SALL4	COSV99409388	AAUUACUGGGACAUGCGCGUUCCGGCCGAAGGGGGGUAAAUUUCCCAACUCCAGGAAUUUGUGGCGGAGAGGGCAAAUAACUGCGGCUCUCCCGGCGCCCCGAUGCUCGCACC	AAUUACUGGGACAUGCGCGUUCCGGCCGAAGGGGGGUAAAUUUCCCAACACCAGGAAUUUGUGGCGGAGAGGGCAAAUAACUGCGGCUCUCCCGGCGCCCCGAUGCUCGCACC	50	U	A	8.20237	8.34292	0.140541	0.313537	0.313537
CTSZ	COSV53882680	AAAGUGCGGGGUCGGCCGGGUGCUGGGCCGAGGCCGAGGCCGGGGCGGGAUCCAGAGCGGGAGCCGGCGCGGGAUCUGGGACUCGGAGCGGGAUCCGGAGCGGGACCCAGGAGCCGGCGCGGGGCC	AAAGUGCGGGGUCGGCCGGGUGCUGGGCCGGGGCCGAGGCCGGGGCGGGAUCCAGAGCGGGAGCCGGCGCGGGAUCUGGGACUCGGAGCGGGAUCCGGAGCGGGACCCAGGAGCCGGCGCGGGGCC	31	A	G	1.75814	1.2271	-0.531038	0.073402	0.073402
ERF	COSV105029504	GCUGGGCCGGAGCCGGAGCCCAAGCCAGAGCGGCGCGGCCUGGAAGAGGCCAGGGCCCGGGGGAGGCGGCGGCAGCGGCGGCGGCUGGGGCAGCCCGGGCAGCCCGAGCCCCGCAGCCUGGGCCUGUGCUCGGCGCC	GCUGGGCCGGAGCCGGAGCCCAAGCCAAAGCGGCGCGGCCUGGAAGAGGCCAGGGCCCGGGGGAGGCGGCGGCAGCGGCGGCGGCUGGGGCAGCCCGGGCAGCCCGAGCCCCGCAGCCUGGGCCUGUGCUCGGCGCC	28	G	A	5.12565	4.78286	-0.342791	0.140713	0.140713
RAB18	COSV105277023	ACUCUGCUGAAGGGCUGAGAGGCGCACCCGGGCGGCCAGCUGGGCUCGGAGCGGAACGGGGUCAGG	ACUCUGCUGAAGGGCUGAGAGGCGCACACGGGCGGCCAGCUGGGCUCGGAGCGGAACGGGGUCAGG	28	C	A	1.01217	0.690335	-0.321835	0.148206	0.148206
CD44	COSV53534989	CUCAUUGCCCAGCGGACCCCAGCCUCUGCCAGGUUCGGUCCGCCAUCCUCGUCCCGUCCUCCGCCGGCCCCUGCCCCGCGCCCAGGGAUCCUCCAGCUCCUUUCGCCCGCGCCCUCCGUUCGCUCCGGACACC	CUCAUUGCCCAGCGGACCCCAGCCUCUGCCAGGUUCGGUCCGCCAUCCUCGUCCCGUCCUCCGCCGGCCCCUGCCCCGCGCCCAGGGAUCCUCCAGCUCCUUUCGCCCGCGCCCUGCGUUCGCUCCGGACACC	116	C	G	3.50675	3.99697	0.490225	0.438573	0.438573
SOD2	COSV100496703	ACUCGUGGCUGUGGUGGCUUCGGCAGCGGCUUCAGCAGAUCGGCGGCAUCAGCGGUAGCACCAGCACUAGCAGC	ACUCGUGGCUGUGGUGGCUUCGGCAGCGGCUUCAGCAGAUCGGCGGCAUCAGCGGUAGCACCAGCACUAGCUGC	72	A	U	1.85308	1.44329	-0.409791	0.116756	0.116756
ZC3H10	COSV99230493	GUCGAAGCUAGAGGACCGGCAGGCGGCAGCAGCAACUACGGCGGCGGCGGCAGAACCCAGCAGUGAUGUGGAGGUGGAGACCCACAGGAGCCCCGGACUUCACCUGAGCUACCUCAGUGGUCACCAAGAGUGGCAAGAUAAAGAAAACCCUGAGUUGGGCGGGACCAGG	GUCGAAGCUAGAGGACCGGCAGGCGGCAGCAGCAACUACGGCGGCGGCGGCAGAACCCAGCAGUGAUGUGGAGGUGGAGACCCACAGGAGCCCCGGACUUCACCUGAGCUACCUCAGUGGUCACCAAAAGUGGCAAGAUAAAGAAAACCCUGAGUUGGGCGGGACCAGG	128	G	A	3.3262	2.41053	-0.91567	-0.0641299	0.0641299
INTS1	COSV67179389	GAGAUCGGUUUCCGAUUCCGGGGUGGCCGGGUGGCGGCGGCGGCGCUCCGGUCGCGAUGGGCCAGAGGUGACGCCGCAGCCGCCGGGAGCCGCGAGGGACGGGGCAGG	GAGAUCGGUUUCCGAUUCCGGGGUGGCCGGGUGGCGGCGGCAGCGCUCCGGUCGCGAUGGGCCAGAGGUGACGCCGCAGCCGCCGGGAGCCGCGAGGGACGGGGCAGG	42	G	A	2.52719	1.97158	-0.555602	0.0646188	0.0646188
ADAM28	COSV99739903	ACUGGAGAGGAGGCAGGGACAGACCCAGCAGCACCCACCUGAGCGAGAAGAGCAGACACCGUGCUCCUGGAAUCACCCAGC	ACUGGAGAGGAGGCAGGGACACACCCAGCAGCACCCACCUGAGCGAGAAGAGCAGACACCGUGCUCCUGGAAUCACCCAGC	22	G	C	1.98914	1.54561	-0.443532	0.104691	0.104691
HSPB7	COSV100317930	ACGCUCGCCCAGAGGCCUGCGCCCACACCCUCUCCUGUCCAGCCCUCGCCCGCCUGGGCAGGGCCCGGCGCCGUCCGUGG	AUGCUCGCCCAGAGGCCUGCGCCCACACCCUCUCCUGUCCAGCCCUCGCCCGCCUGGGCAGGGCCCGGCGCCGUCCGUGG	2	C	U	5.53154	5.35564	-0.175905	0.200386	0.200386
LXN	COSV99963092	AAACAGCAGCUUCCGGAGUCGGAAGGAGCUGAGGAAGAAGACUGACUGAAGGAGCUUGCGACUUUUCCGCCUCGGCAACCGGACCCAGCAGCAAGCAGGACGGGCGGCGCUCUGCUACUGGUCCCGUUAAGCCAGAGUAGCCCAAGCCCUGAAGUCACUGCUCAUCCGGA	AAACAGCAGCUUCCGGAGUCGGAAGGAGCUGAGGAAGAAGACUGACUGAAGGAGCUUGCGACUUUUCCGCCUCGGCAACCGGACCCAGCAGCAAGCAGGACGGGCGGCGCUCUGCUAUUGGUCCCGUUAAGCCAGAGUAGCCCAAGCCCUGAAGUCACUGCUCAUCCGGA	118	C	U	13.2458	12.7231	-0.522715	0.076378	0.076378
COPS3	COSV52005195	AGAGCGGCAGCCUUUUCCCGCGCGUGCUGCCUUCGCCGCUCGGGCCGCCCGGGGGAAAAC	AGAGCGGCAGCCUUUUCCCGCGCGUGCUGCCUUCGCCGCUCGGGCCGCCCGGGGGAAAAA	60	C	A	13.0984	11.9409	-1.15753	-0.150612	0.150612
XPO5	COSV99540240	GUGCGCAGCGCCGGCUUCUUCCCAGCGCGAGUUGCUGCUAACGCUCCUCCUCCAGCUUCCCACCCCCGCCGCCCGCCGCGGCCCGGUACCAACGGGUGGUCUCGCCGAGGGAGCUGUCGUGCCUCGUGGUCCCGGGACUGCAGUGGUGUGCGCUCUCGGCGCGUGGCGCUAGGC	GUGCGCAGCGCCCGCUUCUUCCCAGCGCGAGUUGCUGCUAACGCUCCUCCUCCAGCUUCCCACCCCCGCCGCCCGCCGCGGCCCGGUACCAACGGGUGGUCUCGCCGAGGGAGCUGUCGUGCCUCGUGGUCCCGGGACUGCAGUGGUGUGCGCUCUCGGCGCGUGGCGCUAGGC	13	G	C	2.77215	2.26364	-0.508506	0.0814589	0.0814589
SLC3A2	COSV100101278	AGAUGCAGUAGCCGAAACUGCGCGGAGGCACAGAGGCCGGGGAGAGCGUUCUGGGUCCGAGGGUCCAGGUAGGGGUUGAGCCACCAUCUGACCGCAAGCUGCGUCGUGUCGCCGGUUCUGCAGGCACC	AGAUGCAGUAGCCGAAACUGCGCGGAGGCACAGAGGCCGGGGAGAGCGUUCUGGGUCCGAGGGUCCAGGUAGGGGUUGAGCAACCAUCUGACCGCAAGCUGCGUCGUGUCGCCGGUUCUGCAGGCACC	82	C	A	4.00848	4.3897	0.381219	0.399596	0.399596
MPST	COSV50764811	GUGCCGGAGUCUCCUCCCUUUGGUCCGCUGCAGGUUGGUGGCGGGAGGAGGGGACAGCUGCGGGCGCGGGGAGGGGGCGCCGCGCCGCGGGGGCC	GUGCCGGAGUCUCCUCCCUUUGGUCCGCUGCAGGUUGGUGGCGGGAGGAGGGGACAGCUGCGGGCGCGGGGAGGGGGCGCCGCGCCGCGAGGGCC	90	G	A	4.28681	3.73804	-0.548773	0.0670608	0.0670608
YWHAQ	COSV53004260	AAAGCCAAAAGCAGAUCAAAGUGGUGGGACUCGCGUCGCGGCCGCGGAGACGUGAAGCUCUCGAGGCUCCUCCCGCUGCGGGUCGGCGCUCGCCCUCGCUCUCCUCGCCCUCCGCCCCGGCCCCGGCCCCGCGCCCGCC	AAAGCCAAAAGCAGAUCAAAGUGGUGGGACUCGCGUCGCGGCCGCGGAGACGUGAAGCUCUCGAGGCUCCUCCCGCUGCGGGUCGGCGGUCGCCCUCGCUCUCCUCGCCCUCCGCCCCGGCCCCGGCCCCGCGCCCGCC	89	C	G	5.68049	5.71066	0.0301696	0.274072	0.274072
SOD2	COSV100496731	ACUCGUGGCUGUGGUGGCUUCGGCAGCGGCUUCAGCAGAUCGGCGGCAUCAGCGGUAGCACCAGCACUAGCAGC	ACCCGUGGCUGUGGUGGCUUCGGCAGCGGCUUCAGCAGAUCGGCGGCAUCAGCGGUAGCACCAGCACUAGCAGC	3	U	C	1.85308	1.58769	-0.265387	0.16839	0.16839
EWSR1	COSV99328501	GCAGUGCGGCGCCUAGAGGGAAAGCGAGAGGGAGACGGACGUUGAGAGAACGAGGAGGAAGGAGAGAAA	GCAGUGCGGCGCCUAGACGGAAAGCGAGAGGGAGACGGACGUUGAGAGAACGAGGAGGAAGGAGAGAAA	18	G	C	0	0	0	0.263284	0.263284
IRF4	COSV101110917	AGUUUCACCGCUCGAUCUUGGGACCCACCGCUGCCCUCAGCUCCGAGUCCAGGGCGAGUGCAGAGCAGAGCGGGCGGAGGACCCCGGGCGCGGGCGCGGACGGCACGCGGGGC	AGUUUCACCGCUCGAUCUUGGGACCCACCGCUGCCCUCAGCUCCGAGUCCAGGGCGAGUGCAGAGUAGAGCGGGCGGAGGACCCCGGGCGCGGGCGCGGACGGCACGCGGGGC	66	C	U	2.26706	2.02317	-0.243884	0.176079	0.176079
LXN	COSV99962732	AAACAGCAGCUUCCGGAGUCGGAAGGAGCUGAGGAAGAAGACUGACUGAAGGAGCUUGCGACUUUUCCGCCUCGGCAACCGGACCCAGCAGCAAGCAGGACGGGCGGCGCUCUGCUACUGGUCCCGUUAAGCCAGAGUAGCCCAAGCCCUGAAGUCACUGCUCAUCCGGA	AAACAGCAGCUUCCGGAGUCGGACGGAGCUGAGGAAGAAGACUGACUGAAGGAGCUUGCGACUUUUCCGCCUCGGCAACCGGACCCAGCAGCAAGCAGGACGGGCGGCGCUCUGCUACUGGUCCCGUUAAGCCAGAGUAGCCCAAGCCCUGAAGUCACUGCUCAUCCGGA	24	A	C	13.2458	12.7145	-0.531316	0.0733028	0.0733028
MAT2A	COSV100120479	GUUCGCUCCGCGCCGCCCGCCUGCUACGAGUAGAACGCUGUCCGCAGCUUGCGCAUUUCGCAGCCGCUGCCGCCUCGCCGCUGCUCCUUCGUAAGGCCACUUCCGCACACCGACACCAAC	GUUCGCUCCGCGCCGCCCGCCUGCUACGAGUAGAACGCUGUCCGCAGCUUGCGCAUUUCGCAGCCGCUGCCGCCUCGCCGCUGCUCCUUUGUAAGGCCACUUCCGCACACCGACACCAAC	90	C	U	4.37296	4.17656	-0.1964	0.193058	0.193058
HOXD13	COSV66832563	GUUGGAGGGCAGGCGGGCCGGAGGCGGGAGGCUCACAGAGGGAGAGAGGGCUAGAGGAAGAGGGCGGGAGCGAGCGAACCAGAGAGAAAGGAGAGGAGGGAGGAGGCGCGCCGCGCCAUGGUGUCCUGCGCGGGGCCAGGGCCAGGGCCGGGGCCGGGCCAGGCCGGGCC	GUUGGAGGGCAGGCGGGCCGGAGGCGGGAGGCUCACAGAGGGAGAGAGGGCUAGAGGAAGAGGGCGGGAGCGAGCGAACCAGAGAGAAAGGAGAGGAGGGAGGAGGCGCGCCGCGACAUGGUGUCCUGCGCGGGGCCAGGGCCAGGGCCGGGGCCGGGCCAGGCCGGGCC	116	C	A	1.041	1.52689	0.485891	0.437023	0.437023
TFPI2	COSV55990031	AGAAAGCCGCGCACCUCCUCCCGCCAGGCGCUUUCUCGGACGCCUUGCCCAGCGGGCCGCCCGACCCCCUGCACC	AGAAAGCCGCACACCUCCUCCCGCCAGGCGCUUUCUCGGACGCCUUGCCCAGCGGGCCGCCCGACCCCCUGCACC	11	G	A	5.00393	5.3314	0.327464	0.380375	0.380375
RCHY1	COSV100185674	AUAUUGUCGCUAGUGGCCGCUGGGGCUGGGAGGGGUGUGCUAGAGAGGCGCAGCUUCUCUGGGCGUGGUUUUUAUCCUGGGGGAAGGAUCGGUGGAAUGUGAGGGGAGGUGGAGGAG	AUAUUGUCGCUAGUGGCCGCUGGGGCUGGGAGGGGUGUGCUAGAGAGGCGCAGCUUCUCUUGGCGUGGUUUUUAUCCUGGGGGAAGGAUCGGUGGAAUGUGAGGGGAGGUGGAGGAG	61	G	U	4.91211	4.28318	-0.628936	0.038397	0.038397
HSPB7	COSV58894188	ACGCUCGCCCAGAGGCCUGCGCCCACACCCUCUCCUGUCCAGCCCUCGCCCGCCUGGGCAGGGCCCGGCGCCGUCCGUGG	ACGCUCGCCCAGAGGCCUGCACCCACACCCUCUCCUGUCCAGCCCUCGCCCGCCUGGGCAGGGCCCGGCGCCGUCCGUGG	21	G	A	5.53154	5.31319	-0.218354	0.185208	0.185208
HSPB7	COSV58892004	ACGCUCGCCCAGAGGCCUGCGCCCACACCCUCUCCUGUCCAGCCCUCGCCCGCCUGGGCAGGGCCCGGCGCCGUCCGUGG	ACGCUCGCCCAGAGGCCUGAGCCCACACCCUCUCCUGUCCAGCCCUCGCCCGCCUGGGCAGGGCCCGGCGCCGUCCGUGG	20	C	A	5.53154	5.99912	0.467576	0.430474	0.430474
YWHAQ	COSV53004292	AAAGCCAAAAGCAGAUCAAAGUGGUGGGACUCGCGUCGCGGCCGCGGAGACGUGAAGCUCUCGAGGCUCCUCCCGCUGCGGGUCGGCGCUCGCCCUCGCUCUCCUCGCCCUCCGCCCCGGCCCCGGCCCCGCGCCCGCC	AAAGCCAAAAGAAGAUCAAAGUGGUGGGACUCGCGUCGCGGCCGCGGAGACGUGAAGCUCUCGAGGCUCCUCCCGCUGCGGGUCGGCGCUCGCCCUCGCUCUCCUCGCCCUCCGCCCCGGCCCCGGCCCCGCGCCCGCC	12	C	A	5.68049	5.89232	0.211833	0.339028	0.339028
ZC3H10	COSV99230485	GUCGAAGCUAGAGGACCGGCAGGCGGCAGCAGCAACUACGGCGGCGGCGGCAGAACCCAGCAGUGAUGUGGAGGUGGAGACCCACAGGAGCCCCGGACUUCACCUGAGCUACCUCAGUGGUCACCAAGAGUGGCAAGAUAAAGAAAACCCUGAGUUGGGCGGGACCAGG	GUCGAAGCUAGAGGACCGGCAGGCGGCAGCAGCAACUACGGCGGCGGCGGCAGAACCCAGCAGUGAUGUGGAGGUGGAGACCCACAGGAGCCCCGGACUUCACCUGAGCUACCUCAGUGGUCACCAAGAGUGGCAAGAUAAAGAAAACCCUGAGUUGGGCUGGACCAGG	161	G	U	3.3262	2.72433	-0.60187	0.0480748	0.0480748
SRSF2	COSV104631655	AGUUGUUACUCAGGUGCGCUAGCCUGCGGAGCCCGUCCGUGCUGUUCUGCGGCAAGGCCUUUCCCAGUGUCCCCACGCGGAAGGCAACUGCCUGAGAGGCGCGGCGUCGCACCGCCCAGAGCUGAGGAAGCCGGCGCCAGUUCGCGGGGCUCCGGGCCGCCACUCAGAGCU	AGUUGUUACUCAGGUGCGCUAGCCUGCGGAGCCCGUCCAUGCUGUUCUGCGGCAAGGCCUUUCCCAGUGUCCCCACGCGGAAGGCAACUGCCUGAGAGGCGCGGCGUCGCACCGCCCAGAGCUGAGGAAGCCGGCGCCAGUUCGCGGGGCUCCGGGCCGCCACUCAGAGCU	39	G	A	11.6403	11.2183	-0.421996	0.112392	0.112392
FGF5	COSV100427909	GCUCGGGUGGCCUCUCUCUUCCCCUCUCCCCUUCUCUUCCCCGAGGCUAUGUCCACCCGGUGCGGCGAGGCGGGCAGAGCCAGAGGCACGCAGCCGCACAGGGGCUACAGAGCCCAGAAUCAGCCCUACAAGAUGCACUUAGGACCCCCGCGGCUGGAAGA	GCUCGGGUGGCCUCUCUCUUCCCCUCUCCCCUUCUCUUCCCCGAGGCUAUGUCCACCCGGUGCGGCGAGGCGGGCAGAGCCAGAGGCACGCAGCCGCACAGGGGCUACAGAGCCCAGAAUCAGCCCUACAAGAUGCACUUAGGACCCCCGCGGUUGGAAGA	154	C	U	10.8611	10.1775	-0.683596	0.0188525	0.0188525
PRKAR1A	COSV100675113	GGAGCUGUCGCCUAGCCGCUAUCGCAGAGUGGAGCGGGGCUGGGAGCAAAGCGCUGAGGGAGCUCGGUACGCCGCCGCCUCGCACCCGCAGCCUCGCGCCCGCCGCCGCCCGUCCCCAGAGAACC	GGAGCUGUCGCCUAGCCGCUAUCGCAGAGUGGAGCGGGGCUGGGAGCAAAGCGCUGAGGGAGCUCGGUACGCCGCCGCCUCGCACCCGCAGCCUCGCGCCCGCCGCCGCCCGUCCCCAGAGAGCC	123	A	G	1.41339	1.19139	-0.221996	0.183905	0.183905
SLC3A2	COSV58603208	AGAUGCAGUAGCCGAAACUGCGCGGAGGCACAGAGGCCGGGGAGAGCGUUCUGGGUCCGAGGGUCCAGGUAGGGGUUGAGCCACCAUCUGACCGCAAGCUGCGUCGUGUCGCCGGUUCUGCAGGCACC	AGAUGCAGUAGCCGAAACUGCGCGGAGGCACAGAGGCCGGGGAGAGCGUUCUGGGUCCGAGGGUCCAGGUAGGGGUUGAGCCACCAUCUGACCACAAGCUGCGUCGUGUCGCCGGUUCUGCAGGCACC	94	G	A	4.00848	4.38819	0.379714	0.399057	0.399057
DAXX	COSV105061652	GUAGUGGGGCCUGCGGUGGGAGUGGGAAGGAAGGCGGAGGGAACCAUGCGAGGUUCUGAGAAUUGCGGCGAGGGUCGCCUCGAGAGACGGUUUCUGAGCAGGAAUUCUGAAAUCCCCACCACUUCCUCCCUCCGGGGGAUUUGAUCCCCU	GUAGUGGGGCCUGCGGUGGGAGUGGGAAGGAAGGCGGAGGGAACCAUGCGAGGUUCUGAGAAUUGCGGCGAGAGUCGCCUCGAGAGACGGUUUCUGAGCAGGAAUUCUGAAAUCCCCACCACUUCCUCCCUCCGGGGGAUUUGAUCCCCU	73	G	A	11.2095	10.5206	-0.68888	0.016963	0.016963
DOK2	COSV99374653	AGAGAAGGGAAACACACGGCUAAGAAGAGAGAGGCAAGGGCAGGAGUGAAGGAGAGAGCUGAAGCCUGGGGCUCCGAGAUGGUCAGAGG	AGAGAAGGGAAACACACGGCUAAGAAGAGAGAGGCAAGGGCAGGAGUUAAGGAGAGAGCUGAAGCCUGGGGCUCCGAGAUGGUCAGAGG	48	G	U	1.38794	1.00042	-0.38752	0.124719	0.124719
INTS1	COSV67178721	GAGAUCGGUUUCCGAUUCCGGGGUGGCCGGGUGGCGGCGGCGGCGCUCCGGUCGCGAUGGGCCAGAGGUGACGCCGCAGCCGCCGGGAGCCGCGAGGGACGGGGCAGG	GAGAUCGGUUUCCGAUUCCGGGGUGGCCGGGUGGCGGCGGCGGCUCUCCGGUCGCGAUGGGCCAGAGGUGACGCCGCAGCCGCCGGGAGCCGCGAGGGACGGGGCAGG	45	G	U	2.52719	1.86967	-0.657518	0.0281771	0.0281771
COPS5	COSV51590005	AGGUGUCAUGGCUGCCCCAAGAGUCUAGGUAAGAGUUUGUUCCCGUGGUGCGGAGGGUCAAGGCCCACACCCGGAAACCUAGCGAGGUAAAGUUGCGUCUUGGUUGUAGAGACGACAACUUCUCCGCUUCCUCGGCG	AGGUGUCAUGGCUGCCCCAAGAGUCUAGGUAAGAGUUUGUUCCCGUGGUGCGGAGGGUCAAGGCCCACACCCGGAAACCUAGCGAGGUAAAGUUGCGUCUUGGUUGUAGAGACGACAACUUCUCUGCUUCCUCGGCG	125	C	U	10.2162	9.94338	-0.27287	0.165715	0.165715
MACROD1	COSV55365915	GAGCAGGUCGCCGCUGGCUGGCAGUCGCCACCCGGUCCCAGAGUAAAUAAGGGAGAGACACUCCCGAGCGCCGUAAAUAGAGUCCAAGUGGGCGGAGAGCCGUCCCGCGCCGCCCGCUC	GAGCAGGUCGCGGCUGGCUGGCAGUCGCCACCCGGUCCCAGAGUAAAUAAGGGAGAGACACUCCCGAGCGCCGUAAAUAGAGUCCAAGUGGGCGGAGAGCCGUCCCGCGCCGCCCGCUC	12	C	G	5.95573	5.96704	0.0113107	0.267328	0.267328
TFAP2A	COSV60236159	GGCAGCCAGCACUUUGCGCUCACCCAGAGAGUAGCUCCACUUGGGUGCGAGACCGAGAGGGGCAUAUCCGUUCACGCCGAUCC	GGCAGCCAGCACUUUGCGCUCACCCAGAGAGUAGCUCCACUUGGGUGCGAGACCGAGAGGGACAUAUCCGUUCACGCCGAUCC	62	G	A	6.22908	5.87191	-0.357177	0.135569	0.135569
ERF	COSV55895371	GAGAGGCUCUGAGAGGCGAGGCCGGGUGAGGCGGCGAGGGCGGCCCGACGGGCGCGGGACGGGACGGGGCAGCGAGGGCGCCGGGAGCCGCGGCCCGGAAUCGGGGCGCUUCGCCCCGGGCCCCCCAGC	GAGAGGCUCUGAGAGGCGAGGCCGGGUGAGGCGGCGAAGGCGGCCCGACGGGCGCGGGACGGGACGGGGCAGCGAGGGCGCCGGGAGCCGCGGCCCGGAAUCGGGGCGCUUCGCCCCGGGCCCCCCAGC	38	G	A	1.30212	0.935434	-0.366689	0.132168	0.132168
ERF	COSV55897412	GAGAGGCUCUGAGAGGCGAGGCCGGGUGAGGCGGCGAGGGCGGCCCGACGGGCGCGGGACGGGACGGGGCAGCGAGGGCGCCGGGAGCCGCGGCCCGGAAUCGGGGCGCUUCGCCCCGGGCCCCCCAGC	GAGAGGCUCUGAGAGGCGAGGCCGGGUGAGGCGGCGAGGGCGGCCCGACGGGCGCGGGACGGGACGGGGCAGCGAGGGCGCCGGGAGCCGCGGCCCGGAAUCGGGGCGCUUUGCCCCGGGCCCCCCAGC	112	C	U	1.30212	1.04481	-0.257316	0.171276	0.171276
ALOX15B	COSV101205585	AGUGGCAAUAACCAGGGGCAAUAACCAGGCGUGUCCCAGGGGGGAGCCCCGCUCUGCAGCCCUGUGCGCCGUAGAGAGCUGGACUUAGGCUGGCAGC	AGUGGCAAUAACCAGGGGCAAUAACCAGGCGUGUCCCAGGGGGGAGCCCCACUCUGCAGCCCUGUGCGCCGUAGAGAGCUGGACUUAGGCUGGCAGC	51	G	A	9.27485	9.41856	0.143717	0.314673	0.314673
FBLN1	COSV53053817	GUUGGCUGCCGAGGCUCGGCCGGAGCGUGGAGCCCGCGCCGCUGCCCCAGGACCGCGCCCGCGCCUUUGUCCGCCGCCGCCCACCGCCCGUCGCCCGCCGCCC	GUUGGCUGCCGAGUCUCGGCCGGAGCGUGGAGCCCGCGCCGCUGCCCCAGGACCGCGCCCGCGCCUUUGUCCGCCGCCGCCCACCGCCCGUCGCCCGCCGCCC	14	G	U	2.62301	2.18586	-0.437147	0.106975	0.106975
DOK2	COSV99374939	AGAGAAGGGAAACACACGGCUAAGAAGAGAGAGGCAAGGGCAGGAGUGAAGGAGAGAGCUGAAGCCUGGGGCUCCGAGAUGGUCAGAGG	AGAGAAGGGAAACACAUGGCUAAGAAGAGAGAGGCAAGGGCAGGAGUGAAGGAGAGAGCUGAAGCCUGGGGCUCCGAGAUGGUCAGAGG	17	C	U	1.38794	1.5144	0.126463	0.308503	0.308503
ACTN4	COSV53145903	GAAGCAGCUGAAGCGGCGGUAGCGGCGGCGGCUCGGGCAGAGGGGCGGGAGCUGAGGCGGGAGCGGACAGGCUGGUGGGCGAGCGAGAGGCGGCGGA	GAAGCAGGUGAAGCGGCGGUAGCGGCGGCGGCUCGGGCAGAGGGGCGGGAGCUGAGGCGGGAGCGGACAGGCUGGUGGGCGAGCGAGAGGCGGCGGA	8	C	G	0.635015	0.311807	-0.323208	0.147716	0.147716
CADM3	COSV100930347	GGCUCCCUCCCGGUCCCCACCUCGGCCCCGGGCUCCGAAGCGGCUCGGGGGCGCCCUUUCGGUCAACAUCGUAGUCCACCCCCUCCCCAUCCCCAGCCCCCGGGGAUUCAGGCUCGCCAGCGCCCAGCCAGGGAGCCGGCCGGGAAGCGCG	GGCUCCCUCCCGGUCCCCACCUCGGCCCCGGGCUACGAAGCGGCUCGGGGGCGCCCUUUCGGUCAACAUCGUAGUCCACCCCCUCCCCAUCCCCAGCCCCCGGGGAUUCAGGCUCGCCAGCGCCCAGCCAGGGAGCCGGCCGGGAAGCGCG	35	C	A	6.78374	6.8156	0.0318594	0.274676	0.274676
NOTCH3	COSV54628159	CUUCGGCGAAGUUGGCGGCGCGGAGGCUGGCCCGGGACGCGCCCGGAGCCCAGGGAAGGAGGGAGGAGGGGAGGGUCGCGGCCGGCCGCC	CUUCGGCGAAGUUGGCGGCGCGGAGGCUGGCCCGGGACGCGCCCGGAGCCCAGGGAACGAGGGAGGAGGGGAGGGUCGCGGCCGGCCGCC	58	G	C	1.55611	1.53432	-0.0217897	0.255493	0.255493
TNFSF12	COSV105124926	CUCUCCCCGGCCCGAUCCGCCCGCCGGCUCCCCCUCCCCCGAUCCCUCGGGUCCCGGGAUGGGGGGGCGGUGAGGCAGGCACAGCCCCCCGCCCCC	CUCUCCCCGGCCCGAUCCGCCCGCCGGCUCCCCCUCCCCCGAUCCCUCGGGUCCCGGGAUGGGGGGGCGGUGAGGCAGGCACAGCCCCCCGCCCUC	95	C	U	0.428719	0.44248	0.0137602	0.268204	0.268204
YWHAQ	COSV53003346	AAAGCCAAAAGCAGAUCAAAGUGGUGGGACUCGCGUCGCGGCCGCGGAGACGUGAAGCUCUCGAGGCUCCUCCCGCUGCGGGUCGGCGCUCGCCCUCGCUCUCCUCGCCCUCCGCCCCGGCCCCGGCCCCGCGCCCGCC	AAAGCCAAAAGCAGAUCAAAGUGGUGGGACUCGCGUCGCGGCCGCGGAGACGUGAAGCUCUCGAGGCUCCUCCCGCUGCGGGUCGGCGCUCGCCCUCGCUCUCCUCGUCCUCCGCCCCGGCCCCGGCCCCGCGCCCGCC	108	C	U	5.68049	5.59495	-0.0855415	0.232697	0.232697
LXN	COSV105080039	AAACAGCAGCUUCCGGAGUCGGAAGGAGCUGAGGAAGAAGACUGACUGAAGGAGCUUGCGACUUUUCCGCCUCGGCAACCGGACCCAGCAGCAAGCAGGACGGGCGGCGCUCUGCUACUGGUCCCGUUAAGCCAGAGUAGCCCAAGCCCUGAAGUCACUGCUCAUCCGGA	AAACAGCAGCUUCCGGAGUCGGAAGAAGCUGAGGAAGAAGACUGACUGAAGGAGCUUGCGACUUUUCCGCCUCGGCAACCGGACCCAGCAGCAAGCAGGACGGGCGGCGCUCUGCUACUGGUCCCGUUAAGCCAGAGUAGCCCAAGCCCUGAAGUCACUGCUCAUCCGGA	26	G	A	13.2458	12.918	-0.327808	0.146071	0.146071
MT1F	COSV100537444	AUCAAAGCAGCGGCCGGCUGUUGGGGUCCACCACGCCUUCCACCUGCCCCACUGCUUCUUCGCUUCUCUCUUGGAAAGUCCAGUCUCUCCUCGGCUUGCA	AUCAAAGCAGCGACCGGCUGUUGGGGUCCACCACGCCUUCCACCUGCCCCACUGCUUCUUCGCUUCUCUCUUGGAAAGUCCAGUCUCUCCUCGGCUUGCA	13	G	A	13.5	13.2698	-0.230159	0.180987	0.180987
EMSY	COSV58265388	GUUACCUGUCGCCAUCUUGCCCCUUCAGAGGCACCGCAAACAAACCCAAUUCCUGGUGUCCCCUAGUCUUGGCGGAGGAGCCUUUUAGAUGAGCCCCGAAAGGCCGGGCAGGGAGGACAAGCUCUUUGGGGCUACCAAACAGAAGCAGCA	GUUACCUGUCGCCAUCUUGCCCCUUCAGAGGCACCGCAAACAAACCCAAUUCCUGGUGUCCCCUAGUCUUGGCGGAGGAGCCUUUUAGAUGAGCCCCGAAAGGCCGAGCAGGGAGGACAAGCUCUUUGGGGCUACCAAACAGAAGCAGCA	107	G	A	8.59534	8.22457	-0.370772	0.130708	0.130708
RAB18	COSV100803881	ACUCUGCUGAAGGGCUGAGAGGCGCACCCGGGCGGCCAGCUGGGCUCGGAGCGGAACGGGGUCAGG	ACUCUGCUGAAGGGCUGAGAGGCGCACCCGGGCGGCCAGCUGGGCUCGGAGCGAAACGGGGUCAGG	54	G	A	1.01217	0.748263	-0.263907	0.16892	0.16892
SLC3A2	COSV58603873	AGAUGCAGUAGCCGAAACUGCGCGGAGGCACAGAGGCCGGGGAGAGCGUUCUGGGUCCGAGGGUCCAGGUAGGGGUUGAGCCACCAUCUGACCGCAAGCUGCGUCGUGUCGCCGGUUCUGCAGGCACC	AGAUGCAGUAGCCGAAACUGCGCGGAGGCACAGAGGCCGGGGAGAGCGUUCUGGGUCCGAGGGUCCAGGUAGGGGUUGAGCCACCAUCUGACCGGAAGCUGCGUCGUGUCGCCGGUUCUGCAGGCACC	95	C	G	4.00848	3.67831	-0.330166	0.145227	0.145227
EZH1	COSV101331350	AGCAGCGGGACCCGCGGCUCGGGAUGGAGGCUGGACACCUGUUCUGCUGUUGUGUCCUGCCAUUCUCCUGAAGAACAGAGGCACACUGUAAAACCCAACACUUCCCCUUGCAUUCUAUAAGAUUACAGCAAG	AGCAGCGGGACCCGCGGCUCCGGAUGGAGGCUGGACACCUGUUCUGCUGUUGUGUCCUGCCAUUCUCCUGAAGAACAGAGGCACACUGUAAAACCCAACACUUCCCCUUGCAUUCUAUAAGAUUACAGCAAG	21	G	C	4.32634	4.34943	0.0230932	0.271541	0.271541
ADAM28	COSV99739861	ACUGGAGAGGAGGCAGGGACAGACCCAGCAGCACCCACCUGAGCGAGAAGAGCAGACACCGUGCUCCUGGAAUCACCCAGC	ACUGGAGAGGAGGCAGGGACAGACCCAGCAGCACACACCUGAGCGAGAAGAGCAGACACCGUGCUCCUGGAAUCACCCAGC	35	C	A	1.98914	1.67627	-0.312872	0.151411	0.151411
PINX1	COSV59108934	GUCCGCUGCAGUCCGCCGGCGAGGGAGUUACGCACGUCCUGAUUCUCCUGGAGUCUCCAGCCCGCCCAGUGGCCGCAGUCACCCAGGUCCAGAGGCGGCGGUAUCACAGGCUCUCCGAC	GUCCGCUGCAGUCCGCCCGCGAGGGAGUUACGCACGUCCUGAUUCUCCUGGAGUCUCCAGCCCGCCCAGUGGCCGCAGUCACCCAGGUCCAGAGGCGGCGGUAUCACAGGCUCUCCGAC	18	G	C	3.00059	2.54097	-0.459618	0.0989395	0.0989395
CTSZ	COSV105091029	AAAGUGCGGGGUCGGCCGGGUGCUGGGCCGAGGCCGAGGCCGGGGCGGGAUCCAGAGCGGGAGCCGGCGCGGGAUCUGGGACUCGGAGCGGGAUCCGGAGCGGGACCCAGGAGCCGGCGCGGGGCC	AAAGUGCGGGGUCGGCCGGGUGCUGGGCCGAGGCCGAGGCCGGGGCGGGAUUCAGAGCGGGAGCCGGCGCGGGAUCUGGGACUCGGAGCGGGAUCCGGAGCGGGACCCAGGAGCCGGCGCGGGGCC	52	C	U	1.75814	1.45474	-0.303403	0.154797	0.154797
YWHAQ	COSV53004275	AAAGCCAAAAGCAGAUCAAAGUGGUGGGACUCGCGUCGCGGCCGCGGAGACGUGAAGCUCUCGAGGCUCCUCCCGCUGCGGGUCGGCGCUCGCCCUCGCUCUCCUCGCCCUCCGCCCCGGCCCCGGCCCCGCGCCCGCC	AAAGCCAAAAGCAGAUCAAAGUGGUGGGACUCGCGUCGCGGCCGCGGAGACGUGAAGCUCUCGAGGCUCCUCCCGCUGCGGGUCGGCGCUCGCCCUCGCUCUCCUAGCCCUCCGCCCCGGCCCCGGCCCCGCGCCCGCC	106	C	A	5.68049	5.09618	-0.584313	0.0543526	0.0543526
SALL4	COSV99409730	AAUUACUGGGACAUGCGCGUUCCGGCCGAAGGGGGGUAAAUUUCCCAACUCCAGGAAUUUGUGGCGGAGAGGGCAAAUAACUGCGGCUCUCCCGGCGCCCCGAUGCUCGCACC	AAUUACUGGGACAUGCGCGUUCCGGCCUAAGGGGGGUAAAUUUCCCAACUCCAGGAAUUUGUGGCGGAGAGGGCAAAUAACUGCGGCUCUCCCGGCGCCCCGAUGCUCGCACC	28	G	U	8.20237	7.70271	-0.499669	0.0846187	0.0846187
RHOA	COSV104376792	GCUCUCUCGCGCUACCCUCCCGCCGCCCGCGGUCCUCCGUCGGUUCUCUCGUUAGUCCACGGUCUGGUCUUCAGCUACCCGCCUUCGUCUCCGAGUUUGCGACUCGCGGACCGGCGUCCCCGGCGCGAAGAGGCUGGACUCGGAUUCGUUGCCUGAGCA	GCUCUCUCGCGCUACCCUCCCGCCGCCCGCGGUCCUCCGUCGGUUCUCUCGUUAGUCCACGGUCUGGUCUUCAGCUACCCGCCUUCGUCUCCGAGUUUGCGACUCGCGGACCGGUGUCCCCGGCGCGAAGAGGCUGGACUCGGAUUCGUUGCCUGAGCA	115	C	U	7.33475	6.52637	-0.80838	-0.0257663	0.0257663
TFPI2	COSV55990858	AGAAAGCCGCGCACCUCCUCCCGCCAGGCGCUUUCUCGGACGCCUUGCCCAGCGGGCCGCCCGACCCCCUGCACC	AGAAAGCCGCGCACCUCCUCCCGCCAGGCGCUUUCUCGGACGCCUUGCCCAGCGGGCAGCCCGACCCCCUGCACC	58	C	A	5.00393	4.76018	-0.243756	0.176125	0.176125
HOXD13	COSV66832616	GUUGGAGGGCAGGCGGGCCGGAGGCGGGAGGCUCACAGAGGGAGAGAGGGCUAGAGGAAGAGGGCGGGAGCGAGCGAACCAGAGAGAAAGGAGAGGAGGGAGGAGGCGCGCCGCGCCAUGGUGUCCUGCGCGGGGCCAGGGCCAGGGCCGGGGCCGGGCCAGGCCGGGCC	GUUGGAGGGCAGGCGGGCCGGAGGCGGGAGGCUCACAGAGGGAGAGAGGGCUAGAGGAAGAGGGCGGGAGCGAGCGAACCAGAGAGAAAGGAGAGGAUGGAGGAGGCGCGCCGCGCCAUGGUGUCCUGCGCGGGGCCAGGGCCAGGGCCGGGGCCGGGCCAGGCCGGGCC	98	G	U	1.041	0	-1.041	-0.108944	0.108944
ERF	COSV99724893	GAGAGGCUCUGAGAGGCGAGGCCGGGUGAGGCGGCGAGGGCGGCCCGACGGGCGCGGGACGGGACGGGGCAGCGAGGGCGCCGGGAGCCGCGGCCCGGAAUCGGGGCGCUUCGCCCCGGGCCCCCCAGC	GAGAGGCUCUGAGAGGCGAGGCCGGGUGAGGCGGCGAGGGCGGCCCGACGGGCGCGGGACGGGACGGGGCAGCGAGGGCGCCGGGAGCCGCGGCCCGGAAUUGGGGCGCUUCGCCCCGGGCCCCCCAGC	102	C	U	1.30212	0.94395	-0.358173	0.135213	0.135213
ADAM28	COSV99739521	ACUGGAGAGGAGGCAGGGACAGACCCAGCAGCACCCACCUGAGCGAGAAGAGCAGACACCGUGCUCCUGGAAUCACCCAGC	ACUGGAUAGGAGGCAGGGACAGACCCAGCAGCACCCACCUGAGCGAGAAGAGCAGACACCGUGCUCCUGGAAUCACCCAGC	7	G	U	1.98914	1.86533	-0.123814	0.219012	0.219012
CDC73	COSV100813883	GCUACUGCCCCUGCUGCUGUCGUAGGCGAGGACGGCUGUUAGUGCUGCUGCUGUUGGUUCGUCGCGGCGGCGAAGGAGGAGGAGGAAGAGGGCGAGGCGACAAGAGAAGAAGGAGGCAGGCGCGGCGGCAGCGGCGGCGCCCCGAGCCGGCGGAGGCGAGGGGGGGGAAG	GCUACUGCCCCUGCUGCUGUCGUAGGCGAGGACGGCUGUUAGUGCUGCUGCUGUUGGUUCGUCGCGGCGGCGAAGGAGGAGGAGGAAGAGGGCGAGGCGACAAGAGAAGAAUGAGGCAGGCGCGGCGGCAGCGGCGGCGCCCCGAGCCGGCGGAGGCGAGGGGGGGGAAG	112	G	U	3.19003	2.75029	-0.439739	0.106048	0.106048
ALOX15B	COSV101205553	AGUGGCAAUAACCAGGGGCAAUAACCAGGCGUGUCCCAGGGGGGAGCCCCGCUCUGCAGCCCUGUGCGCCGUAGAGAGCUGGACUUAGGCUGGCAGC	AGUGGCAAUAACCAGGGGCAAUAACCAGGUGUGUCCCAGGGGGGAGCCCCGCUCUGCAGCCCUGUGCGCCGUAGAGAGCUGGACUUAGGCUGGCAGC	30	C	U	9.27485	9.24253	-0.0323154	0.251729	0.251729
ADAM28	COSV56099136	ACUGGAGAGGAGGCAGGGACAGACCCAGCAGCACCCACCUGAGCGAGAAGAGCAGACACCGUGCUCCUGGAAUCACCCAGC	ACUGGAGAGGAGGCAGGGACAGACCCAGCAGCACCCACCUAAGCGAGAAGAGCAGACACCGUGCUCCUGGAAUCACCCAGC	41	G	A	1.98914	2.25572	0.266579	0.358604	0.358604
RCHY1	COSV100185658	AUAUUGUCGCUAGUGGCCGCUGGGGCUGGGAGGGGUGUGCUAGAGAGGCGCAGCUUCUCUGGGCGUGGUUUUUAUCCUGGGGGAAGGAUCGGUGGAAUGUGAGGGGAGGUGGAGGAG	AUAUUGUCGCUAGUGGCCGCUGGGGCUGGGAGGGGUGUGCUAGAGAGGCGCAGCUUCUCUGGGCGUGGUUUUUAUCCUGGGGGAAGGAUCGGUGGAAUGUGAGGGGAGGUGGAGGAU	117	G	U	4.91211	5.0953	0.183187	0.328786	0.328786
VPS53	COSV99346809	GACAGAGCGGCUGACGGAGCCGGGCUCACCAGGUCGCUGCCGCGAGGGAGUUGCUGUGCUGGGGCCUGGGUGGCGGCUGGAGGCCUGAGUUGGGCUCGCGGCGGGGGUCGGCAGGGGGCCGGGUGGCGGA	GACAGAGCGGCUGACGGAGCCGGGCUCACCAGGUCGCUGCCGCGAGGGAGUUGCUGUGCUGGGGCCUGGGUGGCGGCUGGAGGCCUGAGUUGGGCUCGCGGCGGGAGUCGGCAGGGGGCCGGGUGGCGGA	106	G	A	8.73825	9.02901	0.290761	0.367251	0.367251
CSF1	COSV60034224	GAGGCUCGGCCCGGGGAAAGUGAAAGUUUGCCUGGGUCCUCUCGGCGCCAGAGCCGCUCUCCGCAUCCCAGGACAGCGGUGCGGCCCUCGGCCGGGGCGCCCACUCCGCAGCAGCCAGCGAGCGAGCGAGCGAGCGAGGGCGGCCGACGCGCCCGGCCGGGACCCAGCUGCCCGU	GAGGCUCGGCCCGGGGAAAGUGAAAGUUUGCCUGGGUCCUCUCGGCGCCAGAGCCGCUCUCCGCAUCCCAGGACAGCGGUGCGGCCCUUGGCCGGGGCGCCCACUCCGCAGCAGCCAGCGAGCGAGCGAGCGAGCGAGGGCGGCCGACGCGCCCGGCCGGGACCCAGCUGCCCGU	89	C	U	8.38851	7.90155	-0.486956	0.0891643	0.0891643
WIF1	COSV54130904	AAACGGGAACAGCCCUGGCUGAGGGAGCUGCAGCGCAGCAGAGUAUCUGACGGCGCCAGGUUGCGUAGGUGCGGCACGAGGAGUUUUCCCGGCAGCGAGGAGGUCCUGAGCAGC	AAACGGGAACAGCCCUGGCUGAGGGAGCUGCAGCGCAGCAGAGUAUCUGACGGCGCCAGGUUGCGUAGGUGCGGCACGAGGAGUUUUCCCGGCAGCAAGGAGGUCCUGAGCAGC	97	G	A	8.88897	8.79491	-0.0940596	0.229651	0.229651
CREB1	COSV100783605	AGUCGGCGGCGGCUGCUGCUGCCUGUGGCCCGGGCGGCUGGGAGAAGCGGAGUGUUGGUGAGUGACGCGGCGGAGGUGUAGUUUGACGCGGUGUGUUACGUGGGGGAGAGAAUAAAACUCCAGCGAGAUCCGGGCCGUGAACGAAAGCAGUGACGGAGGAGCUUGUACCACCGGUAACUAA	AGUCGGCGGCGGCUGCUGCUGCCUGUGGCCCGGGCGGCUGGGAGAAGCGGAGUGUUGGUGAGUGACGCGGCGGAGGUGUAGUUUGACGCGGUGUGUUACGUGGGGGAGAGAAUAAAACUCCAGCGAGAUCCGGGCCGUGAACGAAAGCAGUGACGGAGGAGCUUGUACCACCGGUGACUAA	176	A	G	5.14489	4.57647	-0.568423	0.0600343	0.0600343
DOK2	COSV99375010	AGAGAAGGGAAACACACGGCUAAGAAGAGAGAGGCAAGGGCAGGAGUGAAGGAGAGAGCUGAAGCCUGGGGCUCCGAGAUGGUCAGAGG	AGAGAAGGGAAACACACGGCUAAGAAGAGAGAGGCAAGGGCAGGAGUGAAUGAGAGAGCUGAAGCCUGGGGCUCCGAGAUGGUCAGAGG	51	G	U	1.38794	1.5174	0.129454	0.309573	0.309573
RASSF1	COSV51700519	AGCCGAGCCUGCGGAAGGCGGCGGCGGCGGCACCUGCGAUCAGCGGCUGGGGCAGGUUAUGGUAGUGCGGACUGCGGUGUGAGCAGAGCGGCCACGGGGCCCGCCAUGCGCCGGCGGCCCUGAC	AGCCGAGCCUGCGGAAGGCGGCGGCGGCGGCACCUGCGAUCAGCGGCUGGGGCAGGUUAUGGUAGUGCGGACUGCGGUGUGAGCAGAGCGGCCACGGGGCCCGCCAUGCCCCGGCGGCCCUGAC	110	G	C	2.25127	2.23603	-0.0152393	0.257835	0.257835
GABARAP	COSV100020968	GCAAAUUCGUGGAUCGCUCCGCUGAAUCCGCCCGCGCGUCGCCGCCGUCGUCGCCGCCCCCCGUCCCGGCCCCCCUGGGUUCCCUCAGCCCAGCCCUGUCCAGCCCGGUUCCCGGGAGG	GCAAAUUCGUGGAUCGCUCCGCUGAAUCCGCCCGCGCGUCGCCGCCGUCGUUGCCGCCCCCCGUCCCGGCCCCCCUGGGUUCCCUCAGCCCAGCCCUGUCCAGCCCGGUUCCCGGGAGG	52	C	U	1.66978	1.64556	-0.0242181	0.254624	0.254624
TSC2	COSV54592355	GCUUCCGGCGGCGUCCCGGGGCCAGGGGGGUGCGCCUUUCUCCGCGUCGGGGCGGCCCGGAGCGCGGUGGCGCGGCGCGGGAGGGGUUUUCUGGUGCGUCCUGGUCCACC	GCUUCCGGCGGCGUCCCGGGGCCAGGGGGGUGCGCCUUUCUCCGCGUCGGGGCGGCCCGGAGCGCGGUGGCGCGGCGCGGGAGGGGUUUUGUGGUGCGUCCUGGUCCACC	91	C	G	2.82456	3.00158	0.177024	0.326582	0.326582
ERF	COSV55895459	GAGAGGCUCUGAGAGGCGAGGCCGGGUGAGGCGGCGAGGGCGGCCCGACGGGCGCGGGACGGGACGGGGCAGCGAGGGCGCCGGGAGCCGCGGCCCGGAAUCGGGGCGCUUCGCCCCGGGCCCCCCAGC	GAGAGGCUCUGAGAGGCGAGGCCGGGUGAGGCGGCGAGGGCGGCCCGACGGGCGCGGGACGGGACGGGGCAGCGAGGGCGCCGGGAGCCGCGGCCCGGAAUCGGGGCGCUUCGCCCCGGGCCCCCCAAC	128	G	A	1.30212	0.814153	-0.487971	0.0888015	0.0888015
RNF8	COSV57721445	GUAGUGCUCCUGCUUCCUGGCCGAGGGCGGGCGAGCGGAGCCUGCUUUCGCAGCGAUCGCGAGCGUGUGGCGAUUGCUUCUGUCUGUUAUUUAGAUAUGGAAGCUGAGGGGAUGCACAGAGGCAGCCAGAACCUAGGUCAGGGUCUCGCUCGGUGCUGACCGCCCCCGGGGUCGAGUAGGCG	GUAGUGCUCCUGCUUCCUGGCCGAGGGCGGGCGAGCGGAGCCUGCUUUGGCAGCGAUCGCGAGCGUGUGGCGAUUGCUUCUGUCUGUUAUUUAGAUAUGGAAGCUGAGGGGAUGCACAGAGGCAGCCAGAACCUAGGUCAGGGUCUCGCUCGGUGCUGACCGCCCCCGGGGUCGAGUAGGCG	49	C	G	10.3028	9.1766	-1.1262	-0.13941	0.13941
SEC14L2	COSV100464569	GACUUUACUCCGGGUGGCGGCGAGGACGAGUCUGUGCUCCAUCAGCUGCCGCACCCGCCGCCUCCCGCCCCCAAACCCCAUCCCCGCGGUUGAGCCACG	GACUUUACUCCGGGUGGCGGCGAGGACGAGUCUGUUCUCCAUCAGCUGCCGCACCCGCCGCCUCCCGCCCCCAAACCCCAUCCCCGCGGUUGAGCCACG	36	G	U	3.15945	2.91227	-0.247176	0.174902	0.174902
SALL4	COSV99409710	AAUUACUGGGACAUGCGCGUUCCGGCCGAAGGGGGGUAAAUUUCCCAACUCCAGGAAUUUGUGGCGGAGAGGGCAAAUAACUGCGGCUCUCCCGGCGCCCCGAUGCUCGCACC	AAUUACUGGGACAUGCGCGUUCCGGCCGAAGGGGGGUAAAUUUCCCAACUCCAGGAAUUUGUGGCGGAGAGGGCAAAUAACUGCGGCUCUCCCGGCGCCCCGAUGCUCGCACA	113	C	A	8.20237	8.2453	0.0429266	0.278633	0.278633
HSPB7	COSV100317926	ACGCUCGCCCAGAGGCCUGCGCCCACACCCUCUCCUGUCCAGCCCUCGCCCGCCUGGGCAGGGCCCGGCGCCGUCCGUGG	ACGCUCGCCCAGAGGCCUGCGCACACACCCUCUCCUGUCCAGCCCUCGCCCGCCUGGGCAGGGCCCGGCGCCGUCCGUGG	23	C	A	5.53154	5.44897	-0.0825668	0.233761	0.233761
TPD52	COSV100990744	GACUUCGCGGGAGUCGCCGGCGGAGGCGAGGAGGAGCUCUGCGCGGCGCGGCGGGCGAUCCGAGCCGGGACGGGCUGCAGGCGGGGGUGCUGCAGAGGACACGAGGCGGCGGGCUGGAGAC	GACUUCGCGGGAGUCGCCGGCCGAGGCGAGGAGGAGCUCUGCGCGGCGCGGCGGGCGAUCCGAGCCGGGACGGGCUGCAGGCGGGGGUGCUGCAGAGGACACGAGGCGGCGGGCUGGAGAC	22	G	C	0.534873	0.529995	-0.00487737	0.26154	0.26154
PARP1	COSV100828493	AGCAAUCUAUCAGGGAACGGCGGUGGCCGGUGCGGCGUGUUCGGUGGCGGCUCUGGCCGCUCAGGCGCCUGCGGCUGGGUGAGCGCACGCGAGGCGGCGAGGCGGCAGCGUGUUUCUAGGUCGUGGCGUCGGGCUUCCGGAGCUUUGGCGGCAGCUAGGGGAGG	AGCAAUCUAUCAGGGAACGGCGGUGGCCGGUGCGGCGUGUUCGGUGGCGGCUCUGGCCGCUCAGGCGCCUGCGGCUGGGUGAGCGCACGCAAGGCGGCGAGGCGGCAGCGUGUUUCUAGGUCGUGGCGUCGGGCUUCCGGAGCUUUGGCGGCAGCUAGGGGAGG	91	G	A	3.86042	3.50402	-0.356399	0.135847	0.135847
RAB18	COSV100803813	ACUCUGCUGAAGGGCUGAGAGGCGCACCCGGGCGGCCAGCUGGGCUCGGAGCGGAACGGGGUCAGG	ACUCUGCUGAAGGGCUGAGAGGCGCACCCGGGUGGCCAGCUGGGCUCGGAGCGGAACGGGGUCAGG	33	C	U	1.01217	1.14935	0.137185	0.312337	0.312337
PARP1	COSV100828494	AGCAAUCUAUCAGGGAACGGCGGUGGCCGGUGCGGCGUGUUCGGUGGCGGCUCUGGCCGCUCAGGCGCCUGCGGCUGGGUGAGCGCACGCGAGGCGGCGAGGCGGCAGCGUGUUUCUAGGUCGUGGCGUCGGGCUUCCGGAGCUUUGGCGGCAGCUAGGGGAGG	AGCAAUCUAUCAGGGAACGGCGGUGGCCGGUGCGGCGUGUUCGGUGGUGGCUCUGGCCGCUCAGGCGCCUGCGGCUGGGUGAGCGCACGCGAGGCGGCGAGGCGGCAGCGUGUUUCUAGGUCGUGGCGUCGGGCUUCCGGAGCUUUGGCGGCAGCUAGGGGAGG	48	C	U	3.86042	3.87921	0.0187877	0.270002	0.270002
SPINK7	COSV99199111	AUGGUCGAUGCAGCUGUAGUGACAAUCUCAGAGCAGCUUCUACACCACAGCCAUUUCCAGC	AUGGUUGAUGCAGCUGUAGUGACAAUCUCAGAGCAGCUUCUACACCACAGCCAUUUCCAGC	6	C	U	2.422	2.65661	0.234607	0.347172	0.347172
HDAC3	COSV99781222	GCUGGCGGCGGCCGCGGGCGGCGGGCGGCGGAGGUGCGGGGCCUGCUCCCGCCGGCACC	GCUGGCGGCGGCCGCGGGCGGCGGGCGGCGGAGGUGCGGGGCCUGCUCACGCCGGCACC	49	C	A	3.40679	3.2352	-0.171593	0.201928	0.201928
TNK1	COSV100294919	GCAGUCGCCGCUUCCGCCUUGACCAGGUGGAGCUGGAGACCUGGUCUCUCUAGGGCCUACCCUGAGCUCACCAUCUGAAGGAGAGUGCCAUCAUCCUUAGGAACUCCUUCUCCAGAC	GCAGUCGCCGCUUCCGCCUUGACCAGGUGGAGCUGGAGACCUGGUCUCUCUAGGGCCUACCCUGAGCUCACCAUCUGAAGGAGAGUGCCAUCAUCCUUAGGAACUCCUUCUUCAGAC	112	C	U	11.9674	11.4989	-0.468488	0.0957678	0.0957678
BNIP3L	COSV66077979	GGACUCGGCUUGUUGUGUUGCUGCCUGAGUGCCGGAGACGGUCCUGCUGCUGCCGCAGUCCUGCCAGCUGUCCGACA	GGACUCGGCUUGUUGUGUUGCUGCCUGAGUGCCGGAGACGGUCCUGCUGCUGCUGCAGUCCUGCCAGCUGUCCGACA	54	C	U	11.2897	11.3692	0.0794877	0.291706	0.291706
TSC2	COSV99526073	GCUUCCGGCGGCGUCCCGGGGCCAGGGGGGUGCGCCUUUCUCCGCGUCGGGGCGGCCCGGAGCGCGGUGGCGCGGCGCGGGAGGGGUUUUCUGGUGCGUCCUGGUCCACC	GCUUCCGGCGGCGUCCCGGGGCCAGGGGGGUGCGCCUUUCUCCGCGUCGGGGCGGCCCGGAGCGCGGUGGCGCGGCGCGGGAGGGGCUUUCUGGUGCGUCCUGGUCCACC	87	U	C	2.82456	2.9401	0.115538	0.304597	0.304597
HSPB7	COSV58892297	ACGCUCGCCCAGAGGCCUGCGCCCACACCCUCUCCUGUCCAGCCCUCGCCCGCCUGGGCAGGGCCCGGCGCCGUCCGUGG	ACGCUCGCCCAGAGGCCUGCGCCCACACCCUCUCCUGUCCAGCCCUCGCCCGCCUGGGCAGGGCCCGGCGCCAUCCGUGG	73	G	A	5.53154	5.45875	-0.0727967	0.237254	0.237254
MT1F	COSV105226975	AUCAAAGCAGCGGCCGGCUGUUGGGGUCCACCACGCCUUCCACCUGCCCCACUGCUUCUUCGCUUCUCUCUUGGAAAGUCCAGUCUCUCCUCGGCUUGCA	AUCAAAGCAGCGGCCGACUGUUGGGGUCCACCACGCCUUCCACCUGCCCCACUGCUUCUUCGCUUCUCUCUUGGAAAGUCCAGUCUCUCCUCGGCUUGCA	17	G	A	13.5	13.4187	-0.0813328	0.234202	0.234202
HSPB7	COSV100318025	ACGCUCGCCCAGAGGCCUGCGCCCACACCCUCUCCUGUCCAGCCCUCGCCCGCCUGGGCAGGGCCCGGCGCCGUCCGUGG	ACGCUCGCCCAGAGGCCUGCGCCCACACCCUCUCCUGUGCAGCCCUCGCCCGCCUGGGCAGGGCCCGGCGCCGUCCGUGG	39	C	G	5.53154	5.81835	0.286807	0.365837	0.365837
MDM4	COSV65799643	AUUACUCGCCAUUUCAAAAUGCUGCCGAGGCCCUAGGAUCUGUGACUGCCACCCCUCCCCCCACCCGGGCUCGGCGGGGGAGCGACUCAUGGAGCUGCCGUAAGUUUUACCAACAGACUGCAGUUUCUUCACUACCAAA	AUUACUCGCCAUUUGAAAAUGCUGCCGAGGCCCUAGGAUCUGUGACUGCCACCCCUCCCCCCACCCGGGCUCGGCGGGGGAGCGACUCAUGGAGCUGCCGUAAGUUUUACCAACAGACUGCAGUUUCUUCACUACCAAA	15	C	G	2.96441	0	-2.96441	-0.796694	0.796694
THY1	COSV52454012	AGCAACCGGAGGCGGCGGCGCGUCUGGAGGAGGCUGCAGCAGCGGAAGACCCCAGUCCAGAUCCAGGACUGAGAUCCCAGAACC	AGCAACCGGAGGCGGCGGUGCGUCUGGAGGAGGCUGCAGCAGCGGAAGACCCCAGUCCAGAUCCAGGACUGAGAUCCCAGAACC	19	C	U	0.532963	0.230927	-0.302036	0.155286	0.155286
BCL2L12	COSV55864177	CCUUUCUACGCUGGGCCGGUUAUCGACCCGGCCCAGUGCGCAGGCGCGGGAAAGUUGAACUAAUAAAGUUUGUACGAGUUCAGUGGAGGAGACCGCAAGUUGAGUGGAGGAGGCGGCGGUGGGGCCCCGGACCAGGUGCCUCC	CCUUUCCACGCUGGGCCGGUUAUCGACCCGGCCCAGUGCGCAGGCGCGGGAAAGUUGAACUAAUAAAGUUUGUACGAGUUCAGUGGAGGAGACCGCAAGUUGAGUGGAGGAGGCGGCGGUGGGGCCCCGGACCAGGUGCCUCC	7	U	C	2.32774	2.55004	0.222298	0.342771	0.342771
ERF	COSV55894951	GAGAGGCUCUGAGAGGCGAGGCCGGGUGAGGCGGCGAGGGCGGCCCGACGGGCGCGGGACGGGACGGGGCAGCGAGGGCGCCGGGAGCCGCGGCCCGGAAUCGGGGCGCUUCGCCCCGGGCCCCCCAGC	GAGAGGCUCUGAGAGGCGAGGCCGGGUGAGGCGGCCAGGGCGGCCCGACGGGCGCGGGACGGGACGGGGCAGCGAGGGCGCCGGGAGCCGCGGCCCGGAAUCGGGGCGCUUCGCCCCGGGCCCCCCAGC	36	G	C	1.30212	0.932267	-0.369857	0.131035	0.131035
COPS5	COSV99139975	AGGUGUCAUGGCUGCCCCAAGAGUCUAGGUAAGAGUUUGUUCCCGUGGUGCGGAGGGUCAAGGCCCACACCCGGAAACCUAGCGAGGUAAAGUUGCGUCUUGGUUGUAGAGACGACAACUUCUCCGCUUCCUCGGCG	AGGUGUCAUGGCUGCCCCAAGAGUCUAGGUAAGAGUUUGUUCCCGUGGUGCGGAGGGUCAAUGCCCACACCCGGAAACCUAGCGAGGUAAAGUUGCGUCUUGGUUGUAGAGACGACAACUUCUCCGCUUCCUCGGCG	62	G	U	10.2162	10.0588	-0.157465	0.20698	0.20698
PARP1	COSV100828539	AGCAAUCUAUCAGGGAACGGCGGUGGCCGGUGCGGCGUGUUCGGUGGCGGCUCUGGCCGCUCAGGCGCCUGCGGCUGGGUGAGCGCACGCGAGGCGGCGAGGCGGCAGCGUGUUUCUAGGUCGUGGCGUCGGGCUUCCGGAGCUUUGGCGGCAGCUAGGGGAGG	AGCAAUCUAUCAGGGAACGGCGGUGGCCGGUGCGGCGUGUUCGGUGGCGACUCUGGCCGCUCAGGCGCCUGCGGCUGGGUGAGCGCACGCGAGGCGGCGAGGCGGCAGCGUGUUUCUAGGUCGUGGCGUCGGGCUUCCGGAGCUUUGGCGGCAGCUAGGGGAGG	50	G	A	3.86042	3.39956	-0.460857	0.0984965	0.0984965
PALB2	COSV99849042	GCCCGCGUGGGUCAGCUGAUCGCGCACUGAGGGUGCGAUCCCGGGCUCCCCAUUCCUUCCUGGGGCGCCUCCCCGGCCCAGGGCCAACUGGGUCCCGGUGUCGGCAGGCCUGGGGUCGGCGACGGCUGCUCUUUUCGUUCUGUCGCCUGCCCG	GCCCGCGUGGGUCAGCUGAUCGCGCACUGAGGGUGCGAUCCCGGGCUCCCCAUUCCUUCCUGGGGCGCCUCCCCGGCCCAGGGCCAACUGGGUCCCGGUGUCGGCAGGCCUGGGGUCGGCGACGGCUGCUUUUUUCGUUCUGUCGCCUGCCCG	131	C	U	20.0707	20.244	0.173333	0.325262	0.325262
ERF	COSV99724460	GAGAGGCUCUGAGAGGCGAGGCCGGGUGAGGCGGCGAGGGCGGCCCGACGGGCGCGGGACGGGACGGGGCAGCGAGGGCGCCGGGAGCCGCGGCCCGGAAUCGGGGCGCUUCGCCCCGGGCCCCCCAGC	GAGAGGCUCUGAGAGGCGAGGCCGGGUGAGGCGGCGAGGGCGGCCCGACGGGCGCGGGACGGGACGGGGCAGCGAGGGCGCCGGGAGCCGCGGCCCGGAAUCGGGGCGCUUAGCCCCGGGCCCCCCAGC	112	C	A	1.30212	1.14799	-0.154133	0.208171	0.208171
OSCP1	COSV99347507	AUUGGGACGCUGCGGCCUGGCCUUCAGGCCACUGGCUACCGAACCCCGGGGCUCUUCACCAGUCCAGCUCGUUUCCAGCACC	AUUGGGACGCUGCGGCCUGGCCUUCAGGCCACUGGCUACCGAACCCCGGGGCUCUUUACCAGUCCAGCUCGUUUCCAGCACC	57	C	U	4.56598	4.71652	0.150539	0.317112	0.317112
TNK1	COSV100294758	GCAGUCGCCGCUUCCGCCUUGACCAGGUGGAGCUGGAGACCUGGUCUCUCUAGGGCCUACCCUGAGCUCACCAUCUGAAGGAGAGUGCCAUCAUCCUUAGGAACUCCUUCUCCAGAC	GCAGUCGCCGCUUCCGCCUUGACCAGGUGGAGCUGGAGACCUGGUCUCUCUAGGGCCUACCCUGAGCUCACCAUCUGAAGGAUAGUGCCAUCAUCCUUAGGAACUCCUUCUCCAGAC	83	G	U	11.9674	11.6844	-0.283004	0.162091	0.162091
SLC12A5	COSV54789889	ACUGCAGCUUCUUCCUCCGUGGAGCGGAGAGCGAGACAGAGCUACAGCGAACGAGAGAGCGGCGAAGGCGGGUAGAGGGGCGCGGGCGAGGCGGCGCAGCCAUCCCCGGACCAGGGGCCGCGCCGCCACC	ACUGCAGCUUCUUCCUCCGUGGAGCGGAGAGCGAGACAGAGCUACAGCGAACGAGAGAGCGGCGAAGGCGGGUAGAGGUGCGCGGGCGAGGCGGCGCAGCCAUCCCCGGACCAGGGGCCGCGCCGCCACC	79	G	U	2.62176	1.74933	-0.872426	-0.0486673	0.0486673
ACTN4	COSV105007279	GAAGCAGCUGAAGCGGCGGUAGCGGCGGCGGCUCGGGCAGAGGGGCGGGAGCUGAGGCGGGAGCGGACAGGCUGGUGGGCGAGCGAGAGGCGGCGGA	GAAGCAGCUGAAGCGGCGGUAGCGGCGGCGGCUCGGGCAGAGGGGCGGGAGCUGAGGCGGGAGCGGACAGGCUGGUGGGCGAGCGAGAGGCGGCGAA	96	G	A	0.635015	0.477488	-0.157527	0.206958	0.206958
PARP1	COSV64687375	AGCAAUCUAUCAGGGAACGGCGGUGGCCGGUGCGGCGUGUUCGGUGGCGGCUCUGGCCGCUCAGGCGCCUGCGGCUGGGUGAGCGCACGCGAGGCGGCGAGGCGGCAGCGUGUUUCUAGGUCGUGGCGUCGGGCUUCCGGAGCUUUGGCGGCAGCUAGGGGAGG	AGCAAUCUAUCAGGGAACGGCGGUGGCCGGUGCGGCGUGUUCGGUGGCGGCUCUGGCCGCUCAGGCGCCUGCGGCUGGGUGAGCGCACGCCAGGCGGCGAGGCGGCAGCGUGUUUCUAGGUCGUGGCGUCGGGCUUCCGGAGCUUUGGCGGCAGCUAGGGGAGG	91	G	C	3.86042	3.48265	-0.377765	0.128207	0.128207
PRKAR1A	COSV100675093	GGAGCUGUCGCCUAGCCGCUAUCGCAGAGUGGAGCGGGGCUGGGAGCAAAGCGCUGAGGGAGCUCGGUACGCCGCCGCCUCGCACCCGCAGCCUCGCGCCCGCCGCCGCCCGUCCCCAGAGAACC	GGAGCUGUCGCCUAACCGCUAUCGCAGAGUGGAGCGGGGCUGGGAGCAAAGCGCUGAGGGAGCUCGGUACGCCGCCGCCUCGCACCCGCAGCCUCGCGCCCGCCGCCGCCCGUCCCCAGAGAACC	15	G	A	1.41339	1.4616	0.0482052	0.280521	0.280521
TPD52	COSV66951419	GACUUCGCGGGAGUCGCCGGCGGAGGCGAGGAGGAGCUCUGCGCGGCGCGGCGGGCGAUCCGAGCCGGGACGGGCUGCAGGCGGGGGUGCUGCAGAGGACACGAGGCGGCGGGCUGGAGAC	GACUUCGCGGGAGUCGCGGGCGGAGGCGAGGAGGAGCUCUGCGCGGCGCGGCGGGCGAUCCGAGCCGGGACGGGCUGCAGGCGGGGGUGCUGCAGAGGACACGAGGCGGCGGGCUGGAGAC	18	C	G	0.534873	0.457037	-0.077836	0.235452	0.235452
HDAC3	COSV51837794	GCUGGCGGCGGCCGCGGGCGGCGGGCGGCGGAGGUGCGGGGCCUGCUCCCGCCGGCACC	GCUGGCGGCGGCCGCGGGCGGCGGGCGGCGGAGGUGCGGGGCCCGCUCCCGCCGGCACC	44	U	C	3.40679	3.27496	-0.13183	0.216146	0.216146
INTS7	COSV100877164	GUAACAGGGCUUGACAGCGCGCGGAAGAAAAACCAGCAAGAAGGCGGCGGGGGAAGAUGGCGGUCCUGGGGUAGAGUUUGCAAGCUUUCUGACUAGGCUAGUCGAGUAACUAUUCGGGUC	GUAACAGGGCUUGACAGCGCGUGGAAGAAAAACCAGCAAGAAGGCGGCGGGGGAAGAUGGCGGUCCUGGGGUAGAGUUUGCAAGCUUUCUGACUAGGCUAGUCGAGUAACUAUUCGGGUC	22	C	U	4.74714	4.69694	-0.050192	0.245337	0.245337
ST13	COSV53421204	CUUGCGGCAGCCGCCCCCUUCUGCGCGGUCACGCCGAGCCAGCGCCUGGGCCUGGAACCGGGCCGUAGCCCCCCCAGUUUCGCCCACCACCUCCCUACC	CUUGCGGCAGCCGCCUCCUUCUGCGCGGUCACGCCGAGCCAGCGCCUGGGCCUGGAACCGGGCCGUAGCCCCCCCAGUUUCGCCCACCACCUCCCUACC	16	C	U	3.60785	3.63575	0.0279033	0.273261	0.273261
SEC14L2	COSV57241907	GACUUUACUCCGGGUGGCGGCGAGGACGAGUCUGUGCUCCAUCAGCUGCCGCACCCGCCGCCUCCCGCCCCCAAACCCCAUCCCCGCGGUUGAGCCACG	GACUUUACUCCGGGUGGCGGCGAGGACGAGUCUGUGCUCCAUCAGCUGCCGCACCCGCCGCCUCCCGCCCCCAAAACCCAUCCCCGCGGUUGAGCCACG	76	C	A	3.15945	3.23005	0.0706078	0.288531	0.288531
SELENBP1	COSV100923672	GGAACAGCGGCCUCUGACACCAGCACAGCAAACCCGCCGGGAUCAAAGUGUACCAGUCGGCAGC	GGAACAGCGGCCUCUGACACCAGCACAGCAAACUCGCCGGGAUCAAAGUGUACCAGUCGGCAGC	34	C	U	2.46895	2.59699	0.128043	0.309068	0.309068
MT1F	COSV57619039	AUCAAAGCAGCGGCCGGCUGUUGGGGUCCACCACGCCUUCCACCUGCCCCACUGCUUCUUCGCUUCUCUCUUGGAAAGUCCAGUCUCUCCUCGGCUUGCA	AUCAAAGCAGCGGCCGGCUGUUUGGGUCCACCACGCCUUCCACCUGCCCCACUGCUUCUUCGCUUCUCUCUUGGAAAGUCCAGUCUCUCCUCGGCUUGCA	23	G	U	13.5	13.2666	-0.233404	0.179826	0.179826
LXN	COSV99962953	AAACAGCAGCUUCCGGAGUCGGAAGGAGCUGAGGAAGAAGACUGACUGAAGGAGCUUGCGACUUUUCCGCCUCGGCAACCGGACCCAGCAGCAAGCAGGACGGGCGGCGCUCUGCUACUGGUCCCGUUAAGCCAGAGUAGCCCAAGCCCUGAAGUCACUGCUCAUCCGGA	AAACAGCAGCUUCCGGAGUCGGAAGGAGCUGAGGAAGAAGACUGACUGAAGGAGCUUGCGACUUUUCCGCCUCGGCAACCGGACCCAGCAGCAAGCAGGACUGGCGGCGCUCUGCUACUGGUCCCGUUAAGCCAGAGUAGCCCAAGCCCUGAAGUCACUGCUCAUCCGGA	102	G	U	13.2458	13.3206	0.0748446	0.290046	0.290046
DOK2	COSV99374693	AGAGAAGGGAAACACACGGCUAAGAAGAGAGAGGCAAGGGCAGGAGUGAAGGAGAGAGCUGAAGCCUGGGGCUCCGAGAUGGUCAGAGG	AGAGAAGGGAAACACACGGCUAAGAAGAGAGAGGCAAGGGCAGGAGUGAAGGAGAGAGCUGAAGCCUGGGGCUCCGAGACGGUCAGAGG	80	U	C	1.38794	1.42439	0.0364525	0.276318	0.276318
FGF5	COSV100428100	GCUCGGGUGGCCUCUCUCUUCCCCUCUCCCCUUCUCUUCCCCGAGGCUAUGUCCACCCGGUGCGGCGAGGCGGGCAGAGCCAGAGGCACGCAGCCGCACAGGGGCUACAGAGCCCAGAAUCAGCCCUACAAGAUGCACUUAGGACCCCCGCGGCUGGAAGA	GCUCGGGUGGCCUCUCUCUUCCCCUCUCCCCUUCUCUUCCCCGAGGCUAUGUCCACCCGGUGCGGCGAGGCGGGCAGAGCCAGAGGCACGCAGCCGCACAGGGGCUACAGAGCCCAGAAUCAACCCUACAAGAUGCACUUAGGACCCCCGCGGCUGGAAGA	123	G	A	10.8611	10.9183	0.0571663	0.283725	0.283725
DAXX	COSV56468235	GUAGUGGGGCCUGCGGUGGGAGUGGGAAGGAAGGCGGAGGGAACCAUGCGAGGUUCUGAGAAUUGCGGCGAGGGUCGCCUCGAGAGACGGUUUCUGAGCAGGAAUUCUGAAAUCCCCACCACUUCCUCCCUCCGGGGGAUUUGAUCCCCU	GUAGUGGGGCCUGCGGUGGGAGUGGGAAGGAAGGCGGAGGGAACCAUGCGAGGUUCUGAGAAUUGCGGCGAGGGUCGCCUCGAUAGACGGUUUCUGAGCAGGAAUUCUGAAAUCCCCACCACUUCCUCCCUCCGGGGGAUUUGAUCCCCU	84	G	U	11.2095	10.7186	-0.49092	0.0877471	0.0877471
TNK1	COSV100294658	GCAGUCGCCGCUUCCGCCUUGACCAGGUGGAGCUGGAGACCUGGUCUCUCUAGGGCCUACCCUGAGCUCACCAUCUGAAGGAGAGUGCCAUCAUCCUUAGGAACUCCUUCUCCAGAC	GCAGUCGCCGCUUCCGCCUUGACCAGGUGGAGCUGGAGACCUGGUCUCUCUAGGGCCUACCCUGAGCUCACCAUCUGAAGGAAAGUGCCAUCAUCCUUAGGAACUCCUUCUCCAGAC	83	G	A	11.9674	11.3926	-0.574759	0.0577689	0.0577689
CREB1	COSV62066687	AGUCGGCGGCGGCUGCUGCUGCCUGUGGCCCGGGCGGCUGGGAGAAGCGGAGUGUUGGUGAGUGACGCGGCGGAGGUGUAGUUUGACGCGGUGUGUUACGUGGGGGAGAGAAUAAAACUCCAGCGAGAUCCGGGCCGUGAACGAAAGCAGUGACGGAGGAGCUUGUACCACCGGUAACUAA	AGUCGGCGGCGGCUGCUGCUGCCUGUGGCCCGGGCGGCUGGGAGAAGCGGAGUGUUGGUGAGUGACGCGGCGGAGGUGUAGUUUCACGCGGUGUGUUACGUGGGGGAGAGAAUAAAACUCCAGCGAGAUCCGGGCCGUGAACGAAAGCAGUGACGGAGGAGCUUGUACCACCGGUAACUAA	85	G	C	5.14489	5.31717	0.172279	0.324885	0.324885
MUC4	COSV100639563	GCACUUGGUUCGGGCCAGCCGCCUGAGGGGACGGGCUCACGUCUGCUCCUCACACUGCAGCUGCUGGGCCGUGGAGCUUCCCCAGGGAGCCAGGGGGACUUUUGCCGCAGCC	GCACUUGGUUCGGGCCAGCCGCCUGAGGGGACGGGCUCACGUCUGCUCCUCACACGGCAGCUGCUGGGCCGUGGAGCUUCCCCAGGGAGCCAGGGGGACUUUUGCCGCAGCC	56	U	G	14.6506	14.5924	-0.0581391	0.242495	0.242495
IRF8	COSV51901624	GCCUGGAGCGCGGCAGCAAGCGUGGGAACGCGGGCGGCGAGACGGCGGCAGGACGGCGGCAGG	GCCUGGAGCGCGGCAGCAAGCAUGGGAACGCGGGCGGCGAGACGGCGGCAGGACGGCGGCAGG	22	G	A	0.486803	0.495883	0.00907995	0.266531	0.266531
TRIM15	COSV104687153	CUCUCUCUUUCUCUCUCUCUGUCUCUUAGCCUUGCAGCCGUUUCCCUCUGCGAUUCAUGUAAGUGUGACUCGAUUUCAGGGAAAGGGAACUCGCGUGGGCUGAGGAGACCGGAGUGGACGGGCUGGGGAAGGCACCGUG	CUCUCUCUUUCUCUCUCUCUGUCUCUUAGCCUUGCAGCCGUUUCCCUCUGCGAUUCAUGUAAGUGUGACUCGAUUUCAGGGAAAGGGAACUUGCGUGGGCUGAGGAGACCGGAGUGGACGGGCUGGGGAAGGCACCGUG	92	C	U	11.8888	11.8316	-0.0572121	0.242827	0.242827
RASL11A	COSV99611053	AGGCAGCCGCCGCGGUCCCGGACCUCUAGUCCCGCACUCCCAGCUGGCGAGCCGGCUCCGGGUGCGGCGAGGCCCAGCCCUCUCGGAUUGCGCGCCGGACCCCGGGACGCGCUCC	AGGCAGCCGCCGCGGUCCCGGACCUCUAGUCCCGCACUCCCAGCUGGCGAGCCGGCUCCGGGUGCGGCAAGGCCCAGCCCUCUCGGAUUGCGCGCCGGACCCCGGGACGCGCUCC	69	G	A	6.66023	5.74389	-0.916337	-0.0643682	0.0643682
SP100	COSV99893988	GCUUGGGGCCUGGGCAGCCACACUGCACGCAGGCUGGGCCGACUGAGGGGCUCAGAGGCCAGGCUCUGAGGCCCACGCAGGGCCUAGGGUGGGAAG	GCUUGGGGCCUGGGCAGCCACACUGCACGCAGGCUGGGCCGACUGAGGGGCUCAGAGGCCAGGCUCUGAGGCCCACGCUGGGCCUAGGGUGGGAAG	79	A	U	3.10358	3.08257	-0.0210153	0.25577	0.25577
TPD52	COSV100990919	GACUUCGCGGGAGUCGCCGGCGGAGGCGAGGAGGAGCUCUGCGCGGCGCGGCGGGCGAUCCGAGCCGGGACGGGCUGCAGGCGGGGGUGCUGCAGAGGACACGAGGCGGCGGGCUGGAGAC	GACUUCGCGGGAGUCGCCGGCGGAGGCGAGGAGGAGCUCUGCGCGGCGCGGCGGGCGAUCCGAGCCGGGACGGGCUGCAGGCGGGGGGGCUGCAGAGGACACGAGGCGGCGGGCUGGAGAC	88	U	G	0.534873	0.357103	-0.17777	0.199719	0.199719
ALOX15B	COSV101205644	AGUGGCAAUAACCAGGGGCAAUAACCAGGCGUGUCCCAGGGGGGAGCCCCGCUCUGCAGCCCUGUGCGCCGUAGAGAGCUGGACUUAGGCUGGCAGC	AGUGGCAAUAACCAGGGGCAAUAACCAGGCGUGUCCCAGGGGGGAGCCCCGCUCUGCAGCCCUGUGCGCAGUAGAGAGCUGGACUUAGGCUGGCAGC	70	C	A	9.27485	9.27304	-0.0018106	0.262637	0.262637
ERF	COSV55895228	GAGAGGCUCUGAGAGGCGAGGCCGGGUGAGGCGGCGAGGGCGGCCCGACGGGCGCGGGACGGGACGGGGCAGCGAGGGCGCCGGGAGCCGCGGCCCGGAAUCGGGGCGCUUCGCCCCGGGCCCCCCAGC	GAGAGGCUCUGAGAGGCGAGGCCGGGUGAGGCGGCGAGGGCGGCCCGACGGGCGCGGGACGGGACGGGGCAGCGAGGGCGCCGGGAGCCGCGGCCCAGAAUCGGGGCGCUUCGCCCCGGGCCCCCCAGC	97	G	A	1.30212	1.43959	0.137464	0.312437	0.312437
SKP2	COSV56953279	AGUGGGGAUGGAACGUUGCUAGGCUUAGCGGGUCUGGCUGCUGGGGGCCCGAGCAGCACGCUCGGAGCCGCCGCGCGCCAAAGCGGGAAUCUGGGAGGCGAGCAGCUCUGCAGUUAAUGCACGUAUUUUAAACUCCCGGGCCUGCGGACGCU	AGUGGGGAUGGAACGUUGCUAGGCUUAGCGGGUCUGGCUGCUGGGGGCCCGAGCAGCACGCUCGGAGCCGCCGCGCACCAAAGCGGGAAUCUGGGAGGCGAGCAGCUCUGCAGUUAAUGCACGUAUUUUAAACUCCCGGGCCUGCGGACGCU	77	G	A	4.58856	4.06398	-0.524578	0.0757122	0.0757122
SALL4	COSV99409481	AAUUACUGGGACAUGCGCGUUCCGGCCGAAGGGGGGUAAAUUUCCCAACUCCAGGAAUUUGUGGCGGAGAGGGCAAAUAACUGCGGCUCUCCCGGCGCCCCGAUGCUCGCACC	AAUUACUGGGACAUGCGCGUUCCGGCCGAAGGGGGGUAAAUUUCCCAACUCCAGGAAUUUGUGGCGGAGAGGGCAAAUAACUGCGGCUUUCCCGGCGCCCCGAUGCUCGCACC	89	C	U	8.20237	8.12325	-0.0791212	0.234993	0.234993
PARP1	COSV100828546	AGCAAUCUAUCAGGGAACGGCGGUGGCCGGUGCGGCGUGUUCGGUGGCGGCUCUGGCCGCUCAGGCGCCUGCGGCUGGGUGAGCGCACGCGAGGCGGCGAGGCGGCAGCGUGUUUCUAGGUCGUGGCGUCGGGCUUCCGGAGCUUUGGCGGCAGCUAGGGGAGG	AGCAAUCUAUCAGGGAACGGCGGUGGCCGGUGCGGCGUGUUCGGUGGCGGCUCUGGCCGCUCAGGCGCCUGCGGUUGGGUGAGCGCACGCGAGGCGGCGAGGCGGCAGCGUGUUUCUAGGUCGUGGCGUCGGGCUUCCGGAGCUUUGGCGGCAGCUAGGGGAGG	75	C	U	3.86042	3.62849	-0.231929	0.180354	0.180354
ITGA5	COSV99516665	AUUCGCCUCUGGGAGGUUUAGGAAGCGGCUCCGGGUCGGUGGCCCCAGGACAGGGAAGAGCGGGCGCU	AUUCGCCUCUGGGAGGUUUAGGAAGCGGCUCCGGGUCGGUGGCCCCAGGACAGGGAAGAGCGAGCGCU	63	G	A	2.24537	2.05933	-0.186038	0.196763	0.196763
EWSR1	COSV99328619	GCAGUGCGGCGCCUAGAGGGAAAGCGAGAGGGAGACGGACGUUGAGAGAACGAGGAGGAAGGAGAGAAA	GCAGUGCGGCGCCUAGAGGGAAAGCGAGAGGGAAACGGACGUUGAGAGAACGAGGAGGAAGGAGAGAAA	34	G	A	0	0.332318	0.332318	0.38211	0.38211
OSGIN1	COSV100652362	AGAGCCUCUUGGAUCCCCACAGGGUAAUGGGUGUCCCGAUCUCGCGGGGGACUCUGUGAUCCGUGUUCCCCUGACCCUCCUAGUGCACAACUUGGCCGGGCUCACUGGGCUCCUGCACCACUGCCUGUCAGGUCCGCUGCCAGCCCCAAGCCCCCCACCAGCC	AGAGCCUCUUGGAUCCCCACAGGGUAAUGGGUGUCCCGAUCUCGCGGGGGACUCUGUGAUCCGUGUUCCCCUGACCCUCCUAGUGCACAACUUGGCCGGGCUCACUGGGCUCCUGCACCACUGCCUGUCAGGUCUGCUGCCAGCCCCAAGCCCCCCACCAGCC	135	C	U	10.4052	9.95806	-0.447183	0.103386	0.103386
DLK1	COSV105892713	GGCAGCUCCCCGGCAGCGGCGGUGGAGAGCGCAGCGCGCAGCCCGGUGCAGCCCUGGCUUUCCCCUCGCUGCGCGCCCGCGCCCCCUUUCGCGUCCGCAACCAGAAGCCCAGUGCGGCGCCAGGAGCCGGACCCGCGCCCGCACCGCUCCCGGGACCGCGACCCCGGCCGCCCAGAG	GGCAGCUCCCCGGCAGCGGCGGUGGAGAGCGCAGCGCGCAGCCCGGUGCAGCCCUGGCUUUCCCCUCGCUGCGCGCCUGCGCCCCCUUUCGCGUCCGCAACCAGAAGCCCAGUGCGGCGCCAGGAGCCGGACCCGCGCCCGCACCGCUCCCGGGACCGCGACCCCGGCCGCCCAGAG	78	C	U	8.60336	8.25498	-0.348378	0.138715	0.138715
KDM3A	COSV100459991	AAGUCAGCGCUGGAGUCGGCUAGGCGGCUGGAAACGGCGGCUGCCGCCGGUGACUCAGGGAGGCGGGAGGCGGGGGAGGAGCUCUUCCUGCAGGCGUGGAAACC	AAGUCAGCGCUGGAGUCGGCUAGGCGGCUGGAAACGGCGGCUGCCGCCGGUGACUCAGGGAGGCGGGAGGCGGGGGAGAAGCUCUUCCUGCAGGCGUGGAAACC	79	G	A	1.34716	1.05007	-0.297092	0.157054	0.157054
SKP2	COSV99682537	AGUGGGGAUGGAACGUUGCUAGGCUUAGCGGGUCUGGCUGCUGGGGGCCCGAGCAGCACGCUCGGAGCCGCCGCGCGCCAAAGCGGGAAUCUGGGAGGCGAGCAGCUCUGCAGUUAAUGCACGUAUUUUAAACUCCCGGGCCUGCGGACGCU	AGUGGGGAUGGAACGUUGCUAGGCUUAGCGGGUCUGGCUGCUGGGGGCCCGAGCAGCACGCUCGGAGCCGCCGCGCGCCAAAGCGGGAAUCUGGGAGGCGAGCAGCUCUGCAGUUAAUGCACGUAUUUUAAACUCCCGGGCCUGUGGACGCU	145	C	U	4.58856	4.45386	-0.1347	0.21512	0.21512
IRF4	COSV101110945	AGUUUCACCGCUCGAUCUUGGGACCCACCGCUGCCCUCAGCUCCGAGUCCAGGGCGAGUGCAGAGCAGAGCGGGCGGAGGACCCCGGGCGCGGGCGCGGACGGCACGCGGGGC	AGUUUCACCGCUCGAUCUUGGGACCCACCGCUGCCCUCAGCUCCGAGUCCAGGGCGAGUGCAGAGCAGAGCGGGCGGAGGACCCCGGACGCGGGCGCGGACGGCACGCGGGGC	88	G	A	2.26706	1.92294	-0.344112	0.140241	0.140241
IRF8	COSV51900185	GCCUGGAGCGCGGCAGCAAGCGUGGGAACGCGGGCGGCGAGACGGCGGCAGGACGGCGGCAGG	GCCUGGAGCGCGGCAGCAAGCGUGGGAACGCGGGCGGCAAGACGGCGGCAGGACGGCGGCAGG	39	G	A	0.486803	0.524042	0.037239	0.276599	0.276599
PTPRC	COSV100722863	GACAUCAUCACCUAGCAGUUCAUGCAGCUAGCAAGUGGUUUGUUCUUAGGGUAACAGAGGAGGAAAUUGUUCCUCGUCUGAUAAGACAACAGUGGAGAAAGGACGCAUGCUGUUUCUUAGGGACACGGCUGACUUCCAGAU	GACAUCAUCACCUAGCAGUUCAUGCGGCUAGCAAGUGGUUUGUUCUUAGGGUAACAGAGGAGGAAAUUGUUCCUCGUCUGAUAAGACAACAGUGGAGAAAGGACGCAUGCUGUUUCUUAGGGACACGGCUGACUUCCAGAU	26	A	G	4.4779	4.23812	-0.239778	0.177547	0.177547
DOK2	COSV52389167	AGAGAAGGGAAACACACGGCUAAGAAGAGAGAGGCAAGGGCAGGAGUGAAGGAGAGAGCUGAAGCCUGGGGCUCCGAGAUGGUCAGAGG	AGAGAAGGGAAACACACGGCUAAGAAGAGAGAGGCAAGGGCAGGAGUGAAGGAGAGAGCUGAAGCCUGGGGCUCCGAGAUGGUCAAAGG	86	G	A	1.38794	1.15355	-0.234395	0.179472	0.179472
LXN	COSV99963152	AAACAGCAGCUUCCGGAGUCGGAAGGAGCUGAGGAAGAAGACUGACUGAAGGAGCUUGCGACUUUUCCGCCUCGGCAACCGGACCCAGCAGCAAGCAGGACGGGCGGCGCUCUGCUACUGGUCCCGUUAAGCCAGAGUAGCCCAAGCCCUGAAGUCACUGCUCAUCCGGA	AAACAGCAGCUUCCGGAGUCGGAAGGAGCUGAGGAAGAAGACUGACUGAAGGAGCUUGCGACUUUUCCGCCUCGGCAACCGGACCCAGCAGCAACCAGGACGGGCGGCGCUCUGCUACUGGUCCCGUUAAGCCAGAGUAGCCCAAGCCCUGAAGUCACUGCUCAUCCGGA	95	G	C	13.2458	12.7396	-0.506148	0.0823021	0.0823021
PIWIL2	COSV63249500	GUGGGCCCCGGGGCGUGGGUUGAGCUCGGUCUUCCCCUGAGGCCGCGCGGAGCUGGGCGACUGGGGCGAGGACUCGCGCACAGGUAAUUAACCAGAACAGGAUCGACACGUGUUCUCUACAGCCCGUCC	GUGGGCCCCGGGGCGUGGGUUGAGCUCGGUCUUCCCCUGAGGCCGCACGGAGCUGGGCGACUGGGGCGAGGACUCGCGCACAGGUAAUUAACCAGAACAGGAUCGACACGUGUUCUCUACAGCCCGUCC	47	G	A	9.85908	9.82568	-0.0334	0.251341	0.251341
FEV	COSV55387209	CUUGUCACCCGCGGUCGCUUCGGGCGGGGAUCGGUGCCACCGAGCGCAAAGCCUGCCUCGCCCCCCUUCCCCGUCCCCCCCAUCUCCCACCGCCCAGUCCCCGGCGGCG	CUUGUCACCCGCGGUCGCUUCGGGCGGGGAUCGGUGCCACCGAGAGCAAAGCCUGCCUCGCCCCCCUUCCCCGUCCCCCCCAUCUCCCACCGCCCAGUCCCCGGCGGCG	45	C	A	2.14268	1.99177	-0.150905	0.209325	0.209325
AQP1	COSV61266654	AGCUCUCAGAGGGAAUUGAGCACCCGGCAGCGGUCUCAGGCCAAGCCCCCUGCCAGC	AGCUCUCAGAGGGAAUUGAGCACCCGGCAGCGGUCUCAGGCCAAGGCCCCUGCCAGC	46	C	G	1.96477	1.9686	0.00383422	0.264655	0.264655
MUC4	COSV100640252	GCACUUGGUUCGGGCCAGCCGCCUGAGGGGACGGGCUCACGUCUGCUCCUCACACUGCAGCUGCUGGGCCGUGGAGCUUCCCCAGGGAGCCAGGGGGACUUUUGCCGCAGCC	GCACUUGGUUCGGGCCAGCCGCCUGAGGGGACGGGCUCACGUCUGCUCCUCGCACUGCAGCUGCUGGGCCGUGGAGCUUCCCCAGGGAGCCAGGGGGACUUUUGCCGCAGCC	52	A	G	14.6506	14.7113	0.0607069	0.284991	0.284991
KLF10	COSV105132438	GCAGACGGCGCUGAGCGCGGCGGCGGCGGGAGCGGCGUCGAGUGUCUCCGUGCGCCCGUCUGUGGCCAAGCAGCCAGCAGCCUAGCAGCCAGUCAGCUUGCCGCCGGCGGCCAAGCAGCCAACC	GCAGACGGCGCUGAGCGCGGCGGCGGCGGGAGCGGCGUCGAGUGUCUCCGUGCGCCGGUCUGUGGCCAAGCAGCCAGCAGCCUAGCAGCCAGUCAGCUUGCCGCCGGCGGCCAAGCAGCCAACC	57	C	G	4.50454	4.49838	-0.00615433	0.261083	0.261083
PRKAR1A	COSV100675178	GGAGCUGUCGCCUAGCCGCUAUCGCAGAGUGGAGCGGGGCUGGGAGCAAAGCGCUGAGGGAGCUCGGUACGCCGCCGCCUCGCACCCGCAGCCUCGCGCCCGCCGCCGCCCGUCCCCAGAGAACC	GGAGCUGUCGCCUAGCCGCUAUGGCAGAGUGGAGCGGGGCUGGGAGCAAAGCGCUGAGGGAGCUCGGUACGCCGCCGCCUCGCACCCGCAGCCUCGCGCCCGCCGCCGCCCGUCCCCAGAGAACC	23	C	G	1.41339	1.35441	-0.0589776	0.242196	0.242196
SRSF1	COSV99365179	GCCAUUUUGGAGGGGCCGCGGGAGACGUGGUGCCGCUGCGGGCUCGCUCUGCCGUGCGCUAGGCUUGGUGGGAAGGCCUGUUCUCGAGUCCGCGCUUUUCGUCACCGCC	GCCAUUUUGGAGGGGCCGCGGGAGACGUGGUGCCGCUGCGGGCUCGCUCUGCCGUGCGCUAGGCUUGGUGGGAAGGACUGUUCUCGAGUCCGCGCUUUUCGUCACCGCC	77	C	A	6.92742	6.91487	-0.012547	0.258798	0.258798
SHQ1	COSV106415718	CCCUCACACCGAGAGUUCCUGCGCGUGGGGAGUUGGAGAGUUUGCGUGGCGGGAACGCGGCGGCAGUGAGAGCGAGCGGCGCCGGCCCUUGCGUCCGGUGCGGCG	UCCUCACACCGAGAGUUCCUGCGCGUGGGGAGUUGGAGAGUUUGCGUGGCGGGAACGCGGCGGCAGUGAGAGCGAGCGGCGCCGGCCCUUGCGUCCGGUGCGGCG	1	C	U	5.51908	5.48447	-0.034605	0.25091	0.25091
DEK	COSV55240096	CUUGUUGAUUCUGGGGAGCCGAGCGCGCGGCGCGAGCGUCACGCCAGACAGCGGCCCGCGCGCCUUCUCCUCGGCGUCGGCCGCCGCCGCCUCCCAGAACCUCCUCGUGCCCUCGCGUGCCAGGCCCGCGGCGGCCGAAAUCCGCGGUUCACAGC	CUUGUUGAUUCUGGGGAGCCGAGCGCGCUGCGCGAGCGUCACGCCAGACAGCGGCCCGCGCGCCUUCUCCUCGGCGUCGGCCGCCGCCGCCUCCCAGAACCUCCUCGUGCCCUCGCGUGCCAGGCCCGCGGCGGCCGAAAUCCGCGGUUCACAGC	29	G	U	5.15925	5.5297	0.370452	0.395746	0.395746
SKP2	COSV99683179	AGUGGGGAUGGAACGUUGCUAGGCUUAGCGGGUCUGGCUGCUGGGGGCCCGAGCAGCACGCUCGGAGCCGCCGCGCGCCAAAGCGGGAAUCUGGGAGGCGAGCAGCUCUGCAGUUAAUGCACGUAUUUUAAACUCCCGGGCCUGCGGACGCU	AGUGGGGAUGGAACGUUGCUAGGCUUAGCGGGUCUGGCUGCUGGGGGCCCGAGCAACACGCUCGGAGCCGCCGCGCGCCAAAGCGGGAAUCUGGGAGGCGAGCAGCUCUGCAGUUAAUGCACGUAUUUUAAACUCCCGGGCCUGCGGACGCU	56	G	A	4.58856	4.36693	-0.22163	0.184036	0.184036
WIF1	COSV54132246	AAACGGGAACAGCCCUGGCUGAGGGAGCUGCAGCGCAGCAGAGUAUCUGACGGCGCCAGGUUGCGUAGGUGCGGCACGAGGAGUUUUCCCGGCAGCGAGGAGGUCCUGAGCAGC	AAACGGGAACAGCCCUGGCUGAGGGAGCUGCAGCGCAGCAGAGUAUCUGACGGCGCCAGGUUGCGUAGGUGCGGCACGAGGAGUUUUCCCGGCAGCGAGGAGAUCCUGAGCAGC	103	G	A	8.88897	8.68956	-0.199411	0.191981	0.191981
PLXNB1	COSV56487804	AGUGGGAGCAGGGGCGGUGAGCAGGGGCGGUGGGCAGGGCCAGGUGCGCAGGGGAGAAACAAGGCGCCUUGGAGUUCAGGUGACUCCCACACGGGUCAUGCUGUUGUCUCCUGAUCCAGCCGGCCCUGCCAGGUGACC	AGUGGGAGCAGGGGCGGUGAGCAGGGGCGGUGGGCAGGGCCAGGUGCGCAGGGGAGAAACAAGGCGACUUGGAGUUCAGGUGACUCCCACACGGGUCAUGCUGUUGUCUCCUGAUCCAGCCGGCCCUGCCAGGUGACC	67	C	A	2.19964	2.3931	0.193458	0.332458	0.332458
LXN	COSV99962683	AAACAGCAGCUUCCGGAGUCGGAAGGAGCUGAGGAAGAAGACUGACUGAAGGAGCUUGCGACUUUUCCGCCUCGGCAACCGGACCCAGCAGCAAGCAGGACGGGCGGCGCUCUGCUACUGGUCCCGUUAAGCCAGAGUAGCCCAAGCCCUGAAGUCACUGCUCAUCCGGA	AAACAGCAGCUUCCGGAGUCGGAAGGAGCUGAGGAAGAAGACUGACUGAAGGAGCUUGCGACUUUUCCGCCUCGGCAACCGGACCCAGCAGCAAGCAGGACGGGCGGCGCUCUGCUACUGGUCCCGUGAAGCCAGAGUAGCCCAAGCCCUGAAGUCACUGCUCAUCCGGA	128	U	G	13.2458	13.0715	-0.174264	0.200973	0.200973
RTN4	COSV100464024	AUUGUUCCGGGAGCCGUCACCACAGUAGGUCCCUCGGCUCAGUCGGCCCAGCCCCUCUCAGUCCUCCCCAACCCCCACAACCGCCCGCGGCUCUGAGACGCGGCCCCGGCGGCGGCGGCAGCAGCUGCAGCAUCAUCUCCACCCUCCAGCC	AUUGUUCCGGGAGCCGUCACCACAGUAGGUCCCUCGGCUCAGUCGGCCCAGCCCCUCUCAGUCCUCCCCAACCCCCACAACCGCCCGCGGCUCUGAGACGCGGCCCCGGCGGCGGCGGCAGCAGCUGCAGCAUCAGCUCCACCCUCCAGCC	136	U	G	2.37609	2.21448	-0.161608	0.205498	0.205498

## Sheet: Fig. 3c
Data represent values calculated from the mean read counts of two independent experiments (n = 2).
DAXX					ING2					Positive control (G4 HIV-1-LTR)				Negative control(NonG4 mir-4520-1_loop)
number	base	Reference RT-deletion	Mutant RT-deletion		number	base	Reference RT-deletion	Mutant RT-deletion		number	base	RT-deletion		number	base	RT-deletion
1	G	0	0		1	G	0	0		1	C	1.24606e-05		1	C	0.0602254
2	U	0	0		2	A	0	0		2	U	0.0864863		2	C	0
3	A	0	0		3	G	0	0		3	G	0.175563		3	A	0.0479363
4	G	0.0217234	0		4	C	0	0.011542		4	G	0		4	A	0
5	U	0.257945	0		5	G	0	0		5	G	0.00654467		5	A	0
6	G	0.103472	0		6	C	0.00406248	0		6	G	0.0201216		6	U	0
7	G	0.0289834	0		7	G	0.0199005	0		7	A	0.0685072		7	C	0.153856
8	G	0.02918	0		8	G	0.00199625	0		8	C	0		8	A	0
9	G	0	0		9	C	0.419436	0		9	U	0		9	G	0
10	C	1.22013	6.44961		10	C	0.386701	0.0118175		10	U	0		10	A	0
11	C	0	0		11	G	0.428046	0.057501		11	U	0.00657643		11	A	0
12	U	4.69133	20.643		12	U	20.6195	1.76354		12	C	0		12	A	0
13	G	0.00727326	0.00616185		13	G	0	0.00982785		13	C	0		13	A	0
14	C	0	0.0305157		14	C	0.104524	0.246518		14	A	0.0757804		14	G	0.0858449
15	G	0.031897	0		15	C	0	0.0294516		15	G	0.426465		15	G	0
16	G	0.0289331	0.0434468		16	C	0	0		16	G	0.0566082		16	A	0.0217676
17	U	0	0.168996		17	U	1.17578	2.23141		17	G	0.116988		17	U	0.145526
18	G	0	0.0334891		18	C	0	0		18	A	0.0779805		18	U	0
19	G	0	0		19	U	0.0504622	0.151374		19	G	0.100399		19	U	0
20	G	0	0		20	C	0.00232677	0		20	G	0.0614805		20	G	0.134393
21	A	0.0737867	0.0502282		21	G	0.0668003	0.148212		21	C	0.165734		21	G	0.0336417
22	G	0.0177268	0		22	A	0.00417632	0		22	G	0.104137
23	U	0.213321	0.0179414		23	G	0.00587982	0.0226424		23	U	0.934511
24	G	0	0		24	C	0.0166973	0		24	G	0
25	G	0.021196	0		25	G	0	0.0340909		25	G	0.0264717
26	G	0	0		26	G	0.00589797	0		26	C	2.36327
27	A	0.00684239	0		27	C	0.0185981	0		27	C	0.0590118
28	A	0	0		28	U	0	0.011966		28	U	6.97719
29	G	0	0		29	G	0	0.0212005		29	G	0
30	G	0	0		30	C	0.00206177	0.0239263		30	G	0.0360987
31	A	0.00246146	0.00224014		31	G	0.254761	0.469616		31	G	0
32	A	0	0		32	G	0.0101415	0		32	C	0.08796
33	G	0.0106459	0.0297265		33	G	0	0.0170911		33	G	0
34	G	0	0		34	G	0.00783239	0		34	G	0.0267372
35	C	0.00741675	0		35	U	0	0.0598229		35	G	0.0151636
36	G	0	0		36	C	0	0		36	A	0.161283
37	G	0	0		37	C	0	0.011568		37	C	0.109125
38	A	0	0		38	C	0	0		38	U	0.595962
39	G	0	0		39	C	0.0184327	0		39	G	0.0326073
40	G	0	0		40	G	0.0275786	0		40	G	0.13009
41	G	0	0		41	C	0	0		41	G	0.155527
42	A	0.010828	0.0151999		42	G	0	0.0284495		42	G	0.0621235
43	A	0	0		43	G	0	0		43	A	0.247757
44	C	0.00230189	0.0463034		44	C	0	0		44	G	0.0402921
45	C	0	0		45	G	0	0		45	U	0.174612
46	A	0	0		46	C	0.00467374	0.0118772		46	G	0.0348617
47	U	0	0		47	C	0	0		47	G	0.0634928
48	G	0.0869187	0		48	G	0.00845948	0		48	C	0.0764422
49	C	0	0		49	G	0.00796718	0		49	G	0
50	G	0	0		50	G	0	0		50	A	0.152653
51	A	0	0		51	C	0	0		51	G	0.0588376
52	G	0.0431344	0.0610128		52	U	0.0458423	0.034455		52	C	0.0715072
53	G	0	0		53	G	0.0197804	0		53	C	0.176048
54	U	0.324349	0.190265		54	C	0	0.0468768		54	C	0.101687
55	U	0.00636668	0		55	U	0.0159065	0.034455		55	U	0.176752
56	C	0.0293658	0		56	G	0.00844054	0.0113707		56	C	0
57	U	0.08726	0		57	A	0	0		57	A	0.0350541
58	G	0	0		58	G	0.292375	0.38277		58	G	0.0595127
59	A	0	0		59	C	0	0
60	G	0	0		60	U	0.0377921	0.069033
61	A	0.193813	0.111893		61	G	0	0.0340638
62	A	0	0		62	A	0	0.00594318
63	U	0.460573	0.0977517		63	G	0.02025	0.0569022
64	U	0	0		64	G	0	0.0171116
65	G	0.0166836	0		65	G	0	0.0113824
66	C	0	0		66	C	0.00860908	0.0194764
67	G	0	0		67	C	0	0
68	G	0	0.0298775		68	C	0	0
69	C	0	0		69	G	0.0358932	0.090467
70	G	0	0		70	C	0	0
71	A	0	0		71	G	0.0359807	0.0340638
72	G	0.127741	0.11994		72	G	0.0138192	0
73	G	0	0		73	C	0.00199976	0
74	G	0	0		74	G	0	0.0113552
75	U	0	0		75	G	0.0137408	0.0170097
76	C	0	0		76	C	0	0
77	G	0	0		77	C	0	0.00424501
78	C	0.0149443	0.0308547		78	G	0	0
79	C	0	0		79	C	0.00804246	0.0464226
80	U	0	0.0225762		80	G	0	0
81	C	0	0		81	G	0	0
82	G	0	0		82	C	0	0
83	A	0	0.0303168		83	C	0	0
84	G	0	0		84	G	0.0893499	0.0913503
85	A	0	0		85	G	0	0.0113611
86	G	0	0		86	U	0.0397685	0.0342896
87	A	0	0		87	G	0.000566142	0.0113889
88	C	0.0213474	0		88	C	0.0126897	0
89	G	0	0.0303721		89	A	0.0224976	0
90	G	0	0		90	U	0.00463699	0.0688942
91	U	0.0170515	0.00508057		91	G	0.059278	0.0510349
92	U	0	0		92	U	0.115249	0.0856262
93	U	0	0.0620251		93	G	0.00652011	0.0226706
94	C	0	0		94	C	0	0.0404531
95	U	0	0		95	G	0.0355816	0
96	G	0	0		96	G	0	0
97	A	0.0659099	0		97	C	0.00467415	0
98	G	0	0		98	U	0.0956717	0.162198
99	C	0.0328131	0.0359767		99	G	0.0306441	0.0212735
100	A	0	0		100	C	0.01408	0
101	G	0	0		101	U	0.0157732	0.0473089
102	G	0.0147471	0		102	G	0.00108895	0.0683527
103	A	0.0663048	0.0311478		103	G	0.0059433	0
104	A	0.0106546	0		104	A	0.00647483	0
105	U	0.0440852	0		105	U	0.015896	0.0455477
106	U	0.0492368	0		106	G	0.0197052	0
107	C	0.00450047	0		107	C	0	0
108	U	0	0.0600691		108	G	0.00590609	0
109	G	0	0.0303813		109	G	0.0157735	0.0169587
110	A	1.68232	1.3318		110	A	0.00813984	0.0408211
111	A	0.302605	0.307977		111	G	0	0
112	A	0	0		112	G	0	0.0113327
113	U	0.0417056	0.0603865		113	C	0.0662586	0
114	C	0.0859698	0.00522489		114	G	0.00452262	0
115	C	0	0		115	G	0	0.0133946
116	C	0	0		116	C	0	0
117	C	0	0		117	G	0.011835	0.0113276
118	A	0	0		118	G	0	0
119	C	0	0		119	C	0	0
120	C	0	0		120	G	0	0
121	A	0.359176	0.2574		121	A	0.010186	0.0468
122	C	0	0		122	C	0	0
123	U	0.0192613	0.222943		123	G	0.00621891	0
124	U	0.0289603	0		124	G	0.00793682	0
125	C	0.154113	0.126422		125	C	0	0
126	C	0.0315284	0		126	G	0.00394384	0
127	U	0	0.295409		127	C	0.00636753	0
128	C	0.183461	0.353883		128	G	0	0
129	C	0.0591148	0.0632911		129	G	0	0
130	C	0	0		130	A	0	0
131	U	0.121842	0.197081		131	U	0.0039805	0.0227609
132	C	0.0022429	0.0125779		132	C	0	0
133	C	0	0		133	G	0.0124331	0
134	G	0.170169	0.0121588		134	G	0	0
135	G	0	0.0311333		135	C	0	0
136	G	0.00630998	0		136	A	0	0
137	G	0	0		137	G	0	0
138	G	0	0		138	G	0	0
139	A	0	0.0327708
140	U	0.012004	0.162681
141	U	0	0
142	U	0	0
143	G	0.117848	0
144	A	0	0
145	U	0	0.0186499
146	C	0	0
147	C	0	0
148	C	0	0
149	C	0	0
150	U	0.0145582	0

## Sheet: Fig. 3e
Replicate values were derived from the read counts of each individual experiment (used for individual plots), whereas mean values were derived from the mean read counts of the two independent experiments (used for bar graphs) (n = 2).
DAXX	Mean values		Replicate 1		Replicate 2
variant name	RT-deletion at 12U	Normalized RT-deletion	RT-deletion at 12U	Normalized RT-deletion	RT-deletion at 12U	Normalized RT-deletion
Ref	4.69133	1	4.8231	1	4.59709	1
3 A>G	20.643	4.4	22.8697	4.74	18.3503	3.99
18 G>A	0.941539	0.2	0.640508	0.13	1.20303	0.26
20 G>A	1.78172	0.38	1.72539	0.36	1.84508	0.4
73 G>A	4.43559	0.95	5.39746	1.12	3.58209	0.78
84 G>U	4.46688	0.95	6.11703	1.27	3.13717	0.68
DAXX	Mean values		Replicate 1		Replicate 2
variant name	RT-deletion at 12U	Normalized RT-deletion	RT-deletion at 12U	Normalized RT-deletion	RT-deletion at 12U	Normalized RT-deletion
Ref	20.6195	1	19.7192	1	21.02	1
128 G>A	1.76354	0.09	2.22278	0.11	1.55431	0.07

## Sheet: Fig. 3f
DAXX	To account for differences in signal scales between assays, P-values were calculated using mean-normalized MS signals, which were obtained by dividing raw intensities by the mean intensity of all variants within each respective gene per assay
		MS-signal			Normalzied MS-signal (used for dot plots)			Mean of normalized MS signals (used for bar graphs)	Mean-normalized MS signal (used for p-value caluculation)
RNA	compound_conc (nM)	Replicate 1	Replicate 2	Replicate 3	Replicate 1	Replicate 2	Replicate 3		Replicate 1	Replicate 2	Replicate 3
Reference	8800	78371.8	87670.8	49643.5	1	1	1	1	1.04297	1.27706	1.22272
3 A>G	8800	125109	119983	67592.2	1.6	1.37	1.36	1.44333	1.66494	1.74775	1.66479
18 G>A	8800	11642	10666.3	6034.24	0.15	0.12	0.12	0.13	0.154932	0.155371	0.148623
20 G>A	8800	34898	30238	19163.1	0.45	0.34	0.39	0.393333	0.464421	0.440465	0.471986
73 G>A	8800	94423.9	75141.8	44531.6	1.2	0.86	0.9	0.986667	1.25659	1.09456	1.09681
84 G>U	8800	106413	88201	56641.1	1.36	1.01	1.14	1.17	1.41614	1.28479	1.39507
ING2
		MS-signal			Normalzied MS-signal (used for dot plots)			Mean of normalized MS signals (used for bar graphs)	Mean-normalized MS signal (used for p-value caluculation)
RNA	compound_conc (nM)	Replicate 1	Replicate 2	Replicate 3	Replicate 1	Replicate 2	Replicate 3		Replicate 1	Replicate 2	Replicate 3
Reference	200000	37598.7	33286.5	38687.8	1	1	1	1	1.47813	1.53619	1.48678
128 G>A	200000	13274.6	10049.9	13354.4	0.35	0.3	0.35	0.333333	0.521868	0.463808	0.513215

## Sheet: Fig. 4b
DAXX 5′UTR Reference
Wavelength	θ_K	θ_Li
350	0.48117	0.26204
349.5	0.4867	0.26769
349	0.49341	0.27374
348.5	0.50014	0.28183
348	0.51028	0.29121
347.5	0.51861	0.30047
347	0.52491	0.30763
346.5	0.53387	0.31786
346	0.53817	0.33276
345.5	0.53766	0.35108
345	0.53419	0.36808
344.5	0.5289	0.37864
344	0.51895	0.38505
343.5	0.50886	0.38733
343	0.50039	0.38548
342.5	0.48796	0.37825
342	0.47756	0.36949
341.5	0.47282	0.36419
341	0.46594	0.36407
340.5	0.46344	0.36631
340	0.4616	0.36769
339.5	0.45809	0.36425
339	0.45764	0.35481
338.5	0.46439	0.3469
338	0.46872	0.3372
337.5	0.47353	0.33026
337	0.47892	0.3303
336.5	0.48751	0.33614
336	0.49796	0.34955
335.5	0.50971	0.36434
335	0.51243	0.3752
334.5	0.51103	0.37922
334	0.50926	0.37793
333.5	0.51016	0.37704
333	0.50871	0.37318
332.5	0.50819	0.37323
332	0.50798	0.37725
331.5	0.50639	0.38542
331	0.51022	0.39966
330.5	0.51512	0.41521
330	0.51806	0.42349
329.5	0.516	0.42378
329	0.51378	0.42233
328.5	0.51358	0.41752
328	0.51763	0.41503
327.5	0.52123	0.41602
327	0.52216	0.42102
326.5	0.51728	0.42598
326	0.51578	0.43217
325.5	0.51339	0.43723
325	0.50651	0.43556
324.5	0.49562	0.4234
324	0.48537	0.40698
323.5	0.48132	0.3902
323	0.48215	0.38153
322.5	0.48605	0.38308
322	0.48722	0.38936
321.5	0.4886	0.39474
321	0.49341	0.39697
320.5	0.49535	0.39765
320	0.49599	0.39571
319.5	0.49503	0.38951
319	0.48929	0.38281
318.5	0.48664	0.3739
318	0.48358	0.36928
317.5	0.48087	0.3745
317	0.47333	0.37874
316.5	0.46434	0.38046
316	0.45596	0.37546
315.5	0.4475	0.36704
315	0.43856	0.35544
314.5	0.42795	0.34739
314	0.41638	0.33986
313.5	0.40832	0.32953
313	0.40594	0.31704
312.5	0.40798	0.3059
312	0.41318	0.29253
311.5	0.41908	0.28347
311	0.42706	0.27634
310.5	0.44067	0.26895
310	0.45918	0.26422
309.5	0.48147	0.26402
309	0.50745	0.26549
308.5	0.53663	0.26865
308	0.57264	0.267
307.5	0.60987	0.26264
307	0.6486	0.2584
306.5	0.69448	0.25949
306	0.74525	0.26424
305.5	0.80415	0.27067
305	0.87325	0.27715
304.5	0.94096	0.27866
304	1.00811	0.28011
303.5	1.07345	0.27938
303	1.13798	0.27029
302.5	1.20052	0.2555
302	1.26742	0.23568
301.5	1.34202	0.21615
301	1.41883	0.19785
300.5	1.50543	0.18122
300	1.59791	0.16078
299.5	1.68392	0.14064
299	1.76535	0.12427
298.5	1.84546	0.10664
298	1.93078	0.09027
297.5	2.02313	0.0733
297	2.11834	0.05292
296.5	2.21457	0.03625
296	2.31125	0.02316
295.5	2.40909	0.01421
295	2.50396	0.00467
294.5	2.59803	-0.0005
294	2.68998	-0.0011
293.5	2.78022	0.00105
293	2.87636	0.01108
292.5	2.97159	0.02798
292	3.06569	0.05191
291.5	3.15597	0.08666
291	3.2433	0.12613
290.5	3.32647	0.17213
290	3.4143	0.22012
289.5	3.50418	0.27245
289	3.59191	0.32315
288.5	3.68314	0.37599
288	3.77689	0.43507
287.5	3.87042	0.50371
287	3.9694	0.5789
286.5	4.06362	0.65844
286	4.15316	0.74083
285.5	4.23597	0.82195
285	4.31897	0.89914
284.5	4.39977	0.97589
284	4.48369	1.0512
283.5	4.57354	1.13101
283	4.67067	1.21714
282.5	4.78073	1.3085
282	4.90256	1.40041
281.5	5.02169	1.49502
281	5.14398	1.59257
280.5	5.25954	1.68883
280	5.37725	1.78107
279.5	5.5033	1.87444
279	5.64332	1.97243
278.5	5.80469	2.07567
278	5.98333	2.1868
277.5	6.17713	2.30072
277	6.38649	2.41494
276.5	6.60859	2.53343
276	6.8462	2.65297
275.5	7.08572	2.76665
275	7.34359	2.87876
274.5	7.61261	2.98875
274	7.90199	3.09114
273.5	8.21411	3.19974
273	8.52959	3.31498
272.5	8.84869	3.43112
272	9.17417	3.54469
271.5	9.50105	3.65441
271	9.83832	3.74929
270.5	10.1872	3.83206
270	10.5478	3.91352
269.5	10.9029	3.97568
269	11.2634	4.0145
268.5	11.6199	4.05206
268	11.9566	4.08682
267.5	12.2774	4.10724
267	12.5697	4.11508
266.5	12.8379	4.10395
266	13.0956	4.07142
265.5	13.3204	4.04219
265	13.5018	4.01522
264.5	13.6388	3.98875
264	13.7293	3.96815
263.5	13.7557	3.97009
263	13.7118	3.98048
262.5	13.6083	4.01191
262	13.44	4.0666
261.5	13.21	4.11465
261	12.9256	4.1513
260.5	12.5714	4.18168
260	12.1761	4.20149
259.5	11.7429	4.22645
259	11.2738	4.2597
258.5	10.7745	4.27346
258	10.2312	4.26914
257.5	9.64853	4.25958
257	9.03753	4.24121
256.5	8.39863	4.18595
256	7.74373	4.10299
255.5	7.07492	3.9913
255	6.42557	3.88264
254.5	5.77796	3.80517
254	5.14082	3.76508
253.5	4.52564	3.73654
253	3.88641	3.72597
252.5	3.24485	3.68978
252	2.61273	3.63075
251.5	1.97984	3.53658
251	1.36878	3.40914
250.5	0.77498	3.24211
250	0.19705	3.07611
249.5	-0.3649	2.90955
249	-0.8983	2.74476
248.5	-1.4003	2.58139
248	-1.9048	2.39469
247.5	-2.392	2.17618
247	-2.8645	1.93867
246.5	-3.3162	1.68152
246	-3.7217	1.4127
245.5	-4.0876	1.14631
245	-4.4135	0.9057
244.5	-4.6676	0.68867
244	-4.8717	0.48498
243.5	-5.0453	0.30554
243	-5.1822	0.13037
242.5	-5.2899	-0.0346
242	-5.3723	-0.203
241.5	-5.4329	-0.3596
241	-5.4408	-0.5153
240.5	-5.3898	-0.6776
240	-5.3056	-0.8355
239.5	-5.1989	-0.9988
239	-5.1022	-1.1732
238.5	-5.04	-1.3523
238	-5.0006	-1.5333
237.5	-4.9845	-1.7033
237	-4.9851	-1.8376
236.5	-4.9787	-1.9359
236	-4.9317	-2.0086
235.5	-4.8588	-2.0556
235	-4.7565	-2.0683
234.5	-4.6439	-2.0699
234	-4.5331	-2.055
233.5	-4.434	-2.0276
233	-4.3365	-1.9661
232.5	-4.2225	-1.8513
232	-4.1075	-1.6958
231.5	-3.9819	-1.519
231	-3.8481	-1.329
230.5	-3.7089	-1.1479
230	-3.5263	-0.982
229.5	-3.3625	-0.8539
229	-3.2152	-0.7674
228.5	-3.0466	-0.7021
228	-2.8983	-0.6489
227.5	-2.7667	-0.6094
227	-2.6773	-0.5797
226.5	-2.6261	-0.537
226	-2.5847	-0.5143
225.5	-2.5234	-0.4948
225	-2.442	-0.4674
224.5	-2.3598	-0.4471
224	-2.2873	-0.4239
223.5	-2.201	-0.4062
223	-2.1463	-0.3974
222.5	-2.0727	-0.3808
222	-1.9772	-0.3532
221.5	-1.9309	-0.3357
221	-1.8586	-0.3958
220.5	-1.7482	-0.4744
220	-1.6561	-0.5477
219.5	-1.5776	-0.63
219	-1.524	-0.7365
218.5	-1.493	-0.8666
218	-1.466	-1.0151
217.5	-1.3768	-1.1648
217	-1.3107	-1.3266
216.5	-1.3335	-1.5099
216	-1.3516	-1.7479
215.5	-1.3952	-1.9699
215	-1.4433	-2.1954
214.5	-1.4797	-2.4028
214	-1.4814	-2.6111
213.5	-1.3519	-2.7636
213	-1.1143	-2.954
212.5	-0.774	-3.1697
212	-0.5163	-3.4292
211.5	-0.3293	-3.6731
211	-0.1255	-3.9651
210.5	-0.0773	-4.2905
210	-0.0192	-4.6096
209.5	-0.4926	-4.8503
209	-1.4044	-4.8139
208.5	-2.1316	-4.5813
208	-3.0116	-4.2995
207.5	-3.6156	-3.9329
207	-3.8995	-3.704
206.5	-4.5543	-4.2685
206	-5.3118	-5.2516
205.5	-5.3631	-7.0759
205	-5.0086	-8.9746
204.5	-4.7776	-10.366
204	-4.5643	-10.746
203.5	-4.0224	-10.189
203	-3.3546	-8.6542
202.5	-2.0547	-6.6629
202	-0.7078	-4.668
201.5	-0.0727	-3.3489
201	0.42518	-2.4305
200.5	1.33647	-2.4777
200	1.97457	-2.7258

[truncated: 47 more sheets: Fig. 4c, Fig. 4d, Fig. 4e, Fig. 4f, Fig. 4h, Fig. 4i, Fig. 4l, Fig. 4k, Suppl. Fig.3a, Suppl. Fig. 3b, Suppl. Fig. 4b, Suppl. Fig. 5b, Suppl. Fig. 5c, Suppl. Fig. 6a, Suppl. Fig. 6b, Suppl. Fig. 7, Suppl. Fig. 8c, Suppl. Fig. 8d, Suppl. Fig. 8e, Suppl. Fig. 9a …]
